# Supplementary material for: The transcription factor HLH-26 controls probiotic-mediated protection against intestinal infection through up-regulation of the Wnt/BAR-1 pathway
Source: PLoS Biol. 2022 Mar 9;20(3):e3001581. doi: 10.1371/journal.pbio.3001581 (PMC8936500; doi:10.1371/journal.pbio.3001581)
Supplement: S1 Data — (XLSX) [file pbio.3001581.s013.xlsx]

## Sheet: 1B
Independent Assay 1											Independent Assay 2											Independent Assay 3
Treatment			Ef-Se-Ec	Ec-Se-Ec	Ec-Ec-Ec						Treatment			Ef-Se-Ec	Ec-Se-Ec	Ec-Ec-Ec						Treatment			Ef-Se-Ec	Ec-Se-Ec	Ec-Ec-Ec
Total animals			90	90	60						Total animals			90	82	90						Total animals			90	75	62
Mean survival days			6.014	3.195	6.275						Mean survival days			5.449	3.656	6.558						Mean survival days			8.638	3.213	6.523
				hazard ratio			P value								hazard ratio			P value								hazard ratio			P value
Ef-Se-Ec / Ec-Se-Ec				0.06877			<0.0001				Ef-Se-Ec / Ec-Se-Ec				0.145			<0.0001				Ef-Se-Ec / Ec-Se-Ec				0.0518			<0.0001
Ef-Se-Ec / Ec-Ec-Ec				0.6302			0.1968				Ef-Se-Ec / Ec-Ec-Ec				1.583			0.0928				Ef-Se-Ec / Ec-Ec-Ec				0.4094			0.0191
Ec-Se-Ec / Ec-Ec-Ec				7.391			<0.0001				Ec-Se-Ec / Ec-Ec-Ec				8.858			<0.0001				Ec-Se-Ec / Ec-Ec-Ec				7.423			<0.0001

## Sheet: 1C
Independent Assay 1												Independent Assay 2											Independent Assay 3
Treatment			Ef-Se-Ec	Ec-Se-Ec	Ec-Ec-Ec							Treatment			Ef-Se-Ec	Ec-Se-Ec	Ec-Ec-Ec						Treatment			Ef-Se-Ec	Ec-Se-Ec	Ec-Ec-Ec
Total animals			81	82	90							Total animals			90	90	90						Total animals			88	90	90
Mean survival days			5.224	3.644	6.66							Mean survival days			5.672	4.242	6.697						Mean survival days			6.078	4.265	6.986
				hazard ratio			P value									hazard ratio			P value								hazard ratio			P value
Ef-Se-Ec / Ec-Se-Ec				0.3907			<0.0001					Ef-Se-Ec / Ec-Se-Ec				0.2767			<0.0001				Ef-Se-Ec / Ec-Se-Ec				0.5403			0.0022
Ef-Se-Ec / Ec-Ec-Ec				3.829			<0.0001					Ef-Se-Ec / Ec-Ec-Ec				2.259			0.0011				Ef-Se-Ec / Ec-Ec-Ec				2.474			0.0002
Ec-Se-Ec / Ec-Ec-Ec				8.243			<0.0001					Ec-Se-Ec / Ec-Ec-Ec				6.706			<0.0001				Ec-Se-Ec / Ec-Ec-Ec				4.289			<0.0001

## Sheet: 1D
Independent Assay 1											Independent Assay 2											Independent Assay 3
Treatment			Ef-Se-Ec	Ec-Se-Ec	Ec-Ec-Ec						Treatment			Ef-Se-Ec	Ec-Se-Ec	Ec-Ec-Ec						Treatment			Ef-Se-Ec	Ec-Se-Ec	Ec-Ec-Ec
Total animals			60	70	70						Total animals			60	80	80						Total animals			60	80	80
Mean survival days			6.793	4.007	7.876						Mean survival days			5.372	4.317	5.673						Mean survival days			5.228	4.291	8.495
				hazard ratio			P value								hazard ratio			P value								hazard ratio			P value
Ef-Se-Ec / Ec-Se-Ec				0.1598			<0.0001				Ef-Se-Ec / Ec-Se-Ec				0.21			<0.0001				Ef-Se-Ec / Ec-Se-Ec				0.201			<0.0001
Ef-Se-Ec / Ec-Ec-Ec				1.85			0.0623				Ef-Se-Ec / Ec-Ec-Ec				1.812			0.0629				Ef-Se-Ec / Ec-Ec-Ec				1.635			0.1522
Ec-Se-Ec / Ec-Ec-Ec				10.25			<0.0001				Ec-Se-Ec / Ec-Ec-Ec				8.37			<0.0001				Ec-Se-Ec / Ec-Ec-Ec				8.938			<0.0001

## Sheet: 1E
Independent Assay 1											Independent Assay 2											Independent Assay 3
Treatment			Ef-Se-Ec	Ec-Se-Ec	Ec-Ec-Ec						Treatment			Ef-Se-Ec	Ec-Se-Ec	Ec-Ec-Ec						Treatment			Ef-Se-Ec	Ec-Se-Ec	Ec-Ec-Ec
Total animals			90	75	62						Total animals			90	90	64						Total animals			90	90	60
Mean survival days			6.762	4.283	6.03						Mean survival days			6.285	4.421	8.937						Mean survival days			5.181	4.839	6.407
				hazard ratio			P value								hazard ratio			P value								hazard ratio			P value
Ef-Se-Ec / Ec-Se-Ec				0.1051			<0.0001				Ef-Se-Ec / Ec-Se-Ec				0.1346			<0.0001				Ef-Se-Ec / Ec-Se-Ec				0.2356			<0.0001
Ef-Se-Ec / Ec-Ec-Ec				0.7931			0.5304				Ef-Se-Ec / Ec-Ec-Ec				1.065			0.8645				Ef-Se-Ec / Ec-Ec-Ec				0.7867			0.5132
Ec-Se-Ec / Ec-Ec-Ec				5.948			<0.0001				Ec-Se-Ec / Ec-Ec-Ec				6.562			<0.0001				Ec-Se-Ec / Ec-Ec-Ec				2.85			<0.0001

## Sheet: 1F
Independent Assay 1											Independent Assay 2											Independent Assay 3
Treatment			Ef-Se-Ec	Ec-Se-Ec	Ec-Ec-Ec						Treatment			Ef-Se-Ec	Ec-Se-Ec	Ec-Ec-Ec						Treatment			Ef-Se-Ec	Ec-Se-Ec	Ec-Ec-Ec
Total animals			74	69	51						Total animals			90	90	58						Total animals			90	90	60
Mean survival days			8.341	4.329	11.79						Mean survival days			5.498	4.332	6.041						IC50 (days)			6.814	4.715	7.292
				hazard ratio			P value								hazard ratio			P value								hazard ratio			P value
Ef-Se-Ec / Ec-Se-Ec				0.1093			<0.0001				Ef-Se-Ec / Ec-Se-Ec				0.1351			<0.0001				Ef-Se-Ec / Ec-Se-Ec				0.1512			<0.0001
Ef-Se-Ec / Ec-Ec-Ec				1.613			0.3489				Ef-Se-Ec / Ec-Ec-Ec				1.054			0.9287				Ef-Se-Ec / Ec-Ec-Ec				1.56			0.3087
Ec-Se-Ec / Ec-Ec-Ec				9.193			<0.0001				Ec-Se-Ec / Ec-Ec-Ec				6.273			<0.0001				Ec-Se-Ec / Ec-Ec-Ec				7.057			<0.0001

## Sheet: 1G
Independent Assay 1											Independent Assay 2											Independent Assay 3
Treatment			Ef-Se-Ec	Ec-Se-Ec	Ec-Ec-Ec						Treatment			Ef-Se-Ec	Ec-Se-Ec	Ec-Ec-Ec						Treatment			Ef-Se-Ec	Ec-Se-Ec	Ec-Ec-Ec
Total animals			116	93	66						Total animals			90	90	56						Total animals			90	90	50
Mean survival days			6.369	3.98	6.818						Mean survival days			6.814	4.265	7.085						IC50 (days)			6.317	4.578	6.995
				hazard ratio			P value								hazard ratio			P value								hazard ratio			P value
Ef-Se-Ec / Ec-Se-Ec				0.09333			<0.0001				Ef-Se-Ec / Ec-Se-Ec				0.1444			<0.0001				Ef-Se-Ec / Ec-Se-Ec				0.1147			<0.0001
Ef-Se-Ec / Ec-Ec-Ec				1.455			0.3069				Ef-Se-Ec / Ec-Ec-Ec				1.4			0.3666				Ef-Se-Ec / Ec-Ec-Ec				1.299			0.5039
Ec-Se-Ec / Ec-Ec-Ec				8.222			<0.0001				Ec-Se-Ec / Ec-Ec-Ec				6.819			<0.0001				Ec-Se-Ec / Ec-Ec-Ec				7.07			<0.0001

## Sheet: 2B
Independent Assay 1												Independent Assay 2												Independent Assay 3
Treatment			Ef-Se	Ec-Se	Ec-Ec							Treatment			Ef-Se	Ec-Se	Ec-Ec							Treatment			Ef-Se	Ec-Se	Ec-Ec
Total animals			92	91	90							Total animals			91	90	90							Total animals			90	90	90
Mean survival days			7.195	3.813	8.084							Mean survival days			6.475	5.073	7.514							IC50 (days)			6.075	4.273	5.074
				hazard ratio			P value									hazard ratio			P value									hazard ratio			P value
Ef-Se / Ec-Se				0.1209			<0.0001					Ef-Se / Ec-Se				0.1876			<0.0001					Ef-Se / Ec-Se				0.1808			<0.0001
Ef-Se / Ec-Ec				2.47			0.0005					Ef-Se / Ec-Ec				2.89			<0.0001					Ef-Se / Ec-Ec				2.768			<0.0001
Ec-Se / Ec-Ec				13.03			<0.0001					Ec-Se / Ec-Ec				11.81			<0.0001					Ec-Se / Ec-Ec				12.37			<0.0001

## Sheet: 2C
Independent Assay 1											Independent Assay 2												Independent Assay 3
Treatment			Ef-Se	Ec-Se	Ec-Ec						Treatment			Ef-Se	Ec-Se	Ec-Ec							Treatment			Ef-Se	Ec-Se	Ec-Ec
Total animals			90	106	90						Total animals			90	91	90							Total animals			90	90	90
Mean survival days			4.875	3.767	7.381						Mean survival days			4.495	3.452	8.168							IC50 (days)			5.029	4.488	7.508
				hazard ratio			P value								hazard ratio			P value									hazard ratio			P value
Ef-Se / Ec-Se				0.4148			<0.0001				Ef-Se / Ec-Se				0.3585			<0.0001					Ef-Se / Ec-Se				0.3556			<0.0001
Ef-Se / Ec-Ec				6.476			<0.0001				Ef-Se / Ec-Ec				4.522			<0.0001					Ef-Se / Ec-Ec				4.231			<0.0001
Ec-Se / Ec-Ec				6.234			<0.0001				Ec-Se / Ec-Ec				13.56			<0.0001					Ec-Se / Ec-Ec				7.969			<0.0001

## Sheet: 2D
Independent Assay 1										Independent Assay 2											Independent Assay 3
Treatment			Ef-Se-Ec	Ec-Se-Ec	Ec-Ec-Ec					Treatment			Ef-Se-Ec	Ec-Se-Ec	Ec-Ec-Ec						Treatment			Ef-Se-Ec	Ec-Se-Ec	Ec-Ec-Ec
Total animals			65	65	40					Total animals			91	90	90						Total animals			90	90	90
Mean survival days			6.62	3.408	5.199					Mean survival days			5.947	4.137	5.114						IC50 (days)			5.872	3.97	5.413
				hazard ratio			P value							hazard ratio			P value								hazard ratio			P value
Ef-Se-Ec / Ec-Se-Ec				0.1324			<0.0001			Ef-Se-Ec / Ec-Se-Ec				0.1574			<0.0001				Ef-Se-Ec / Ec-Se-Ec				0.1305			<0.0001
Ef-Se-Ec / Ec-Ec-Ec				1.246			0.5577			Ef-Se-Ec / Ec-Ec-Ec				1.668			0.0749				Ef-Se-Ec / Ec-Ec-Ec				1.258			0.4098
Ec-Se-Ec / Ec-Ec-Ec				6.089			<0.0001			Ec-Se-Ec / Ec-Ec-Ec				6.868			<0.0001				Ec-Se-Ec / Ec-Ec-Ec				8.799			<0.0001

## Sheet: 2E
Independent Assay 1												Independent Assay 2										Independent Assay 3
Treatment			Ef-Se-Ec	Ec-Se-Ec	Ec-Ec-Ec							Treatment			Ef-Se-Ec	Ec-Se-Ec	Ec-Ec-Ec					Treatment			Ef-Se-Ec	Ec-Se-Ec	Ec-Ec-Ec
Total animals			61	59	41							Total animals			90	90	90					Total animals			90	91	90
Mean survival days			5.249	3.424	6.637							Mean survival days			5.158	4.384	8.772					Mean survival days			5.418	4.206	6.359
				hazard ratio			P value									hazard ratio			P value							hazard ratio			P value
Ef-Se-Ec / Ec-Se-Ec				0.3487			<0.0001					Ef-Se-Ec / Ec-Se-Ec				0.2773			<0.0001			Ef-Se-Ec / Ec-Se-Ec				0.232			<0.0001
Ef-Se-Ec / Ec-Ec-Ec				2.809			0.0006					Ef-Se-Ec / Ec-Ec-Ec				3.003			<0.0001			Ef-Se-Ec / Ec-Ec-Ec				3.639			<0.0001
Ec-Se-Ec / Ec-Ec-Ec				6.474			<0.0001					Ec-Se-Ec / Ec-Ec-Ec				10.38			<0.0001			Ec-Se-Ec / Ec-Ec-Ec				13.96			<0.0001

[truncated: 54 more sheets: 2F, 2H, 3B, 3C, 3D, 3E, 3F, 3G, 4A, 4B, 4D, 5A, 5B, 5C, 5D, 5E, 5F, 5G, 5H, 6A …]
