# Supplementary material for: The transcription factor HLH-26 controls probiotic-mediated protection against intestinal infection through up-regulation of the Wnt/BAR-1 pathway
Source: PLoS Biol. 2022 Mar 9;20(3):e3001581. doi: 10.1371/journal.pbio.3001581 (PMC8936500; doi:10.1371/journal.pbio.3001581)
Supplement: S1 Table — (XLSX) [file pbio.3001581.s014.xlsx]

## Sheet: Summary
Table S1. E. faecium-regulated genes that are co-expressed
Genes in set	Co-expressed genes	Co expressed groups	Groups controlled by HLH-26
399 [1]	266	125	Group #2, #3, #4
Co-expressed genes
If one gene shares the same conserved DNA binding motif with other genes, this gene is often co-expressed.
Co-expressed groups
A co-expressed group contains a cluster of genes that share the same transcription factor binding site and similar expression patterns.
Groups controlled by HLH-26
There are three co-expressed groups from which genes contain HLH-26 binding sites.
Procedure
399 differentially expressed genes (244 genes were upregulated, and 155 genes were downregulated) were grouped according to co-expression categories. Using WormNet (http://www.functionalnet.org/wormnet/Wormnet_v1_index.html), 125 co-expressed gene groups and a total of 266 genes were found. The criteria used to rank the 125 groups is the linked gene numbers, from high to low.
The Regulatory Sequence Analysis Tools (http://rsat.sb-roscoff.fr) was used to predict common binding motifs for the 30 top ranked co-expressed groups (from co-expressed genes include both up and down regulated genes), and 158 common motifs were obtained.
Alignment of those motifs to the reported motifs of 292 C. elegans transcription factors (TFs) [4] revealed 28 candidate TFs.
Websites used for co-expression analysis
Website	Link	Function	Reference
WormNet	http://www.functionalnet.org/wormnet/Wormnet_v1_index.html	Gene co-expression analysis	[2]
Regulatory Sequence Analysis Tools	http://rsat.sb-roscoff.fr	Common binding motifs prediction	[3]
Reference
1	Yuen GJ & Ausubel FM (2018) Both live and dead Enterococci activate Caenorhabditis elegans host defense via immune and stress pathways. Virulence 9(1):683-699.
2	Borgwardt, K. (2008). Predicting phenotypic effects of gene perturbations in C. elegans using an integrated network model. Bioessays 30, 707-710. 10.1002/bies.20783.
3	van Helden, J., Andre, B., and Collado-Vides, J. (1998). Extracting regulatory sites from the upstream region of yeast genes by computational analysis of oligonucleotide frequencies. J Mol Biol 281, 827-842. 10.1006/jmbi.1998.1947.
4	K. Narasimhan, S. A. Lambert, A. W. Yang, J. Riddell, S. Mnaimneh, H. Zheng, M. Albu, H. S. Najafabadi, J. S. Reece-Hoyes, J. I. Fuxman Bass, A. J. Walhout, M. T. Weirauch, T. R. Hughes, Mapping and analysis of Caenorhabditis elegans transcription factor sequence specificities. Elife 4, (2015); published online EpubApr 23 (10.7554/eLife.06967).

## Sheet: list of 266 genes
E. faecium-regulated genes that are co-expressed
No.	Sequence
1	K12G11.3
2	C15H9.6
3	C07A12.4
4	Y37B11A.2
5	T10B9.10
6	Y57G11C.15
7	D2063.1
8	Y38F1A.6
9	T05H10.2
10	K04E7.2
11	EGAP2.3
12	F28F8.2
13	T23G7.3
14	C50H11.15
15	B0213.15
16	C12D5.7
17	T25B6.2
18	F42A9.5
19	C27A12.9
20	F46B6.8
21	F13D12.6
22	F28G4.1
23	K01A2.2
24	B0495.4
25	K07E3.4
26	K08C7.5
27	Y71H10B.1
28	ZK675.2
29	K12H4.8
30	R11A8.2
31	C44B7.8
32	C36A4.1
33	D2096.4
34	T23H2.1
35	F02H6.5
36	R04B5.5
37	T04G9.5
38	ZK6.11
39	F28H7.3
40	T08B1.1
41	M60.2
42	C05E4.9
43	F35G12.8
44	Y48A6B.9
45	T05F1.11
46	C25H3.10
47	C01G6.7
48	K08C7.2
49	C36A4.2
50	C33H5.17
51	C49F5.1
52	Y71F9AM.6
53	C27A2.1
54	K07B1.7
55	F53F1.4
56	B0511.6
57	F26E4.10
58	B0403.4
59	F08G5.6
60	F07C3.7
61	R04F11.3
62	C07B5.5
63	F01G10.2
64	E03G2.3
65	T08A9.8
66	C01G5.2
67	M03F4.7
68	C18A11.7
69	T23B12.7
70	ZK632.2
71	ZK546.14
72	C07E3.1
73	C45B2.1
74	W08D2.7
75	C47B2.6
76	C31H5.6
77	M05D6.7
78	F35C5.5
79	Y54F10AM.4
80	C27A7.1
81	F37B4.2
82	F37B4.7
83	F10G8.9
84	F56D6.2
85	K10C2.1
86	K02D7.4
87	Y5H2B.5
88	K08H10.7
89	F46E10.1
90	T25B9.7
91	C14C10.3
92	F09F7.4
93	F54F3.3
94	M01E5.5
95	F32A5.5
96	C15C8.3
97	ZC190.1
98	F41E6.5
99	B0035.13
100	C23G10.11
101	R05D3.4
102	DH11.2
103	T05E12.6
104	F58B3.4
105	F25D1.5
106	F28C6.4
107	F35E12.5
108	F11A5.9
109	F11G11.3
110	T05G5.6
111	Y71H10A.2
112	F20G4.1
113	C14A6.1
114	F07B10.1
115	C49C8.5
116	F07H5.9
117	F36H5.2
118	C32F10.5
119	H17B01.3
120	C06A8.1
121	F36H5.1
122	K07C6.4
123	C29F7.3
124	F02E9.4
125	R03D7.1
126	C35A5.6
127	W04E12.6
128	F41C3.3
129	C50F7.10
130	F53E10.4
131	C05D11.5
132	C03H5.1
133	C07H6.8
134	F56C3.9
135	F36H1.5
136	C55B7.4
137	K02A4.1
138	T13F3.6
139	F58G1.4
140	F31F4.15
141	Y48A6B.7
142	C17H12.8
143	T07G12.5
144	C33A12.6
145	D1022.7
146	K02C4.3
147	Y48E1B.10
148	K05G3.3
149	F59F4.4
150	C30B5.4
151	C50F7.5
152	F22E10.5
153	D2085.4
154	T10H9.5
155	F18C5.3
156	C08F1.4
157	C54D10.3
158	ZK593.5
159	W03D2.6
160	F09G2.4
161	T15B7.1
162	C35C5.8
163	Y54G11A.7
164	T01C3.4
165	F49E12.10
166	T01E8.5
167	B0001.2
168	F42A10.7
169	C14B1.8
170	Y73B6BL.18
171	K07C5.6
172	K10B2.2
173	C24G6.3
174	F45E12.3
175	F58E6.7
176	F22D6.5
177	F55G11.4
178	T21D12.9
179	F14F4.3
180	F26D2.2
181	F43H9.4
182	ZK370.3
183	K02B12.5
184	T19D12.2
185	R151.7
186	T05H10.1
187	K08H10.1
188	F19F10.9
189	Y40B10A.6
190	C40H1.2
191	T12F5.2
192	B0001.3
193	W03G1.7
194	T24B1.1
195	F10G8.5
196	Y37A1B.5
197	T04A8.15
198	T16G1.4
199	B0414.7
200	F25G6.9
201	T05G5.9
202	Y76A2B.3
203	F01G10.3
204	ZK228.4
205	F23B2.11
206	W03A3.2
207	T23B5.1
208	T22C1.6
209	Y62E10A.6
210	F38H4.7
211	C16A11.5
212	K09C4.1
213	ZK856.1
214	F42G2.2
215	H12C20.3
216	F43G9.12
217	ZC395.6
218	Y37E3.11
219	C45G7.2
220	T05E7.1
221	F21F8.4
222	W07B8.4
223	ZC443.5
224	T08G11.1
225	W02B12.6
226	ZC513.4
227	F20C5.1
228	K08F4.7
229	R09D1.11
230	W02G9.2
231	ZK593.3
232	ZK524.3
233	ZK1236.7
234	T22G5.5
235	F55A3.2
236	F44A6.5
237	Y106G6H.1
238	C29E4.7
239	T03F1.10
240	F11C1.3
241	ZK792.5
242	F22D6.9
243	F57B10.9
244	F15E6.6
245	D2005.5
246	F42H10.6
247	F41H10.4
248	C47B2.1
249	K08D8.6
250	F18E2.2
251	T02B5.3
252	C54E4.2
253	F17H10.1
254	D1005.1
255	C56A3.2
256	H02F09.3
257	F13H8.10
258	AC3.8
259	C05D12.2
260	K07A12.1
261	Y50D7A.7
262	C13C4.5
263	Y75B8A.29
264	C03B1.13
265	F43E2.5
266	F59B1.8

## Sheet: Co-expressed groups
Co-expressed gene groups
Group No.	Seed gene	#_linked_seed / #_valid_seed	Linked_seed	Biological process	Cellular component	Molecular function
1	C49F5.1	45	tag-320 B0511.6 clec-10 C06A8.1 pdi-2 clec-48 C15C8.3 hsp-3 dim-1 pmp-1 C47B2.6 mec-5 pho-1 F08G5.6 F09F7.4 ncs-2 F13D12.6 tag-184 pcp-3 F28H7.3 ifc-1 F37B4.7 F43E2.5 F46E10.1 F53F1.4 F58B3.4 opt-2 K07E3.4 K10C2.1 sodh-1 top-1 M60.2 R03D7.1 T08B1.1 T08G11.1 T23G7.3 T25B6.2 clec-49 W08D2.7 Y57G11C.15 Y76A2B.3 vrs-1 ZK546.14 ZK6.11	reproduction; one-carbon compound metabolic process; gametogenesis; locomotory behavior; positive regulation of growth rate; negative regulation of body size; positive regulation of body size;	na	methionine adenosyltransferase activity; ATP binding;
2	B0213.15	41	B0511.6 C01G6.7 ril-2 C23G10.11 C25H3.10 C35A5.6 C35C5.8 cyp-25A1 cyp-25A2 C45B2.1 C50F7.10 C54D10.3 DH11.2 ech-8 F11A5.9 acs-2 cyp-37B1 smc-4 math-27 acs-11 F41E6.5 F42G2.2 F46B6.8 F54F3.3 F56C3.9 acl-1 far-7 cyp-35B1 fmo-2 lea-1 sodh-1 gbh-2 T02B5.3 T07G12.5 T16G1.4 T21D12.9 T23G7.3 ugt-54 W03D2.6 cyp-32B1	electron transport; determination of adult life span;	na	monooxygenase activity; iron ion binding; heme binding;
3	K01A2.2	41	cyp-34A9 B0511.6 C01G6.7 ril-2 C23G10.11 C25H3.10 C35A5.6 C35C5.8 cyp-25A1 cyp-25A2 C50F7.10 C54D10.3 D2063.1 DH11.2 ech-8 F11A5.9 acs-2 cyp-37B1 aqp-1 math-26 math-27 acs-11 F41E6.5 F43H9.4 F46B6.8 F54F3.3 F56C3.9 acl-1 fmo-1 fmo-2 sodh-1 gbh-2 T01C3.4 T07G12.5 T16G1.4 T23G7.3 ugt-54 W03D2.6 W07B8.4 ugt-18	na	na	na
4	K08C7.5	39	cyp-34A9 tag-320 B0511.6 C05D11.5 nuc-1 cux-7 cyp-33A1 C15C8.3 C23G10.11 C31H5.6 cyp-25A1 cyp-25A2 pmp-1 C49C8.5 cyp-33C9 F02H6.5 F09F7.4 F11A5.9 acs-2 cyp-37B1 aqp-1 acs-11 F41E6.5 cyp-33E2 far-7 cyp-35B1 sodh-1 M60.2 T01C3.4 T07G12.5 T08B1.1 cyp-13A7 npp-12 W03D2.6 Y37A1B.5 Y48A6B.9 cyp-32B1 Y71H10B.1	electron transport;	microsome; intrinsic to endoplasmic reticulum membrane;	monooxygenase activity; dimethylaniline monooxygenase (N-oxide-forming) activity; FAD binding; NADP binding;
5	F13D12.6	36	B0001.2 tag-320 pdi-2 nuc-1 clec-48 hsp-3 dim-1 pmp-1 sams-1 C50F7.5 sqv-1 mec-5 pho-1 aat-2 F08G5.6 F28H7.3 clec-62 ifc-1 F42A10.7 F46E10.1 F53F1.4 clec-67 dsc-4 opt-2 sodh-1 calu-1 M60.2 ech-6 T08B1.1 T25B6.2 clec-49 Y38F1A.6 gst-20 Y71H10B.1 ZK6.11	proteolysis;	na	catalytic activity; serine carboxypeptidase activity;
6	T08B1.1	34	tag-320 nhx-2 C03B1.13 clec-10 C05D11.5 nuc-1 C31H5.6 pmp-1 C49C8.5 sams-1 sqv-1 mec-5 pho-1 aat-2 F08G5.6 F13D12.6 pcp-3 F28H7.3 fbxa-72 clec-62 F35E12.5 F36H1.5 ifc-1 F37B4.7 dsc-4 opt-2 cah-3 fmo-2 K09C4.1 M60.2 T05F1.11 T25B6.2 Y71H10B.1	larval development (sensu Nematoda); transport; embryonic development (sensu Metazoa); growth; positive regulation of growth rate;	integral to membrane;	transporter activity;
7	K12G11.3	33	cyp-34A9 gei-7 pdi-2 nuc-1 C23G10.11 C25H3.10 hmg-3 C35C5.8 C47B2.6 sams-1 C50F7.5 C54D10.3 D2063.1 pqn-28 F11A5.9 F13D12.6 F25D1.5 acs-2 cyp-37B1 aqp-1 acs-11 F41E6.5 F46B6.8 F54F3.3 clec-67 far-7 fmo-2 R04B5.5 W03D2.6 Y38F1A.6 Y48A6B.9 ugt-18	determination of adult life span;	na	zinc ion binding; oxidoreductase activity;
8	W08D2.7	31	B0001.3 B0511.6 C24G6.3 C49C8.5 sams-1 aka-1 D2085.4 F09G2.4 drsh-1 cyp-37B1 cul-4 F58B3.4 K02B12.5 K02C4.3 K07E3.4 fmo-1 rfp-1 R151.7 T01E8.5 T04A8.15 pmp-5 T23G7.3 npp-12 ars-1 Y57G11C.15 cyp-32B1 Y71H10B.1 smg-3 ZK546.14 dnc-1	reproduction; larval development (sensu Nematoda); gametogenesis; locomotory behavior; embryonic development (sensu Metazoa); growth; positive regulation of growth rate;	na	nucleic acid binding; helicase activity; calcium ion binding; ATP binding; ATP-dependent helicase activity;
9	B0495.4	30	C06A8.1 nuc-1 math-3 C13C4.5 C31H5.6 pmp-1 sqv-1 pho-1 aat-2 pcp-3 F28H7.3 fbxa-72 aqp-1 smc-4 F36H1.5 F58G1.4 acl-1 bcat-1 opt-2 K09C4.1 K10B2.2 M60.2 R03D7.1 apn-1 T08B1.1 T25B6.2 Y37B11A.2 Y71H10B.1 ZK6.11	reproduction; larval development (sensu Nematoda); sodium ion transport; regulation of pH; gametogenesis; determination of adult life span; nutrient import; osmoregulation; sequestering of lipid; growth; positive regulation of growth rate; positive regulation of body size; post-embryonic body morphogenesis; regulation of pharyngeal pumping;	integral to membrane; apical plasma membrane;	solute:hydrogen antiporter activity; sodium:hydrogen antiporter activity;
10	C25H3.10	29	cyp-34A9 B0511.6 C35A5.6 cyp-25A1 C50F7.10 C50F7.5 C54D10.3 DH11.2 F11A5.9 acs-2 cyp-37B1 math-26 math-27 acs-11 F41E6.5 F42G2.2 F43H9.4 F46B6.8 F56C3.9 acl-1 far-7 cyp-35B1 sodh-1 gbh-2 T16G1.4 T23G7.3 ugt-54 ZK593.3	na	na	na
11	B0511.6	29	cyp-34A9 pdi-2 math-3 ril-2 C15C8.3 C25H3.10 hmg-3 cyp-25A1 cyp-25A2 sams-1 pqn-28 F09F7.4 ncs-2 tag-184 math-26 math-27 F46E10.1 F58B3.4 far-7 K07E3.4 fmo-2 gbh-2 T23G7.3 ugt-54 W08D2.7 ceh-44 Y71F9AM.6 ZK546.14	larval development (sensu Nematoda); growth;	na	nucleic acid binding; helicase activity; ATP binding; ATP-dependent helicase activity;
12	D2096.4	28	B0001.2 B0001.3 nhx-2 tag-292 nuc-1 C31H5.6 hmg-3 pmp-1 mec-5 pho-1 aat-2 F13D12.6 syp-1 clec-62 F36H1.5 clec-67 F58G1.4 K02B12.5 opt-2 M60.2 T04A8.15 T05F1.11 T08B1.1 T12F5.2 T25B6.2 Y71H10A.2 Y71H10B.1	nucleotide-sugar metabolic process;	na	catalytic activity; NAD binding;
13	T10B9.10	27	C01G6.7 C05D11.5 cux-7 cyp-33A1 cyp-25A1 cyp-25A2 C47B2.6 C49C8.5 cyp-33C9 ech-8 cyp-33E2 F46B6.8 F54F3.3 fmo-1 fmo-2 R03D7.1	electron transport;	na	monooxygenase activity; iron ion binding; heme binding;
14	C15H9.6	26	tag-320 pdi-2 dim-1 hmg-3 C47B2.6 sams-1 C50F7.10 F13D12.6 F25D1.5 F46E10.1 clec-67 bcat-1 dsc-4 K07E3.4 K10B2.2 K10C2.1 top-1 calu-1 M60.2 T04G9.5 T08G11.1 dnj-22 Y48A6B.9 Y57G11C.15 Y71H10B.1	larval development (sensu Nematoda); response to stress; protein secretion; unfolded protein response; growth; positive regulation of body size; response to chemical stimulus;	endoplasmic reticulum lumen;	calcium ion binding; protein binding; ATP binding; ATPase activity;
15	F28F8.2	26	cyp-34A9 C01G6.7 gei-7 ril-2 C15C8.3 C23G10.11 C25H3.10 C35A5.6 C35C5.8 cyp-25A1 cyp-25A2 D2063.1 DH11.2 ech-8 F11A5.9 mrp-5 F25D1.5 aqp-1 acs-11 F41E6.5 far-7 fmo-2 sodh-1 gbh-2 T23G7.3	metabolic process;	na	catalytic activity;
16	Y71H10B.1	26	nhx-2 pdi-2 clec-48 hsp-3 C31H5.6 pmp-1 C49C8.5 sqv-1 pho-1 aat-2 F13D12.6 F58G1.4 dsc-4 opt-2 fmo-1 fmo-2 K10C2.1 top-1 M60.2 R151.7 T08B1.1 T25B6.2 W08D2.7 Y54G11A.7 ZK6.11	larval development (sensu Nematoda); gametogenesis; embryonic development (sensu Metazoa); osmoregulation; growth; positive regulation of growth rate;	na	na
17	F28H7.3	26	B0035.13 nhx-2 tag-292 clec-48 C15C8.3 C17H12.8 C45B2.1 C47B2.6 C49C8.5 sams-1 F13D12.6 fbxa-72 F46E10.1 F53F1.4 cah-3 clec-53 T05E12.6 T05E7.1 spp-4 T08B1.1 T13F3.6 T15B7.1 clec-49 Y38F1A.6 ZK6.11	lipid metabolic process;	na	catalytic activity; triacylglycerol lipase activity;
18	C44B7.8	25	tag-320 nhx-2 C05D11.5 C06A8.1 nuc-1 C31H5.6 sams-1 sqv-1 mec-5 pho-1 aat-2 F13D12.6 fbxa-72 F36H1.5 ifc-1 F49E12.10 opt-2 fmo-2 M60.2 T05F1.11 T08B1.1 T25B6.2 Y71H10B.1 ZK546.14	transport;	membrane; integral to membrane;	nucleotide binding; ATP binding; ATPase activity; nucleoside-triphosphatase activity; ATPase activity, coupled to transmembrane movement of substances;
19	ZK6.11	25	B0035.13 nhx-2 tag-292 math-3 clec-48 sams-1 F07H5.9 F08G5.6 F13D12.6 F28H7.3 fbxa-72 F35E12.5 F37B4.7 F53E10.4 F53F1.4 F55G11.4 clec-67 cah-3 K08D8.6 T05E12.6 ech-6 T15B7.1 clec-49 Y71H10B.1	na	na	na
20	M60.2	25	tag-320 nhx-2 clec-10 nuc-1 hsp-3 C31H5.6 pmp-1 sams-1 sqv-1 mec-5 pho-1 aat-2 F08G5.6 F13D12.6 fbxa-72 ifc-1 F37B4.7 opt-2 fmo-2 K10C2.1 T05F1.11 T08B1.1 T25B6.2 Y71H10B.1	na	na	na
21	C07B5.5	25	B0035.13 nhx-2 C31H5.6 pmp-1 sqv-1 mec-5 pho-1 F13D12.6 cyp-37B1 clec-62 F35E12.5 ifc-1 F42A10.7 F46B6.8 clec-67 fmo-2 sodh-1 M60.2 T01C3.4 T05F1.11 T08B1.1 T25B6.2 W03D2.6 asm-3	DNA metabolic process; DNA fragmentation during apoptosis; determination of adult life span;	intracellular; nucleus;	endodeoxyribonuclease activity; deoxyribonuclease II activity;
22	R05D3.4	25	B0001.3 C24G6.3 C27A2.1 D2085.4 pqn-28 F09G2.4 F19F10.9 pme-3 cyp-37B1 cul-4 F58B3.4 K02B12.5 K02C4.3 K07C5.6 dcr-1 R04F11.3 T01E8.5 T22C1.6 npp-12 W08D2.7 cyp-32B1 dnc-1 ZK632.2 ZK792.5	morphogenesis of an epithelium; larval development (sensu Nematoda); gametogenesis; locomotory behavior; growth; positive regulation of growth rate; hermaphrodite genitalia development;	na	protein binding; zinc ion binding;
23	T05H10.2	24	mtk-1 nhx-2 C06A8.1 C14B1.8 C27A2.1 hmg-3 prp-4 aqp-1 smc-4 acl-1 bcat-1 K07A12.1 K07C5.6 dcr-1 top-1 ech-6 pmp-5 Y37B11A.2 Y40B10A.6 Y57G11C.15 gro-1 ZK1236.7 rev-1	DNA repair; embryonic development (sensu Metazoa);	intracellular;	DNA binding; endonuclease activity;
24	EGAP2.3	24	nhx-2 nuc-1 C31H5.6 pmp-1 sams-1 sqv-1 mec-5 aat-2 F07H5.9 F11C1.3 F13D12.6 pcp-3 fbxa-72 F36H1.5 F58G1.4 dsc-4 opt-2 K10C2.1 M60.2 T08B1.1 T25B6.2 Y71H10B.1 Y76A2B.3	embryonic development (sensu Metazoa);	na	acid phosphatase activity;
25	T23G7.3	24	cyp-34A9 B0511.6 C01G6.7 C07E3.1 C14B1.8 ril-2 C25H3.10 C33H5.17 cyp-25A1 cyp-25A2 sams-1 acs-2 cyp-37B1 F58B3.4 far-7 K07B1.7 K07E3.4 lea-1 gbh-2 R11A8.2 W08D2.7 cyp-32B1 ZK546.14	na	intracellular;	nucleic acid binding;
26	F28G4.1	24	cyp-34A9 nuc-1 C23G10.11 C25H3.10 C40H1.2 F11A5.9 F41E6.5 F46B6.8 F49E12.10 F54F3.3 F55G11.4 far-7 cyp-35B1 fmo-2 sodh-1 rfp-1 T07G12.5 T21D12.9 T23G7.3 W08D2.7 Y48A6B.7 gst-20 ZK546.14	electron transport;	na	monooxygenase activity; iron ion binding; heme binding;
27	F08G5.6	24	B0035.13 tag-320 clec-10 pdi-2 C47B2.6 sams-1 gst-6 F13D12.6 F35E12.5 ifc-1 F37B4.7 F46E10.1 F53E10.4 F53F1.4 F55G11.4 clec-67 cah-3 gst-4 M60.2 T05F1.11 ech-6 T08B1.1 ZK6.11	na	na	na
28	C32F10.5	24	B0001.2 B0511.6 tag-292 pdi-2 C14B1.8 hsp-3 C27A2.1 C29F7.3 sqv-1 F22D6.9 syp-1 F58B3.4 K07C5.6 sodh-1 top-1 R04F11.3 R11A8.2 apn-1 T12F5.2 dnj-22 polq-1 ZK546.14 ZK632.2	reproduction; cytokinesis; larval development (sensu Nematoda); regulation of transcription, DNA-dependent; gametogenesis; embryonic development (sensu Metazoa); growth; positive regulation of growth rate; embryonic cleavage; positive regulation of body size; post-embryonic body morphogenesis;	chromatin; nucleus;	DNA binding;
29	C07A12.4	23	B0001.2 B0511.6 clec-10 hsp-3 dim-1 hmg-3 C47B2.6 sams-1 F08G5.6 F13D12.6 ifc-1 F46E10.1 F53F1.4 clec-67 dsc-4 sodh-1 calu-1 T04G9.5 T05F1.11 Y57G11C.15 Y71H10B.1 ZK546.14	larval development (sensu Nematoda); electron transport; locomotory behavior; embryonic development (sensu Metazoa); osmoregulation; growth; positive regulation of locomotion; positive regulation of body size; post-embryonic body morphogenesis;	endoplasmic reticulum;	electron carrier activity; isomerase activity;
30	Y38F1A.6	23	clec-48 dim-1 C49C8.5 acdh-1 D2063.1 F09F7.4 F13D12.6 F25D1.5 F28H7.3 F37B4.7 F41E6.5 F46E10.1 F53F1.4 nhr-68 bcat-1 sodh-1 calu-1 T05E12.6 ech-6 pmp-5 T15B7.1 clec-49	metabolic process;	na	iron ion binding; oxidoreductase activity;
31	K04E7.2	23	nhx-2 C31H5.6 pmp-1 C49C8.5 sams-1 sqv-1 pho-1 aat-2 F11C1.3 F13D12.6 pcp-3 fbxa-72 F58G1.4 dsc-4 K10C2.1 M60.2 T08B1.1 T25B6.2 Y37E3.11 Y71H10B.1 Y76A2B.3 ZK546.14	reproduction; larval development (sensu Nematoda); oligopeptide transport; regulation of pH; determination of adult life span; nutrient import; osmoregulation; sequestering of lipid; growth; positive regulation of growth rate; positive regulation of body size; dipeptide transport;	membrane; integral to membrane; apical plasma membrane;	transporter activity; oligopeptide transporter activity; dipeptide transporter activity;
32	T25B6.2	23	nhx-2 nuc-1 C31H5.6 pmp-1 sams-1 sqv-1 mec-5 pho-1 aat-2 F13D12.6 pcp-3 fbxa-72 F58G1.4 bcat-1 dsc-4 opt-2 K10C2.1 M60.2 T08B1.1 T19D12.2 Y71H10B.1 ZK546.14	DNA methylation; proteolysis;	membrane;	DNA binding; neprilysin activity; N-methyltransferase activity; metallopeptidase activity; zinc ion binding;
33	F32A5.5	23	nhx-2 C05D12.2 clec-48 C23G10.11 C54D10.3 DH11.2 F11A5.9 acs-2 acs-11 F41E6.5 F46B6.8 acl-1 far-7 bcat-1 fmo-2 sodh-1 T05E7.1 apn-1 T07G12.5 Y37B11A.2 Y40B10A.6 gro-1	transport; determination of adult life span;	membrane; integral to membrane;	transporter activity;
34	K02A4.1	23	nhx-2 C06A8.1 clec-48 hsp-3 F21F8.4 aqp-1 smc-4 F46E10.1 acl-1 cah-3 K07E3.4 calu-1 R04F11.3 apn-1 T25B6.2 clec-49 Y37B11A.2 Y38F1A.6 Y40B10A.6 Y48A6B.7 Y54G11A.7 Y57G11C.15	larval development (sensu Nematoda); metabolic process; branched chain family amino acid metabolic process; embryonic development (sensu Metazoa);	na	catalytic activity; branched-chain-amino-acid transaminase activity;
35	F46B6.8	22	cyp-34A9 nuc-1 C23G10.11 C25H3.10 C40H1.2 ncs-2 F11A5.9 cyp-37B1 aqp-1 ifc-1 far-7 cyp-35B1 sodh-1 R09D1.11 T01C3.4 T07G12.5 cyp-13A7 W03D2.6 asm-3 Y48A6B.7 ceh-44	lipid metabolic process;	na	catalytic activity; carboxylic ester hydrolase activity;
36	F37B4.2	22	tag-320 clec-10 pdi-2 nuc-1 pmp-1 C47B2.6 sams-1 mec-5 F08G5.6 F09F7.4 F13D12.6 drsh-1 fbxa-72 F35E12.5 F37B4.7 F46B6.8 dcr-1 M60.2 R09D1.11 T05F1.11 T08B1.1	larval development (sensu Nematoda); embryonic development (sensu Metazoa); growth; post-embryonic body morphogenesis;	na	structural molecule activity;
37	F31F4.15	21	nhx-2 C31H5.6 pmp-1 pho-1 aat-2 F07H5.9 F22E10.5 F28H7.3 F36H1.5 ifc-1 F37B4.7 F53F1.4 opt-2 M60.2 T04G9.5 T05E12.6 T08B1.1 T15B7.1 T25B6.2 ZK6.11	na	na	na
38	C47B2.6	20	tag-320 clec-10 pdi-2 hsp-3 C17H12.8 sams-1 D1005.1 F08G5.6 F25D1.5 F28H7.3 ifc-1 F37B4.7 F46E10.1 F53F1.4 sodh-1 calu-1 R04B5.5 cyp-13A7 Y57G11C.15	carbohydrate metabolic process; galactose metabolic process; nucleotide-sugar metabolic process;	na	catalytic activity; UDP-glucose 4-epimerase activity; racemase and epimerase activity, acting on carbohydrates and derivatives; NAD binding;
39	M05D6.7	20	cyp-34A9 B0511.6 C01G6.7 math-3 C25H3.10 C35A5.6 cyp-25A1 cyp-25A2 D2063.1 DH11.2 ech-8 acs-2 math-26 math-27 F41E6.5 F56C3.9 far-7 fmo-1 T23G7.3	electron transport; carnitine biosynthetic process;	mitochondrion;	oxidoreductase activity; oxidoreductase activity, acting on single donors with incorporation of molecular oxygen, incorporation of two atoms of oxygen;
40	F46E10.1	20	B0511.6 pdi-2 clec-48 C15C8.3 hsp-3 dim-1 C47B2.6 sams-1 acdh-1 F08G5.6 F09F7.4 ncs-2 F13D12.6 F28H7.3 F53F1.4 bcat-1 calu-1 clec-49 Y38F1A.6	reproduction; metabolic process; embryonic development (sensu Metazoa);	na	catalytic activity;
41	F58B3.4	20	B0511.6 C14B1.8 C30B5.4 hmg-3 sams-1 tag-184 F19F10.9 prp-4 syp-1 K07E3.4 top-1 R04F11.3 rfp-1 dnj-22 T23G7.3 W08D2.7 smg-3 ZK1236.7 ZK546.14	larval development (sensu Nematoda); gametogenesis; growth; positive regulation of growth rate;	na	na
42	ZK546.14	19	B0511.6 pdi-2 C31H5.6 hmg-3 pmp-1 sams-1 F19F10.9 prp-4 cyp-37B1 F58B3.4 F58G1.4 opt-2 K07E3.4 T19D12.2 T23G7.3 T25B6.2 W08D2.7 cyp-32B1	larval development (sensu Nematoda); growth; positive regulation of growth rate;	na	na
43	C23G10.11	19	cyp-34A9 C35C5.8 C40H1.2 C45B2.1 F11A5.9 acs-2 cyp-37B1 aqp-1 acs-11 F41E6.5 F43H9.4 F46B6.8 F54F3.3 far-7 fmo-2 sodh-1 T07G12.5 W03D2.6	na	na	na
44	F11A5.9	19	cyp-34A9 C23G10.11 C25H3.10 C35C5.8 C54D10.3 DH11.2 acs-2 cyp-37B1 aqp-1 acs-11 F41E6.5 F46B6.8 far-7 fmo-2 sodh-1 T13F3.6 W03D2.6 ugt-18	transport;	integral to membrane;	transporter activity;
45	C14A6.1	19	dim-1 C49C8.5 sams-1 F13D12.6 F21F8.4 F28H7.3 aqp-1 F46E10.1 bcat-1 cah-3 calu-1 T05E12.6 T05E7.1 spp-4 T15B7.1 Y38F1A.6 Y71H10B.1 ZK6.11	na	na	sugar binding;
46	C36A4.1	18	cyp-34A9 B0511.6 C01G6.7 ril-2 C25H3.10 C35A5.6 D2063.1 ech-8 acs-2 math-27 F56C3.9 far-7 fmo-2 lea-1 gbh-2 cyp-13A7 T23G7.3	electron transport;	na	monooxygenase activity; iron ion binding; heme binding;
47	F35G12.8	18	cyp-34A9 mtk-1 nhx-2 C06A8.1 C27A2.1 F09G2.4 prp-4 F25G6.9 drsh-1 F43G9.12 bcat-1 K07C5.6 dcr-1 T05H10.1 apn-1 Y40B10A.6 gro-1	cytokinesis; larval development (sensu Nematoda); embryonic development (sensu Metazoa); growth; embryonic cleavage; hermaphrodite genitalia development; chromosome organization and biogenesis;	chromosome;	protein binding; ATP binding; ATPase activity;
48	C31H5.6	18	nhx-2 nuc-1 pmp-1 sqv-1 pho-1 aat-2 fbxa-72 F36H1.5 F58G1.4 opt-2 fmo-2 K10B2.2 M60.2 T08B1.1 T25B6.2 Y71H10B.1 ZK546.14	lipid metabolic process;	na	catalytic activity; palmitoyl-CoA hydrolase activity;
49	F37B4.7	18	tag-320 clec-10 C47B2.6 sams-1 acdh-1 F07H5.9 F08G5.6 fbxa-72 ifc-1 H17B01.3 M60.2 T05E12.6 ech-6 T08B1.1 pmp-5 Y38F1A.6 ZK6.11	transport;	membrane;	folic acid binding; reduced folate carrier activity;
50	F56D6.2	18	B0035.13 pdi-2 nuc-1 hsp-3 C54D10.3 sqv-1 mec-5 F08G5.6 gst-6 F13D12.6 clec-62 F35E12.5 F53E10.4 gst-4 sodh-1 T05F1.11 ZK6.11	na	na	sugar binding;
51	C15C8.3	18	B0511.6 gei-7 math-3 ugt-21 sams-1 F02H6.5 F09F7.4 mrp-5 F25D1.5 acs-2 F28H7.3 F36H1.5 math-27 F46E10.1 F58E6.7 fmo-2 K10B2.2	proteolysis;	na	pepsin A activity;
52	K12H4.8	17	mtk-1 tag-292 C27A2.1 F09G2.4 F10G8.9 prp-4 F25G6.9 smc-4 ifc-1 cul-4 K07C5.6 rde-1 rfp-1 T05G5.9 apn-1 T22C1.6	morphogenesis of an epithelium; larval development (sensu Nematoda); RNA processing; defense response; locomotory behavior; RNA interference; oviposition; positive regulation of growth rate; hermaphrodite genitalia development;	intracellular;	nucleic acid binding; RNA binding; double-stranded RNA binding; helicase activity; ribonuclease III activity; ATP binding; ATP-dependent helicase activity;
53	K08C7.2	17	C05D11.5 cux-7 cyp-33A1 C49C8.5 cyp-33C9 F02H6.5 F41E6.5 far-7 top-1 gbh-2 cyp-13A7 npp-12 W08D2.7 Y37A1B.5 cyp-32B1 Y71H10B.1	electron transport;	microsome; intrinsic to endoplasmic reticulum membrane;	monooxygenase activity; dimethylaniline monooxygenase (N-oxide-forming) activity; FAD binding; NADP binding;
54	F53F1.4	17	B0035.13 tag-292 pdi-2 dim-1 C47B2.6 sams-1 F08G5.6 F13D12.6 F28H7.3 fbxa-72 F46E10.1 calu-1 T04G9.5 spp-4 Y38F1A.6 ZK6.11	na	na	na
55	B0403.4	17	clec-10 hsp-3 pmp-1 C47B2.6 sams-1 mec-5 F08G5.6 F13D12.6 ifc-1 F37B4.7 dsc-4 fmo-2 M60.2 T05F1.11 T08B1.1 polq-1	larval development (sensu Nematoda); electron transport; locomotory behavior; growth;	na	electron carrier activity; isomerase activity;
56	F09F7.4	17	B0511.6 gei-7 C15C8.3 C29E4.7 sams-1 acdh-1 ech-8 ech-9 ncs-2 tag-184 ifc-1 F46E10.1 fmo-2 ech-6 Y38F1A.6 Y48A6B.9	metabolic process; embryonic development (sensu Metazoa); positive regulation of growth rate;	na	catalytic activity;
57	C49C8.5	17	C05D11.5 cux-7 clec-48 F28H7.3 opt-2 cah-3 fmo-1 fmo-2 R03D7.1 T08B1.1 cyp-13A7 T15B7.1 clec-49 W08D2.7 Y38F1A.6 Y71H10B.1	na	na	na
58	W04E12.6	17	dim-1 C49C8.5 sams-1 F13D12.6 F21F8.4 F28H7.3 F46E10.1 bcat-1 cah-3 clec-53 T05E12.6 T05E7.1 spp-4 T15B7.1 Y38F1A.6 ZK6.11	na	na	sugar binding;
59	C05E4.9	16	C01G6.7 C05D11.5 C06A8.1 ril-2 C15C8.3 D2063.1 ech-8 ech-9 F09F7.4 F17H10.1 acs-2 sodh-1 R03D7.1 Y48A6B.9 Y76A2B.3	glyoxylate cycle; tricarboxylic acid cycle; metabolic process; determination of adult life span; embryonic development;	na	catalytic activity; isocitrate lyase activity; malate synthase activity;
60	K02D7.4	16	tag-320 pdi-2 hsp-3 pho-1 F13D12.6 F58G1.4 opt-2 K10C2.1 T04G9.5 T08B1.1 T19D12.2 T25B6.2 Y106G6H.1 Y71H10B.1 Y76A2B.3	locomotory behavior; positive regulation of growth rate;	na	na
61	M01E5.5	16	hsp-3 C27A2.1 hmg-3 sams-1 mec-5 pqn-28 tag-30 F58B3.4 K07E3.4 fmo-1 R04F11.3 apn-1 T23B5.1 Y71H10B.1 ZK370.3	reproduction; morphogenesis of an epithelium; larval development (sensu Nematoda); DNA topological change; DNA unwinding during replication; chromosome segregation; gametogenesis; oocyte construction; locomotory behavior; gonad development; embryonic development (sensu Metazoa); molting cycle (sensu Protostomia and Nematoda); growth; positive regulation of growth rate; positive regulation of body…	chromosome;	DNA binding; DNA topoisomerase type I activity; DNA topoisomerase (ATP-hydrolyzing) activity;
62	F41E6.5	16	cyp-34A9 C23G10.11 C25H3.10 DH11.2 F11A5.9 acs-2 cyp-37B1 aqp-1 acs-11 far-7 fmo-1 fmo-2 sodh-1 gbh-2 Y38F1A.6	electron transport;	na	oxidoreductase activity;
63	T05E12.6	16	clec-48 acdh-1 F07H5.9 F28H7.3 fbxa-72 F37B4.7 F55G11.4 cah-3 ech-6 pmp-5 T13F3.6 T15B7.1 clec-49 Y38F1A.6 ZK6.11	na	na	na
64	F41C3.3	16	cyp-34A9 C23G10.11 C25H3.10 C50F7.10 C54D10.3 DH11.2 ech-9 F11A5.9 acs-2 aqp-1 F41E6.5 far-7 fmo-2 sodh-1 T16G1.4	metabolic process;	na	catalytic activity;
65	C54D10.3	16	B0035.13 cyp-34A9 C17H12.8 C25H3.10 C50F7.10 F11A5.9 aqp-1 F36H1.5 acs-11 clec-67 far-7 sodh-1 T07G12.5 T16G1.4 W03D2.6	na	na	na
66	F09G2.4	16	pme-3 F25G6.9 smc-4 F43G9.12 cul-4 K02C4.3 K07C5.6 dcr-1 rfp-1 T05G5.9 T05H10.1 W08D2.7 Y37B11A.2 Y57G11C.15 ZK632.2	reproduction; cytokinesis; embryonic development (sensu Metazoa); embryonic cleavage; hermaphrodite genitalia development;	na	na
67	C36A4.2	15	cyp-34A9 B0511.6 C01G6.7 ril-2 D2063.1 ech-8 acs-2 F56C3.9 far-7 fmo-2 lea-1 gbh-2 cyp-13A7 T23G7.3	electron transport;	na	monooxygenase activity; iron ion binding; heme binding;
68	F07C3.7	15	nhx-2 C31H5.6 pmp-1 sqv-1 pho-1 F13D12.6 fbxa-72 F58G1.4 F59B1.8 opt-2 M60.2 T08B1.1 T25B6.2 Y71H10B.1	transport; amino acid transport;	membrane;	amino acid-polyamine transporter activity;
69	E03G2.3	15	tag-320 nuc-1 pmp-1 sams-1 sqv-1 pho-1 F13D12.6 ifc-1 clec-67 K10C2.1 top-1 M60.2 T08B1.1 T25B6.2	phosphate transport; mechanosensory behavior; response to mechanical stimulus;	extracellular matrix (sensu Metazoa); cytoplasm;	extracellular matrix structural constituent;
70	M03F4.7	15	pdi-2 clec-48 hsp-3 dim-1 C29E4.7 C47B2.6 F13D12.6 F46E10.1 F53F1.4 bcat-1 K07E3.4 T04G9.5 Y38F1A.6 gst-20	larval development (sensu Nematoda); locomotory behavior; osmoregulation; molting cycle (sensu Protostomia and Nematoda); growth;	na	calcium ion binding;
71	T05G5.6	15	acdh-1 ech-8 F08G5.6 F09F7.4 F13D12.6 F37B4.7 nhr-68 T05E12.6 apn-1 pmp-5 Y38F1A.6 Y48A6B.9 ads-1 ZK6.11	larval development (sensu Nematoda); metabolic process; osmoregulation; growth; positive regulation of growth rate;	na	catalytic activity;
72	K02C4.3	15	C24G6.3 aka-1 D2085.4 F09G2.4 drsh-1 cul-4 K02B12.5 rfp-1 T04A8.15 T05H10.1 T23B5.1 polq-1 W08D2.7 lrs-2	ubiquitin-dependent protein catabolic process;	na	cysteine-type endopeptidase activity; ubiquitin thiolesterase activity;
73	K05G3.3	15	clec-48 C49C8.5 F08G5.6 F21F8.4 F22E10.5 F28H7.3 bcat-1 T05E12.6 T08B1.1 pmp-5 T15B7.1 clec-49 Y48A6B.7 ZK6.11	one-carbon compound metabolic process;	na	carbonate dehydratase activity; zinc ion binding;
74	W03D2.6	15	cyp-34A9 nuc-1 C23G10.11 C54D10.3 C56A3.2 F11A5.9 F46B6.8 F54F3.3 F55G11.4 far-7 fmo-2 sodh-1 T01C3.4 T07G12.5	na	na	na
75	T15B7.1	15	clec-48 C45B2.1 C45G7.2 C49C8.5 F28H7.3 fbxa-72 cah-3 T05E12.6 spp-4 pmp-5 T13F3.6 clec-49 Y38F1A.6 ZK6.11	embryonic development (sensu Metazoa);	na	sugar binding;
76	K07E3.4	14	B0511.6 hsp-3 sams-1 tag-184 F58B3.4 bcat-1 top-1 calu-1 T08G11.1 T23G7.3 W08D2.7 Y71F9AM.6 ZK546.14	folic acid and derivative biosynthetic process;	na	formate-tetrahydrofolate ligase activity; ATP binding;
77	T23H2.1	14	B0001.3 C24G6.3 aka-1 D2085.4 F02H6.5 cul-4 K02B12.5 fmo-1 fmo-2 rfp-1 T01E8.5 W08D2.7 dnc-1	larval development (sensu Nematoda); embryonic development (sensu Metazoa); growth;	na	na
78	C27A2.1	14	mtk-1 hmg-3 pqn-28 prp-4 drsh-1 smc-4 dcr-1 top-1 rfp-1 apn-1 Y40B10A.6 ceh-44 dnc-1	chromosome organization and biogenesis;	chromosome;	ATP binding;
79	F26E4.10	14	mtk-1 C27A2.1 aka-1 F10G8.9 prp-4 smc-4 ifc-1 K02B12.5 K02C4.3 T04A8.15 T05G5.9 W08D2.7 ZK632.2	establishment of mitotic spindle orientation; cytokinesis; RNA processing; spindle organization and biogenesis; embryonic development (sensu Metazoa); embryonic cleavage;	intracellular;	RNA binding; double-stranded RNA binding; ribonuclease III activity;
80	F01G10.2	14	cyp-34A9 C01G6.7 C05D11.5 gei-7 cyp-25A1 cyp-25A2 F09F7.4 F15E6.6 acs-2 far-7 gbh-2 ech-6 cyp-13A7	fatty acid metabolic process;	na	oxidoreductase activity;
81	T08A9.8	14	B0035.13 clec-48 C17H12.8 C45B2.1 C45G7.2 F07H5.9 F28H7.3 F35E12.5 F42A10.7 F53F1.4 T13F3.6 T15B7.1 clec-49	na	na	na
82	K10C2.1	14	hsp-3 sams-1 mec-5 pho-1 dsc-4 opt-2 lea-1 M60.2 T19D12.2 T25B6.2 Y57G11C.15 Y71H10B.1 Y76A2B.3	proteolysis;	na	catalytic activity; serine carboxypeptidase activity;
83	C14C10.3	14	cyp-34A9 B0511.6 gei-7 cyp-25A1 cyp-25A2 mrp-5 acs-2 math-26 math-27 far-7 lea-1 T23G7.3 ugt-54	reproduction; larval development (sensu Nematoda); embryonic development (sensu Metazoa); growth; positive regulation of growth rate;	na	na
84	DH11.2	14	cyp-34A9 C25H3.10 F11A5.9 acs-2 aqp-1 acs-11 F41E6.5 F44A6.5 F56C3.9 acl-1 far-7 gbh-2 ugt-54	na	na	na
85	F58G1.4	14	nhx-2 C29F7.3 C31H5.6 sqv-1 pho-1 aat-2 dsc-4 opt-2 T04G9.5 T25B6.2 Y106G6H.1 Y71H10B.1 ZK546.14	osmoregulation; positive regulation of growth rate;	na	na
86	T07G12.5	14	cyp-34A9 C23G10.11 C54D10.3 cyp-37B1 aqp-1 F46B6.8 F54F3.3 far-7 fmo-2 T01C3.4 ugt-54 W03D2.6 gst-20	transport;	membrane;	transporter activity;
87	F59F4.4	14	cyp-34A9 nhx-2 C06A8.1 C25H3.10 C45G7.2 DH11.2 aqp-1 F56C3.9 far-7 bcat-1 apn-1 ugt-54 Y40B10A.6	metabolic process; phospholipid biosynthetic process;	membrane;	1-acylglycerol-3-phosphate O-acyltransferase activity; acyltransferase activity;
88	D2085.4	14	B0001.3 C24G6.3 aka-1 cul-4 F55A3.2 K02B12.5 K02C4.3 rfp-1 T01E8.5 npp-12 W08D2.7 dnc-1 cul-5	reproduction; protein modification; ubiquitin cycle;	intracellular;	ubiquitin-protein ligase activity;
89	B0001.2	14	tag-292 pdi-2 C16A11.5 hmg-3 sqv-1 F13D12.6 F22D6.9 syp-1 T12F5.2 T13F3.6 dnj-22 polq-1 ZK632.2	embryonic development (sensu Metazoa);	na	nucleic acid binding;
90	F45E12.3	14	C24G6.3 aka-1 D2085.4 F09G2.4 F25G6.9 K02C4.3 dcr-1 rfp-1 T01E8.5 T05H10.1 T23B5.1 npp-12 W08D2.7	morphogenesis of an epithelium; cell cycle; gametogenesis; locomotory behavior; positive regulation of growth rate; hermaphrodite genitalia development;	na	na
91	Y57G11C.15	13	pdi-2 hsp-3 C27A12.9 C29F7.3 C47B2.6 sams-1 F09G2.4 bcat-1 K10C2.1 apn-1 W08D2.7 Y37B11A.2	reproduction; protein secretion;	membrane;	protein translocase activity;
92	D2063.1	13	C01G6.7 gei-7 cyp-25A1 cyp-25A2 acs-2 math-27 far-7 sodh-1 gbh-2 R04B5.5 Y38F1A.6 Y48A6B.9	na	na	zinc ion binding; oxidoreductase activity;
93	T05F1.11	13	tag-320 pdi-2 nuc-1 pmp-1 sqv-1 F08G5.6 F35E12.5 ifc-1 clec-67 M60.2 T08B1.1 Y37A1B.5	electron transport;	na	electron carrier activity;
94	C01G6.7	13	cyp-34A9 gei-7 cyp-25A1 cyp-25A2 D2063.1 ech-8 ech-9 acs-2 far-7 gbh-2 cyp-13A7 T23G7.3	metabolic process;	na	catalytic activity;
95	C18A11.7	13	pdi-2 clec-48 hsp-3 sams-1 C54E4.2 F13D12.6 F46E10.1 F53F1.4 calu-1 T04G9.5 clec-49 Y38F1A.6	na	na	na
96	T25B9.7	13	cyp-34A9 B0511.6 ril-2 C25H3.10 DH11.2 gst-6 math-27 F56C3.9 acl-1 far-7 cyp-35B1 T07G12.5	metabolic process;	na	transferase activity, transferring hexosyl groups;
97	D1022.7	13	C24G6.3 D2085.4 drsh-1 cul-4 F57B10.9 K02B12.5 K02C4.3 lea-1 T04A8.15 T23B5.1 npp-12 W08D2.7	na	na	zinc ion binding;
98	K07C5.6	13	hmg-3 F09G2.4 F19F10.9 pme-3 F25G6.9 smc-4 F43G9.12 dcr-1 rfp-1 T05H10.1 apn-1 ZK632.2	larval development (sensu Nematoda); determination of adult life span; embryonic development (sensu Metazoa); molting cycle (sensu Protostomia and Nematoda); growth;	na	nucleic acid binding; zinc ion binding;
99	R04F11.3	12	C30B5.4 hmg-3 syp-1 F58B3.4 bcat-1 top-1 rfp-1 R11A8.2 dnj-22 Y37B11A.2 ZK632.2	na	na	na
100	C01G5.2	12	B0001.2 C16A11.5 hmg-3 sqv-1 syp-1 F28H7.3 F53F1.4 dcr-1 T04A8.15 T12F5.2 ZK6.11	embryonic development (sensu Metazoa);	na	na
101	ZK632.2	12	B0001.2 C14B1.8 hmg-3 pqn-28 F09G2.4 F19F10.9 drsh-1 K07C5.6 R04F11.3 rfp-1 polq-1	morphogenesis of an epithelium; gametogenesis; locomotory behavior; hermaphrodite genitalia development;	intracellular;	double-stranded RNA binding;
102	F36H5.2	12	cyp-34A9 B0511.6 ril-2 C15C8.3 C25H3.10 C35A5.6 cyp-25A1 D2063.1 far-7 gbh-2 ugt-54	na	na	na
103	F02E9.4	12	B0511.6 C27A2.1 K02B12.5 rde-1 sodh-1 top-1 rfp-1 polq-1 dnc-1 ZK632.2 cul-5	DNA repair; regulation of transcription, DNA-dependent;	nucleus;	na
104	F36H1.5	12	nhx-2 C15C8.3 C31H5.6 pmp-1 C45B2.1 C54D10.3 sqv-1 pho-1 fbxa-72 K10B2.2 T08B1.1	na	na	na
105	T01C3.4	12	nuc-1 F42A10.7 F46B6.8 F54F3.3 F55G11.4 far-7 fmo-2 T07G12.5 W03D2.6 asm-3 W07B8.4	lipid catabolic process;	na	catalytic activity; lipase activity;
106	F42A10.7	12	nuc-1 math-3 C45B2.1 C45G7.2 ncs-2 F13D12.6 clec-62 T01C3.4 spp-4 asm-3 Y54G11A.7	na	na	na
107	K02B12.5	12	C24G6.3 aka-1 D2085.4 sqv-1 pqn-28 drsh-1 K02C4.3 rfp-1 T04A8.15 npp-12 W08D2.7	na	na	binding;
108	C45B2.1	11	cyp-34A9 C17H12.8 C23G10.11 C35C5.8 F28H7.3 F36H1.5 F42A10.7 spp-4 T13F3.6 T15B7.1	na	na	na
109	F54F3.3	11	cyp-34A9 C23G10.11 cyp-37B1 far-7 sodh-1 T01C3.4 T07G12.5 cyp-13A7 W03D2.6 ceh-44	lipid metabolic process;	na	catalytic activity; carboxylic ester hydrolase activity;
110	B0035.13	11	nuc-1 C54D10.3 F08G5.6 F28H7.3 clec-62 F35E12.5 F53F1.4 clec-67 spp-4 ZK6.11	lipid metabolic process;	na	catalytic activity; triacylglycerol lipase activity;
111	C35A5.6	11	ugt-2 cyp-34A9 C25H3.10 cyp-25A1 acs-2 math-26 math-27 F58E6.7 far-7 gbh-2	na	na	na
112	F56C3.9	11	cyp-34A9 C25H3.10 cyp-25A1 cyp-25A2 DH11.2 acl-1 far-7 cyp-35B1 gbh-2 ugt-54	na	na	na
113	T10H9.5	11	acdh-1 F02H6.5 F37B4.7 cah-3 T05E12.6 ech-6 apn-1 T15B7.1 W08D2.7 Y38F1A.6	transport;	integral to membrane;	ATP binding; ATPase activity; ATPase activity, coupled to transmembrane movement of substances;
114	ZK593.5	11	B0001.3 C16A11.5 C27A2.1 D2085.4 pqn-28 rfp-1 T01E8.5 npp-12 W08D2.7 cul-5	establishment of mitotic spindle orientation; morphogenesis of an epithelium; chromosome segregation; nuclear migration; embryonic development (sensu Metazoa); osmoregulation; pronuclear migration; centrosomal and pronuclear rotation;	kinetochore; cytoplasm; centrosome; dynactin complex; midbody;	microtubule binding; cytoskeletal protein binding; dynein intermediate chain binding;
115	C24G6.3	11	aka-1 D2085.4 cul-4 F55A3.2 K02B12.5 K02C4.3 rfp-1 T01E8.5 npp-12 W08D2.7	na	na	na
116	F22D6.5	11	C27A2.1 F19F10.9 drsh-1 smc-4 F58B3.4 dcr-1 apn-1 Y40B10A.6 gro-1 ZK546.14	reproduction; protein amino acid phosphorylation; gametogenesis; locomotory behavior; embryonic development (sensu Metazoa); positive regulation of growth rate;	na	protein kinase activity; protein serine/threonine kinase activity; ATP binding;
117	T05H10.1	11	drh-3 F09G2.4 tag-184 pme-3 F25G6.9 smc-4 F43G9.12 cul-4 K02C4.3 K07C5.6	ubiquitin-dependent protein catabolic process;	na	cysteine-type endopeptidase activity; ubiquitin thiolesterase activity;
118	T04G9.5	10	pdi-2 hsp-3 dim-1 fbxa-72 F53F1.4 F58G1.4 dsc-4 calu-1 Y71F9AM.6	embryonic development (sensu Metazoa);	endoplasmic reticulum; integral to membrane;	na
119	T23B12.7	10	B0001.2 C14B1.8 hsp-3 C30B5.4 hmg-3 C33H5.17 F58B3.4 R04F11.3 R11A8.2	morphogenesis of an epithelium; larval development (sensu Nematoda); gametogenesis; locomotory behavior; embryonic development (sensu Metazoa); growth; positive regulation of growth rate; positive regulation of embryonic development;	na	heat shock protein binding;
120	F35C5.5	10	B0035.13 nuc-1 math-3 sqv-1 F13D12.6 F42A10.7 clec-67 T08B1.1 Y54G11A.7	na	na	sugar binding;
121	F35E12.5	10	B0035.13 nuc-1 F08G5.6 ifc-1 clec-67 T05F1.11 spp-4 T08B1.1 ZK6.11	na	na	na
122	C03H5.1	10	tag-320 pdi-2 C47B2.6 sams-1 F08G5.6 ifc-1 F37B4.7 M60.2 T08B1.1	transport;	na	transporter activity; binding; sugar binding;
123	C08F1.4	10	nhx-2 B0511.6 C15C8.3 clec-62 F42A10.7 gbh-2 T21D12.9 Y54G11A.7 ZK6.11	na	na	na
124	T01E8.5	10	B0001.3 C24G6.3 D2085.4 cul-4 rfp-1 npp-12 W08D2.7 dnc-1 cul-5	na	na	na
125	K08H10.1	10	cyp-34A9 ril-2 cyp-25A1 cyp-25A2 aka-1 K10C2.1 T23B5.1 T23G7.3 kel-8	response to stress;	na	na

## Sheet: Comb group 2, 3, 4
Total			up-regulated by E. feacium			down-regulated by E. faecium
Gene Name	Sequence Name		Gene Name	Sequence Name		Gene Name	Sequence Name
B0511.6	B0511.6		B0511.6	B0511.6		C45B2.1	C45B2.1
acs-7	C01G6.7		acs-7	C01G6.7		C54D10.3	C54D10.3
ril-2	C14C10.3		ril-2	C14C10.3		DH11.2	DH11.2
C23G10.11	C23G10.11		C23G10.11	C23G10.11		lipl-1	F54F3.3
C25H3.10	C25H3.10		C25H3.10	C25H3.10		acl-1	F59F4.4
C35A5.6	C35A5.6		C35A5.6	C35A5.6		D2063.1	D2063.1
C35C5.8	C35C5.8		C35C5.8	C35C5.8		fil-1	T01C3.4
cyp-25A1	C36A4.1		cyp-25A1	C36A4.1		W07B8.4	W07B8.4
cyp-25A2	C36A4.2		cyp-25A2	C36A4.2		ugt-18	ZC443.5
C45B2.1	C45B2.1		klo-1	C50F7.10		pdi-6	B0403.4
klo-1	C50F7.10		ech-8	F01G10.2		C31H5.6	C31H5.6
C54D10.3	C54D10.3		F11A5.9	F11A5.9		pmp-1	C44B7.8
DH11.2	DH11.2		acs-2	F28F8.2		C49C8.5	C49C8.5
ech-8	F01G10.2		cyp-37B1	F28G4.1		T08B1.1	T08B1.1
F11A5.9	F11A5.9		smc-4	F35G12.8		semo-1	Y37A1B.5
acs-2	F28F8.2		math-27	F36H5.2		Y71H10B.1	Y71H10B.1
cyp-37B1	F28G4.1		acs-11	F41C3.3		hach-1	F09F7.4
smc-4	F35G12.8		F41E6.5	F41E6.5		endu-2	M60.2
math-27	F36H5.2		F42G2.2	F42G2.2
acs-11	F41C3.3		lipl-2	F46B6.8
F41E6.5	F41E6.5		F56C3.9	F56C3.9
F42G2.2	F42G2.2		far-7	K01A2.2
lipl-2	F46B6.8		cyp-35B1	K07C6.4
lipl-1	F54F3.3		fmo-2	K08C7.5
F56C3.9	F56C3.9		lea-1	K08H10.1
acl-1	F59F4.4		sodh-1	K12G11.3
far-7	K01A2.2		gbh-2	M05D6.7
cyp-35B1	K07C6.4		T07G12.5	T07G12.5
fmo-2	K08C7.5		T16G1.4	T16G1.4
lea-1	K08H10.1		sma-10	T21D12.9
sodh-1	K12G11.3		T23G7.3	T23G7.3
gbh-2	M05D6.7		ugt-54	T25B9.7
cest-1.2	T02B5.3		W03D2.6	W03D2.6
T07G12.5	T07G12.5		cyp-32B1	Y5H2B.5
T16G1.4	T16G1.4		cyp-34A9	B0213.15
sma-10	T21D12.9		aqp-1	F32A5.5
T23G7.3	T23G7.3		math-26	F36H5.1
ugt-54	T25B9.7		F43H9.4	F43H9.4
W03D2.6	W03D2.6		fmo-1	K08C7.2
cyp-32B1	Y5H2B.5		C05D11.5	C05D11.5
cyp-34A9	B0213.15		nuc-1	C07B5.5
D2063.1	D2063.1		cux-7	C07H6.8
aqp-1	F32A5.5		cyp-33A1	C12D5.7
math-26	F36H5.1		cyp-33C9	C50H11.15
F43H9.4	F43H9.4		sqrd-1	F02H6.5
fmo-1	K08C7.2		cyp-33E2	F42A9.5
fil-1	T01C3.4		cyp-13A7	T10B9.10
W07B8.4	W07B8.4		npp-12	T23H2.1
ugt-18	ZC443.5		Y48A6B.9	Y48A6B.9
pdi-6	B0403.4		icl-1	C05E4.9
C05D11.5	C05D11.5		R04B5.5	R04B5.5
nuc-1	C07B5.5		cest-1.2	T02B5.3
cux-7	C07H6.8
cyp-33A1	C12D5.7
C31H5.6	C31H5.6
pmp-1	C44B7.8
C49C8.5	C49C8.5
cyp-33C9	C50H11.15
sqrd-1	F02H6.5
hach-1	F09F7.4
cyp-33E2	F42A9.5
endu-2	M60.2
T08B1.1	T08B1.1
cyp-13A7	T10B9.10
npp-12	T23H2.1
Y37A1B.5	Y37A1B.5
Y48A6B.9	Y48A6B.9
Y71H10B.1	Y71H10B.1
icl-1	C05E4.9
R04B5.5	R04B5.5
