# Supplementary material for: The transcription factor HLH-26 controls probiotic-mediated protection against intestinal infection through up-regulation of the Wnt/BAR-1 pathway
Source: PLoS Biol. 2022 Mar 9;20(3):e3001581. doi: 10.1371/journal.pbio.3001581 (PMC8936500; doi:10.1371/journal.pbio.3001581)
Supplement: S2 Table — (XLSX) [file pbio.3001581.s015.xlsx]

## Sheet: Sheet1
Table S2. Common binding motifs for the 30 top ranked co-expressed groups
No.	Seeds gene source	consensus	consensus.rc	Matrices
1	Group 1	ttGGGTAAGArdt	AHYTCTTACCCAA
2	Group 1	cyyTaCAGTACCcywa	TWRGGGTACTGTARRG
3	Group 1	ywymwcTCTTATCAswhshm	KDSDWSTGATAAGAGWKRWR
4	Group 1	wwCCCTAAaw	WTTTAGGGWW
5	Group 1	vmGCCGACAGCCGAr	YTCGGCTGTCGGCKB
6	Group 2	wwgAATTAAAww	WWTTTAATTCWW
7	Group 2	wwCATTGAACww	WWGTTCAATGWW
8	Group 2	wawwTyTTATCwawwh	DWWTWGATAARAWWTW
9	Group 2	rdAGATCAww	WWTGATCTHY
10	Group 2	waAACAATTGTTtw	WAAACAATTGTTTW
11	Group 2	maACACGTGTtk	MAACACGTGTTK
12	Group 3	aaAATTGTty	RAACAATTTT
13	Group 3	rmAACTGATww	WWATCAGTTKY
14	Group 3	wawtwGATAArAwwtw	WAWWTYTTATCWAWTW
15	Group 3	rdAGATCAaw	WTTGATCTHY
16	Group 3	wwGAATTAAAww	WWTTTAATTCWW
17	Group 3	wwTGAACCCAhw	WDTGGGTTCAWW
18	Group 3	wwCATTGAACwt	AWGTTCAATGWW
19	Group 3	ymAACACGTGTTkr	YMAACACGTGTTKR
20	Group 3	mmGCCGACAGCCGara	TYTCGGCTGTCGGCKK
21	Group 4	akTGATAAGAAay	RTTTCTTATCAMT
22	Group 4	mwTGGGTAAGAmr	YKTCTTACCCAWK
23	Group 4	rrmtCATTGAACaaty	RATTGTTCAATGAKYY
24	Group 4	wrGAGTTTAha	TDTAAACTCYW
25	Group 4	waTATGCACAaw	WTTGTGCATATW
26	Group 4	vmAACTGATwa	TWATCAGTTKB
27	Group 4	vmCGACCAaa	TTTGGTCGKB
28	Group 4	mmGCCGACAGCCGara	TYTCGGCTGTCGGCKK
29	Group 4	rmaACACGTGTtky	RMAACACGTGTTKY
30	Group 5	btTGGGTAAGAad	HTTCTTACCCAAV
31	Group 5	ycyTACAGTACCCytac	GTARGGGTACTGTARGR
32	Group 5	rrrtAtmTCTyTTtTmwcAsytkwcr	YGWMARSTGWKAAAARAGAKATAYYY
33	Group 5	arATTGGTCww	WWGACCAATYT
34	Group 5	awACTGTACwk	MWGTACAGTWT
35	Group 5	mrCCTAGCmy	RKGCTAGGYK
36	Group 5	rdACACGTkk	MMACGTGTHY
37	Group 5	mmGCCGACAGCCGara	TYTCGGCTGTCGGCKK
38	Group 6	maACTGATAAawa	TWTTTATCAGTTK
39	Group 6	kcTAGGTGCArr	YYTGCACCTAGM
40	Group 6	rwmmwykGrTAAGActTkkGc	GCMMAAGTCTTAYCMRWKKWY
41	Group 6	mrCCTAGCmy	RKGCTAGGYK
42	Group 6	wrACTCCGCAmw	WKTGCGGAGTYW
43	Group 6	wtTTGTACAAaw	WTTTGTACAAAW
44	Group 7	wwtCTTATCAat	ATTGATAAGAWW
45	Group 7	rahrCmACGTGdwwd	HWWHCACGTKGYDTY
46	Group 7	armkCAkwGAACdttw	WAAHGTTCWMTGMKYT
47	Group 7	rwAGATCAaa	TTTGATCTWY
48	Group 7	wrGCkTAAACwk	MWGTTTAMGCYW
49	Group 7	vmGCCGACAGCCGArw	WYTCGGCTGTCGGCKB
50	Group 7	awCATTGAACat	ATGTTCAATGWT
51	Group 7	whTGAACCCAwt	AWTGGGTTCADW
52	Group 7	ttaGGCTTAGGct	TWGTTCTCTGWK
53	Group 7	maACACGTGTtk	MAACACGTGTTK
54	Group 8	gAAAAGGGGAGm	KCTCCCCTTTTC
55	Group 8	wwAGTGAACTtt	AAAGTTCACTWW
56	Group 8	sCAGATCCCCTtt	AAAGGGGATCTGS
57	Group 8	wwCGAAAAad	HTTTTTCGWW
58	Group 9	wyTGATAArAar	YTTYTTATCARW
59	Group 9	yyTACAGTACCCcta	TAGGGGTACTGTARR
60	Group 10	wwGTTCAATkt	AMATTGAACWW
61	Group 10	wwthGAATWAAAwwww	WWWWTTTWATTCDAWW
62	Group 10	mtttTCTwwmmACwysdt	AHSRWGTKKWWAGAAAAK
63	Group 10	waAACAATtw	WAATTGTTTW
64	Group 10	waAAArACTCma	TKGAGTYTTTTW
65	Group 10	wrCAAGGCGGtk	MACCGCCTTGYW
66	Group 10	vmGCCGACAGCCGArw	WYTCGGCTGTCGGCKB
67	Group 11	whTGAAACCAww	WWTGGTTTCADW
68	Group 11	kyTAGGTGCAGkk	MMCTGCACCTARM
69	Group 11	ywACTGATAAgArr	YYTCTTATCAGTWR
70	Group 12	arCCTAAGhc	GDCTTAGGYT
71	Group 12	wwATCAATTAwh	DWTAATTGATWW
72	Group 12	wwwwTGATAAaamdw	WHKTTTTATCAWWWW
73	Group 13	wmAACTGATwa	TWATCAGTTKW
74	Group 13	awTGATAAaa	TTTTATCAWT
75	Group 13	rAyaCCACGTGrwwwy	RWWWYCACGTGGTRTY
76	Group 13	yhGACACAAhw	WDTTGTGTCDR
77	Group 14	wrAGATAAaww	WWTTTATCTYW
78	Group 14	stTGGGTAAGAmd	HKTCTTACCCAAS
79	Group 14	dkCCCTAAGwh	DWCTTAGGGMH
80	Group 14	smACTGACGtc	GACGTCAGTKS
81	Group 14	mwATTACGACra	TYGTCGTAATWK
82	Group 14	arCGCAACCka	TMGGTTGCGYT
83	Group 14	awATGCACdt	AHGTGCATWT
84	Group 15	awCATTGAACat	ATGTTCAATGWT
85	Group 15	awTGAACCCAhw	WDTGGGTTCAWT
86	Group 15	rwAGATCAaw	WTTGATCTWY
87	Group 15	wwGATAAGAaa	TTTCTTATCWW
88	Group 15	mmAACACGTkt	AMACGTGTTKK
89	Group 15	hwATAGACACat	ATGTGTCTATWD
90	Group 15	vmGCCGACAGCCGArw	WYTCGGCTGTCGGCKB
91	Group 16	rwGATTCTAww	WWTAGAATCWY
92	Group 16	ttTCTGCArw	WYTGCAGAAA
93	Group 16	ayyybTACAGTACCCCyrmA	TKYRGGGGTACTGTAVRRRT
94	Group 16	wtcTTATCAAww	WWTTGATAAGAW
95	Group 17	amAGTTCAww	WWTGAACTKT
96	Group 17	hyTACAGTACCCyta	TARGGGTACTGTARD
97	Group 17	ammkhtCTCTyTTmwCwyhhmww	WWKDDRWGWKAARAGAGADMKKT
98	Group 17	twCGGCCCGgc	GCCGGGCCGWA
99	Group 18	wtTGATAAwwa	TWWTTATCAAW
100	Group 18	mrCCTAGCmyw	WRKGCTAGGYK
101	Group 18	vttGGGTAAGAmtTkG	CMAAKTCTTACCCAAB
102	Group 18	ywGTACAAaw	WTTTGTACWR
103	Group 19	rwwtTCTTATCWkTywkw	WMWRAMWGATAAGAAWWY
104	Group 19	whwyCTmyAswAhmymwama	TKTWKRKDTWSTRKAGRWDW
105	Group 19	swarTCCTAGGhscw	WGSDCCTAGGAYTWS
106	Group 19	rgGGGTACTrTW	WAYAGTACCCCY
107	Group 20	wwaTTATCAgwww	WWWCTGATAATWW
108	Group 20	ttwyGTryAAmwwt	AWWKTTRYACRWAA
109	Group 20	kcTAGGTGCArr	YYTGCACCTAGM
110	Group 20	mrCCTAGCmyw	WRKGCTAGGYK
111	Group 21	twGCACCTAgm	KCTAGGTGCWA
112	Group 21	drTAGGCAsr	YSTGCCTAYH
113	Group 21	wwaaACTGwkAaAAAAkawtwr	YWAWTMTTTTTTMWCAGTTTWW
114	Group 21	mrCCTAGCmy	RKGCTAGGYK
115	Group 21	raAACTGTwh	DWACAGTTTY
116	Group 21	wwGTTTAAaw	WTTTAAACWW
117	Group 21	mmGCCGACAGCCGara	TYTCGGCTGTCGGCKK
118	Group 22	tkkwTTyGssrmmwyCGGcAAmt	AKTTGCCGRWKKYSSCRAAWMMA
119	Group 23	whTGAAACCAww	WWTGGTTTCADW
120	Group 23	ywACTGATAAgArr	YYTCTTATCAGTWR
121	Group 23	kyTAGGTGCAGkk	MMCTGCACCTARM
122	Group 23	wrACTCCGCAmw	WKTGCGGAGTYW
123	Group 23	mrCCTAGCmya	TRKGCTAGGYK
124	Group 24	wwTTGATAAraw	WTYTTATCAAWW
125	Group 24	awyTGTACArwt	AWYTGTACARWT
126	Group 25	wkTGATAAGmw	WKCTTATCAMW
127	Group 25	wcCGGCAATYk	MRATTGCCGGW
128	Group 26	caAAAgTTGGdw	WHCCAACTTTTG
129	Group 26	ytTCCCCAAmh	DKTTGGGGAAR
130	Group 26	warmmACGTGktww	WWAMCACGTKKYTW
131	Group 26	vmGCCGACAGCCGArw	WYTCGGCTGTCGGCKB
132	Group 26	mAACTTTAGCmm	KKGCTAAAGTTK
133	Group 26	gywkGyAGGCATdwdk	MHWHATGCCTRCMWRC
134	Group 26	twCAAAGAat	ATTCTTTGWA
135	Group 26	ywTCTTATCAaw	WTTGATAAGAWR
136	Group 26	rdAGATCAww	WWTGATCTHY
137	Group 26	hwCATTGAACat	ATGTTCAATGWD
138	Group 26	rwTGAACCCAhd	HDTGGGTTCAWY
139	Group 26	rtACCAGGATwt	AWATCCTGGTAY
140	Group 27	vbvmrvACwkrGrwRAGAskygr	YCRMSTCTYWYCYMWGTBYKBVB
141	Group 27	ywaaAsTTGGdwaa	TTWHCCAASTTTWR
142	Group 27	CctaGCACCTAGCCtAG	CTAGGCTAGGTGCTAGG
143	Group 27	bwAGTCTTAsv	BSTAAGACTWV
144	Group 27	whhaACwGATAAswwat	ATWWSTTATCWGTTDDW
145	Group 27	yyyTACAGTACCCyt	ARGGGTACTGTARRR
146	Group 28	agAGATTCtw	WAGAATCTCT
147	Group 28	wwCAGCAAAmw	WKTTTGCTGWW
148	Group 28	vmGCCGACAGCCGArw	WYTCGGCTGTCGGCKB
149	Group 29	rrCCTAAGyc	GRCTTAGGYY
150	Group 29	mrCCTAGCmyh	DRKGCTAGGYK
151	Group 29	smACTGACGtc	GACGTCAGTKS
152	Group 29	mwATTACGACra	TYGTCGTAATWK
153	Group 29	mmGCCGACAGCCGAvw	WBTCGGCTGTCGGCKK
154	Group 29	aacTCTTATCAgwhk	MDWCTGATAAGAGTT
155	Group 30	ddCTTTAATww	WWATTAAAGHH
156	Group 30	wwwyWCTTATCAgwma	TKWCTGATAAGWRWWW
157	Group 30	gckgsmGCCGACAGCCGArawr	YWTYTCGGCTGTCGGCKSCMGC
158	Group 30	hdAAAGATGna	TNCATCTTTHD
