# Supplementary material for: The transcription factor HLH-26 controls probiotic-mediated protection against intestinal infection through up-regulation of the Wnt/BAR-1 pathway
Source: PLoS Biol. 2022 Mar 9;20(3):e3001581. doi: 10.1371/journal.pbio.3001581 (PMC8936500; doi:10.1371/journal.pbio.3001581)
Supplement: S3 Table — (XLSX) [file pbio.3001581.s016.xlsx]

## Sheet: 28 Matched TFs
Table S3. Matched TFs
No.	Gene Name	Sequence Name	CIS-BP --- Directly determined binding motifs	Motifs	corresponding groups	consensus	consensus.rc	Matrices
1	hlh-26	C17C3.8	hlh-26 M0171_1.02 Caenorhabditis elegans RACACGTGY RCACGTGTY		Group 2	maACACGTGTtk	MAACACGTGTTK
					Group 3	ymAACACGTGTTkr	YMAACACGTGTTKR
					Group 4	rmaACACGTGTtky	RMAACACGTGTTKY
2	ref-1	T01E8.2	ref-1 M0239_1.02 Caenorhabditis elegans SCACGTGK MCACGTGS PBM Grove et al.(2009) REF1	CACGTG	Group 2	maACACGTGTtk	MAACACGTGTTK
					Group 3	ymAACACGTGTTkr	YMAACACGTGTTKR
					Group 4	rmaACACGTGTtky	RMAACACGTGTTKY
					Group 13	rAyaCCACGTGrwwwy	RWWWYCACGTGGTRTY
3	ces-2	ZK909.4	ces-2 M2594_1.02 Caenorhabditis elegans RTTACGYAAY RTTRCGTAAY Transfac Matys et al.(2006) N$CES2_01 (Direct)	TTACGTAA	Group 14	mwATTACGACra	TYGTCGTAATWK
					Group 29	mwATTACGACra	TYGTCGTAATWK
4	ztf-11	F52F12.6	ztf-11 M0574_1.02 Caenorhabditis elegans VAAGTTTN NAAACTTB PBM Narasimhan et al.(2015) pTH9925 (Direct)		Group 26	caAAAgTTGGdw	WHCCAACTTTTG
5	atf-6	F45E6.2	atf-6 M0325_1.02 Caenorhabditis elegans NYKACGTDD HHACGTMRN PBM Narasimhan et al.(2015) pTH9159	ACGT	Group 7	rahrCmACGTGdwwd	HWWHCACGTKGYDTY
					Group 26	warmmACGTGktww	WWAMCACGTKKYTW
6	Y51H4A.4	Y51H4A.4	Y51H4A.4 M0349_1.02 Caenorhabditis elegans NNKATTACGTNN NNACGTAATMNN PBM Narasimhan et al.(2015) pTH9391 (Direct)	TTAC	Group 14	mwATTACGACra	TYGTCGTAATWK
7	end-3	F58E10.5	end-3 M0788_1.02 Caenorhabditis elegans NNHGATARNN NNYTATCDNN PBM Narasimhan et al.(2015) pTH9073 (Direct)		Group 3	wawtwGATAArAwwtw	WAWWTYTTATCWAWTW
					Group 4	akTGATAAGAAay	RTTTCTTATCAMT
					Group 6	maACTGATAAawa	TWTTTATCAGTTK
					Group 9	wyTGATAArAar	YTTYTTATCARW
					Group 11	ywACTGATAAgArr	YYTCTTATCAGTWR
					Group 12	wwwwTGATAAaamdw	WHKTTTTATCAWWWW
8	lim-4	ZC64.4	lim-4 M1143_1.02 Caenorhabditis elegans NBYAATTAR YTAATTRVN PBM Weirauch et al.(2014) pTH6366 (Direct)		Group 2	wwgAATTAAAww	WWTTTAATTCWW
9	C07E3.6	C07E3.6	C07E3.6 M0857_1.02 Caenorhabditis elegans NNYAATTANN NNTAATTRNN PBM Narasimhan et al.(2015) pTH9923 (Direct)	AATTA	Group 2	wwgAATTAAAww	WWTTTAATTCWW
10	T27F2.4	T27F2.4	T27F2.4 M0345_1.02 Caenorhabditis elegans NTTACGAAWN NWTTCGTAAN PBM Narasimhan et al.(2015) pTH9132 (Direct)	TTACGAA	Group 14	mwATTACGACra	TYGTCGTAATWK
11	let-381	F26B1.7	let-381 M0739_1.02 Caenorhabditis elegans RTAAACAW WTGTTTAY PBM Narasimhan et al.(2015) pTH9057 (Direct)	TAAACA	Group 7	wrGCkTAAACwk	MWGTTTAMGCYW
12	lin-31	K10G6.1	lin-31 M0742_1.02 Caenorhabditis elegans NWRTAAAYANN NNTRTTTAYWN PBM Narasimhan et al.(2015) pTH9116 (Direct)	TAAACA	Group 7	wrGCkTAAACwk	MWGTTTAMGCYW
13	end-1	F58E10.2	end-1 M0787_1.02 Caenorhabditis elegans NNHGATWNNN NNNWATCDNN PBM Narasimhan et al.(2015) pTH9880 (Direct)	aGATAa	Group 3	wawtwGATAArAwwtw	WAWWTYTTATCWAWTW
					Group 14	wrAGATAAaww	WWTTTATCTYW
14	tbx-39	Y73F8A.16	tbx-39 M1637_1.02 Caenorhabditis elegans NNNRCYAAGTTN NAACTTRGYNNN PBM Narasimhan et al.(2015) pTH9884 (Direct)	CCAAGTT	Group 12	arCCTAAGhc	GDCTTAGGYT
					Group 29	rrCCTAAGyc	GRCTTAGGYY
15	T13C5.4	T13C5.4	T13C5.4 M1122_1.02 Caenorhabditis elegans HTAATTRVN NBYAATTAD PBM Weirauch et al.(2014) pTH5643 (Direct)	TAATTG	Group 3	aaAATTGTty	RAACAATTTT
16	atf-6	F45E6.2	atf-6 M0325_1.02 Caenorhabditis elegans NYKACGTDD HHACGTMRN PBM Narasimhan et al.(2015) pTH9159	ACGT	Group 7	rahrCmACGTGdwwd	HWWHCACGTKGYDTY
					Group 26	warmmACGTGktww	WWAMCACGTKKYTW
17	Y51H4A.4	Y51H4A.4	Y51H4A.4 M0349_1.02 Caenorhabditis elegans NNKATTACGTNN NNACGTAATMNN PBM Narasimhan et al.(2015) pTH9391 (Direct)	TTAC	Group 14	mwATTACGACra	TYGTCGTAATWK
18	mdl-1	R03E9.1	mdl-1 M4709_1.02 Caenorhabditis elegans RTCACGTG CACGTGAY ChIP-seq Boyle et al.(2014) Mw156	TCACGTG	Group 2	maACACGTGTtk	MAACACGTGTTK
					Group 3	ymAACACGTGTTkr	YMAACACGTGTTKR
					Group 4	rmaACACGTGTtky	RMAACACGTGTTKY
					Group 7	maACACGTGTtk	MAACACGTGTTK
					Group 13	rAyaCCACGTGrwwwy	RWWWYCACGTGGTRTY
					Group 26	warmmACGTGktww	WWAMCACGTKKYTW
19	T07C12.11	T07C12.11	T07C12.11 M1288_1.02 Caenorhabditis elegans NNTRCGNHN NDNCGYANN PBM Narasimhan et al.(2015) pTH9096 (Direct)	TTGCG	Group 14	mwATTACGACra	TYGTCGTAATWK
					Group 29	mwATTACGACra	TYGTCGTAATWK
20	T27F2.4	T27F2.4	T27F2.4 M0345_1.02 Caenorhabditis elegans NTTACGAAWN NWTTCGTAAN PBM Narasimhan et al.(2015) pTH9132 (Direct)	TTACGAA	Group 14	mwATTACGACra	TYGTCGTAATWK
21	end-1	F58E10.2	end-1 M0787_1.02 Caenorhabditis elegans NNHGATWNNN NNNWATCDNN PBM Narasimhan et al.(2015) pTH9880 (Direct)	aGATAa	Group 3	wawtwGATAArAwwtw	WAWWTYTTATCWAWTW
					Group 14	wrAGATAAaww	WWTTTATCTYW
22	tbx-39	Y73F8A.16	tbx-39 M1637_1.02 Caenorhabditis elegans NNNRCYAAGTTN NAACTTRGYNNN PBM Narasimhan et al.(2015) pTH9884 (Direct)	CCAAGTT	Group 12	arCCTAAGhc	GDCTTAGGYT
					Group 29	rrCCTAAGyc	GRCTTAGGYY
23	T13C5.4	T13C5.4	T13C5.4 M1122_1.02 Caenorhabditis elegans HTAATTRVN NBYAATTAD PBM Weirauch et al.(2014) pTH5643 (Direct)	TAATTG	Group 3	aaAATTGTty	RAACAATTTT
24	T07C12.11	T07C12.11	T07C12.11 M1288_1.02 Caenorhabditis elegans NNTRCGNHN NDNCGYANN PBM Narasimhan et al.(2015) pTH9096 (Direct)	TTGCG	Group 14	mwATTACGACra	TYGTCGTAATWK
					Group 29	mwATTACGACra	TYGTCGTAATWK
25	ceh-26	K12H4.1	ceh-26 M1514_1.02 Caenorhabditis elegans NNBRAGRHDN NHDYCTYVNN PBM Narasimhan et al.(2015) pTH9164 (Direct)		Group 4	akTGATAAGAAay	RTTTCTTATCAMT
26	tbx-38	C24H11.3	tbx-38 M1624_1.02 Caenorhabditis elegans NDRGTGHKAN NTMDCACYHN PBM Narasimhan et al.(2015) pTH9462 (Direct)		Group 11	kyTAGGTGCAGkk	MMCTGCACCTARM
27	athp-1	C44B9.4	athp-1 M1672_1.02 Caenorhabditis elegans NNWWTAWWNN NNWWTAWWNN PBM Weirauch et al.(2014) pTH8985 (Direct)		Group 30	ddCTTTAATww	WWATTAAAGHH
28	ceh-23	ZK652.5	ceh-23 M1144_1.02 Caenorhabditis elegans NNNYAATTAD HTAATTRNNN PBM Narasimhan et al.(2015) pTH9478 (Direct)		Group 2	wwgAATTAAAww	WWTTTAATTCWW

## Sheet: 28 TF-controlled genes
Genes potentially regulated by 28 TFs
Total					up-regulated by E. feacium			down-regulated by E. faecium
Gene Name	Sequence Name	Predicted TFs			Gene Name	Sequence Name		Gene Name	Sequence Name
cyp-34A9	B0213.15	C17C3.8, T01E8.2, F52F12.6, T13C5.4, R03E9.1			cyp-34A9	B0213.15		C45B2.1	C45B2.1
B0511.6	B0511.6	K12H4.1, C17C3.8, T01E8.2			B0511.6	B0511.6		C54D10.3	C54D10.3
acs-7	C01G6.7	F45E6.2, K10G6.1			acs-7	C01G6.7		DH11.2	DH11.2
ril-2	C14C10.3	C17C3.8, T01E8.2, ZK909.4, Y51H4A.4, ZC64.4, C07E3.6, T27F2.4, F26B1.7, K10G6.1, T13C5.4, R03E9.1, T27F2.4, C24H11.3, ZK652.5			ril-2	C14C10.3		lipl-1	F54F3.3
C23G10.11	C23G10.11	C17C3.8, T01E8.2, F52F12.6, F45E6.2, Y51H4A.4, ZC64.4, C07E3.6, T27F2.4, K10G6.1, T13C5.4, R03E9.1, T27F2.4, ZK652.5			C23G10.11	C23G10.11		acl-1	F59F4.4
C25H3.10	C25H3.10	K12H4.1			C25H3.10	C25H3.10		fil-1	T01C3.4
C35A5.6	C35A5.6	F52F12.6, F26B1.7, K10G6.1			C35A5.6	C35A5.6		ugt-18	ZC443.5
C35C5.8	C35C5.8	ZK909.4, F52F12.6, ZC64.4, C07E3.6, T27F2.4, F45E6.2, T27F2.4, ZK652.5			C35C5.8	C35C5.8		pdi-6	B0403.4
cyp-25A1	C36A4.1	T13C5.4			cyp-25A1	C36A4.1		C31H5.6	C31H5.6
cyp-25A2	C36A4.2	F52F12.6, K10G6.1, T13C5.4			cyp-25A2	C36A4.2		pmp-1	C44B7.8
klo-1	C50F7.10	K12H4.1			klo-1	C50F7.10		C49C8.5	C49C8.5
ech-8	F01G10.2	F45E6.2			ech-8	F01G10.2		T08B1.1	T08B1.1
F11A5.9	F11A5.9	C17C3.8, T01E8.2, F52F12.6, ZC64.4, C07E3.6, F26B1.7, K10G6.1, T13C5.4, ZK652.5			F11A5.9	F11A5.9		pdi-2	C07A12.4
cyp-37B1	F28G4.1	K10G6.1, T13C5.4, C24H11.3			cyp-37B1	F28G4.1		gale-1	C47B2.6
smc-4	F35G12.8	ZC64.4, C07E3.6, T13C5.4, T13C5.4, ZK652.5			smc-4	F35G12.8		sams-1	C49F5.1
math-27	F36H5.2	F52F12.6, K10G6.1			math-27	F36H5.2		C50F7.5	C50F7.5
acs-11	F41C3.3	K12H4.1			acs-11	F41C3.3		clec-67	F56D6.2
F42G2.2	F42G2.2	F58E10.5, K12H4.1			F42G2.2	F42G2.2		hsp-3	C15H9.6
lipl-2	F46B6.8	C17C3.8, T01E8.2, ZK909.4, F52F12.6, F45E6.2, Y51H4A.4, ZC64.4, C07E3.6, T27F2.4, F26B1.7, K10G6.1, T13C5.4, T27F2.4, ZK652.5			lipl-2	F46B6.8		dsc-4	K02D7.4
F56C3.9	F56C3.9	C17C3.8, T01E8.2, F52F12.6, ZC64.4, C07E3.6, F26B1.7, K10G6.1, T13C5.4, ZK652.5			F56C3.9	F56C3.9
far-7	K01A2.2	F52F12.6, K10G6.1			far-7	K01A2.2
cyp-35B1	K07C6.4	F52F12.6, F26B1.7, K10G6.1			cyp-35B1	K07C6.4
lea-1	K08H10.1	F52F12.6, Y51H4A.4, K10G6.1, Y73F8A.16, T07C12.11, C24H11.3			lea-1	K08H10.1
gbh-2	M05D6.7	F52F12.6, ZC64.4, C07E3.6, F26B1.7, K10G6.1, T13C5.4, ZK652.5			gbh-2	M05D6.7
T16G1.4	T16G1.4	C17C3.8, T01E8.2, F52F12.6, ZC64.4, C07E3.6, R03E9.1, ZK652.5			T16G1.4	T16G1.4
sma-10	T21D12.9	F52F12.6, ZC64.4, C07E3.6, Y73F8A.16, T13C5.4, ZK652.5			sma-10	T21D12.9
T23G7.3	T23G7.3	ZC64.4, C07E3.6, T13C5.4, ZK652.5			T23G7.3	T23G7.3
ugt-54	T25B9.7	C17C3.8, T01E8.2, F52F12.6, ZC64.4, C07E3.6, F26B1.7, K10G6.1, T13C5.4, R03E9.1, ZK652.5			ugt-54	T25B9.7
cyp-32B1	Y5H2B.5	C17C3.8, T01E8.2, F45E6.2 R03E9.1			cyp-32B1	Y5H2B.5
aqp-1	F32A5.5	C17C3.8, T01E8.2, F52F12.6, ZC64.4, C07E3.6, Y73F8A.16, T13C5.4, R03E9.1, ZK652.5			aqp-1	F32A5.5
math-26	F36H5.1	T07C12.11			math-26	F36H5.1
fmo-1	K08C7.2	F52F12.6, F45E6.2, Y51H4A.4, T27F2.4, F26B1.7, K10G6.1, T13C5.4, T27F2.4			fmo-1	K08C7.2
C05D11.5	C05D11.5	K12H4.1			C05D11.5	C05D11.5
nuc-1	C07B5.5	F52F12.6, F26B1.7, K10G6.1, Y73F8A.16, C24H11.3			nuc-1	C07B5.5
cux-7	C07H6.8	F26B1.7, K10G6.1, T13C5.4			cux-7	C07H6.8
cyp-33A1	C12D5.7	K10G6.1			cyp-33A1	C12D5.7
cyp-33C9	C50H11.15	K10G6.1			cyp-33C9	C50H11.15
sqrd-1	F02H6.5	F45E6.2			sqrd-1	F02H6.5
cyp-33E2	F42A9.5	F52F12.6			cyp-33E2	F42A9.5
npp-12	T23H2.1	C17C3.8, T01E8.2, ZC64.4, C07E3.6, K10G6.1, T13C5.4, R03E9.1, T07C12.11, ZK652.5			npp-12	T23H2.1
Y48A6B.9	Y48A6B.9	K10G6.1			Y48A6B.9	Y48A6B.9
icl-1	C05E4.9	F26B1.7, K10G6.1, T13C5.4			icl-1	C05E4.9
hmg-3	C32F10.5	F52F12.6, F45E6.2, T07C12.11			hmg-3	C32F10.5
sin-3	F02E9.4	F52F12.6, T27F2.4, T27F2.4			sin-3	F02E9.4
R04B5.5	R04B5.5	T13C5.4, T07C12.11			R04B5.5	R04B5.5
K07E3.4	K07E3.4	C17C3.8, T01E8.2, F45E6.2, R03E9.1			K07E3.4	K07E3.4
ctsa-2	K10C2.1	F45E6.2			ctsa-2	K10C2.1
top-1	M01E5.5	F52F12.6, ZC64.4, C07E3.6, T27F2.4, F26B1.7, K10G6.1, Y73F8A.16, T13C5.4, T07C12.11, T27F2.4, ZK652.5			top-1	M01E5.5
T08G11.1	T08G11.1	ZC64.4, C07E3.6, F26B1.7, K10G6.1, T07C12.11, ZK652.5			T08G11.1	T08G11.1
dnj-22	T23B12.7	F26B1.7, K10G6.1			dnj-22	T23B12.7
rfp-1	R05D3.4	F45E6.2			rfp-1	R05D3.4
mtr-4	W08D2.7	K10G6.1			mtr-4	W08D2.7
ceh-44	Y54F10AM.4	K10G6.1, T13C5.4, C24H11.3			ceh-44	Y54F10AM.4
sqv-1	D2096.4	F52F12.6, K10G6.1			sqv-1	D2096.4
B0001.3	B0001.3	F52F12.6, F26B1.7, K10G6.1, T13C5.4			B0001.3	B0001.3
aat-2	F07C3.7	F52F12.6, F26B1.7, K10G6.1, T13C5.4, T07C12.11			aat-2	F07C3.7
T12F5.2	T12F5.2	F45E6.2			T12F5.2	T12F5.2
B0511.6	B0511.6	F45E6.2			B0511.6	B0511.6
F11A5.9	F11A5.9	C17C3.8, T01E8.2, F52F12.6, ZC64.4, C07E3.6, F26B1.7, K10G6.1, T13C5.4, ZK652.5			F11A5.9	F11A5.9
C05D11.5	C05D11.5	K12H4.1			C05D11.5	C05D11.5
Y48A6B.9	Y48A6B.9	K10G6.1			Y48A6B.9	Y48A6B.9
R04B5.5	R04B5.5	T13C5.4, T07C12.11			R04B5.5	R04B5.5
K07E3.4	K07E3.4	C17C3.8, T01E8.2, F45E6.2			K07E3.4	K07E3.4
C45B2.1	C45B2.1	K10G6.1
C54D10.3	C54D10.3	C17C3.8, T01E8.2, F52F12.6, ZC64.4, C07E3.6, F26B1.7, K10G6.1, T13C5.4, R03E9.1, ZK652.5
DH11.2	DH11.2	F52F12.6, Y51H4A.4, F26B1.7
lipl-1	F54F3.3	C17C3.8, T01E8.2, F52F12.6, F45E6.2, T13C5.4, R03E9.1
acl-1	F59F4.4	C17C3.8, T01E8.2, F52F12.6, Y51H4A.4, ZC64.4, C07E3.6, T13C5.4, R03E9.1, T07C12.11, C24H11.3, ZK652.5
fil-1	T01C3.4	F52F12.6, K10G6.1, Y73F8A.16
ugt-18	ZC443.5	F26B1.7
pdi-6	B0403.4	F52F12.6, ZC64.4, C07E3.6, F26B1.7, K10G6.1, Y73F8A.16, T13C5.4, F45E6.2, ZK652.5
C31H5.6	C31H5.6	F52F12.6, ZC64.4, C07E3.6, F26B1.7, K10G6.1, T13C5.4
pmp-1	C44B7.8	K12H4.1
C49C8.5	C49C8.5	C17C3.8, T01E8.2, F52F12.6, F45E6.2, T13C5.4, F45E6.2, R03E9.1, C24H11.3
T08B1.1	T08B1.1	K10G6.1
pdi-2	C07A12.4	F58E10.5, F58E10.2
gale-1	C47B2.6	C17C3.8, T01E8.2, F52F12.6, F45E6.2, Y51H4A.4, ZC64.4, C07E3.6, K10G6.1, T13C5.4, R03E9.1, ZK652.5
sams-1	C49F5.1	C17C3.8, T01E8.2, F52F12.6, F45E6.2, ZC64.4, C07E3.6, F26B1.7, K10G6.1, Y73F8A.16, T13C5.4, R03E9.1, C24H11.3, ZK652.5
C50F7.5	C50F7.5	ZK909.4, F52F12.6, Y51H4A.4, ZC64.4, C07E3.6, T27F2.4, F26B1.7, K10G6.1, T13C5.4, T07C12.11, T27F2.4, ZK652.5
clec-67	F56D6.2	F26B1.7, K10G6.1, C24H11.3
hsp-3	C15H9.6	K10G6.1, Y73F8A.16, F45E6.2, T07C12.11
dsc-4	K02D7.4	ZK909.4, F52F12.6, ZC64.4, C07E3.6, T27F2.4, T13C5.4, T27F2.4, ZK652.5

## Sheet: 5 TF-controlled genes
Genes potentially regulated by top 5 TFs
Total				up-regulated by E. feacium			down-regulated by E. faecium
Gene Name	Sequence Name	Predicted TFs		Gene Name	Sequence Name		Gene Name	Sequence Name
cyp-34A9	B0213.15	C17C3.8, T01E8.2, F52F12.6		cyp-34A9	B0213.15		C54D10.3	C54D10.3
acs-7	C01G6.7	F45E6.2		acs-7	C01G6.7		DH11.2	DH11.2
ril-2	C14C10.3	C17C3.8, T01E8.2, ZK909.4		ril-2	C14C10.3		lipl-1	F54F3.3
C23G10.11	C23G10.11	C17C3.8, T01E8.2, F52F12.6, F45E6.2		C23G10.11	C23G10.11		acl-1	F59F4.4
C35A5.6	C35A5.6	F52F12.6		C35A5.6	C35A5.6		fil-1	T01C3.4
C35C5.8	C35C5.8	ZK909.4, F52F12.6		C35C5.8	C35C5.8		pdi-6	B0403.4
cyp-25A2	C36A4.2	F52F12.6		cyp-25A2	C36A4.2		C31H5.6	C31H5.6
ech-8	F01G10.2	F45E6.2		ech-8	F01G10.2		pmp-1	C44B7.8
F11A5.9	F11A5.9	C17C3.8, T01E8.2, F52F12.6		F11A5.9	F11A5.9		gale-1	C47B2.6
math-27	F36H5.2	F52F12.6		math-27	F36H5.2		sams-1	C49F5.1
lipl-2	F46B6.8	C17C3.8, T01E8.2, ZK909.4, F52F12.6, F45E6.2		lipl-2	F46B6.8		C50F7.5	C50F7.5
F56C3.9	F56C3.9	C17C3.8, T01E8.2, F52F12.6		F56C3.9	F56C3.9		dsc-4	K02D7.4
far-7	K01A2.2	F52F12.6		far-7	K01A2.2
cyp-35B1	K07C6.4	F52F12.6		cyp-35B1	K07C6.4
lea-1	K08H10.1	F52F12.6		lea-1	K08H10.1
gbh-2	M05D6.7	F52F12.6		gbh-2	M05D6.7
T16G1.4	T16G1.4	C17C3.8, T01E8.2, F52F12.6		T16G1.4	T16G1.4
sma-10	T21D12.9	F52F12.6		sma-10	T21D12.9
ugt-54	T25B9.7	C17C3.8, T01E8.2, F52F12.6		ugt-54	T25B9.7
cyp-32B1	Y5H2B.5	C17C3.8, T01E8.2, F45E6.2		cyp-32B1	Y5H2B.5
aqp-1	F32A5.5	C17C3.8, T01E8.2, F52F12.6		aqp-1	F32A5.5
fmo-1	K08C7.2	F52F12.6, F45E6.2		fmo-1	K08C7.2
nuc-1	C07B5.5	F52F12.6		nuc-1	C07B5.5
cyp-33E2	F42A9.5	F52F12.6		cyp-33E2	F42A9.5
npp-12	T23H2.1	C17C3.8, T01E8.2		npp-12	T23H2.1
hmg-3	C32F10.5	F52F12.6		hmg-3	C32F10.5
sin-3	F02E9.4	F52F12.6		sin-3	F02E9.4
K07E3.4	K07E3.4	C17C3.8, T01E8.2, F45E6.2		K07E3.4	K07E3.4
top-1	M01E5.5	F52F12.6		top-1	M01E5.5
F11A5.9	F11A5.9	C17C3.8, T01E8.2, F52F12.6		F11A5.9	F11A5.9
K07E3.4	K07E3.4	C17C3.8, T01E8.2, F45E6.2		K07E3.4	K07E3.4
C54D10.3	C54D10.3	C17C3.8, T01E8.2, F52F12.6
DH11.2	DH11.2	F52F12.6
lipl-1	F54F3.3	C17C3.8, T01E8.2, F52F12.6, F45E6.2
acl-1	F59F4.4	C17C3.8, T01E8.2, F52F12.6
fil-1	T01C3.4	F52F12.6
pdi-6	B0403.4	F52F12.6
C31H5.6	C31H5.6	F52F12.6
pmp-1	C44B7.8	F52F12.6
gale-1	C47B2.6	C17C3.8, T01E8.2, F52F12.6, F45E6.2
sams-1	C49F5.1	C17C3.8, T01E8.2, F52F12.6, F45E6.2
C50F7.5	C50F7.5	ZK909.4, F52F12.6
dsc-4	K02D7.4	ZK909.4, F52F12.6
