# Supplementary material for: The transcription factor HLH-26 controls probiotic-mediated protection against intestinal infection through up-regulation of the Wnt/BAR-1 pathway
Source: PLoS Biol. 2022 Mar 9;20(3):e3001581. doi: 10.1371/journal.pbio.3001581 (PMC8936500; doi:10.1371/journal.pbio.3001581)
Supplement: S4 Table — (XLSX) [file pbio.3001581.s017.xlsx]

## Sheet: raw data
Sequence	1: hlh-26_Efm	2: N2_Efm
2L52.1	109.413	166.991
2L52.2	0	0
2RSSE.1	334.569	345.041
2RSSE.2	21.7017	15.4826
2RSSE.3	0	0
2RSSE.4	0	0
2RSSE.5	0	0
2RSSE.6	5.42544	8.84722
2RSSE.7	0	0
2RSSE.8	0	0
3R5.1	214.305	322.923
3R5.2	1.80848	3.31771
4R79.1	33.4569	2.2118
4R79.2	26.2229	12.1649
4R79.4	0	0
4R79.5	0	0
6R55.2	0	5.52951
AC3.1	0.904239	2.2118
AC3.10	177.231	88.4722
AC3.11	0	0
AC3.12	35.2653	13.2708
AC3.13	3.61696	0
AC3.14	0	0
AC3.15	0	0
AC3.16	0	0
AC3.2	878.016	774.131
AC3.3	177.231	2.2118
AC3.4	126.593	4.42361
AC3.5	2436.02	2066.93
AC3.6	3.61696	0
AC3.7	429.514	443.467
AC3.8	415.95	521.986
AC3.9	1.80848	0
AC7.1	28.9357	29.8594
AC7.10	0	0
AC7.11	0	0
AC7.12	0	0
AC7.13	0	0
AC7.14	0	0
AC7.15	0	1.1059
AC7.16	0	0
AC7.17	0	0
AC7.18	1.80848	2.2118
AC7.19	0	0
AC7.2	722.487	500.974
AC7.20	0	0
AC7.21	0	0
AC7.22	0	0
AC7.23	0	0
AC7.24	0	0
AC7.25	0	0
AC7.26	0	0
AC7.27	0	0
AC7.28	0	0
AC7.29	0	0
AC7.3	91.3282	27.6475
AC7.30	0	0
AC7.31	0	0
AC7.32	0	0
AC7.33	0	0
AC7.34	0	0
AC7.35	0	0
AC7.36	0	0
AC7.37	0	0
AC7.38	0	0
AC7.39	0	0
AC7.4	0	0
AC7.40	0	0
AC7.41	0	0
AC7.42	0	0
AC7.43	0	0
AC7.44	0	0
AC7.45	0	0
AC7.46	0	0
AC7.47	0	0
AC7.48	0	0
AC7.49	0	0
AC7.5	0	0
AC7.50	0	0
AC7.51	0	0
AC7.52	0	0
AC7.53	0	0
AC7.54	0	0
AC7.55	0	0
AC7.56	0	0
AC7.57	0	0
AC7.58	0	0
AC7.59	0	0
AC7.6	0	0
AC7.60	0	0
AC7.61	0	0
AC7.62	0	0
AC7.63	0	0
AC7.64	0	0
AC7.65	0	0
AC7.66	0	0
AC7.67	0	0
AC7.68	0	0
AC7.69	0	0
AC7.7	0	0
AC7.70	0	0
AC7.71	0	0
AC7.72	0	0
AC7.73	0	0
AC7.74	0	0
AC7.75	0	0
AC7.76	0	0
AC7.77	0	0
AC7.78	0	0
AC7.79	0	0
AC7.8	0	0
AC7.80	0	0
AC7.81	0	0
AC7.82	0	0
AC7.83	0	2.2118
AC7.9	0	0
AC8.1	76.8603	94.0017
AC8.10	0	0
AC8.11	0	1.1059
AC8.12	0	0
AC8.2	2.71272	0
AC8.3	0	0
AC8.4	0	0
AC8.5	4.5212	11.059
AC8.6	0	1.1059
AC8.7	0	0
AC8.9	0	0
AH10.1	1589.65	874.768
AH10.2	0	0
AH10.3	11.7551	12.1649
AH10.4	4.5212	13.2708
AH10.6	0	0
AH10.7	0	0
AH10.8	0	0
AH10.9	0	0
AH6.1	1.80848	1.1059
AH6.10	2.71272	0
AH6.11	0	0
AH6.12	0	0
AH6.13	0	0
AH6.14	0	0
AH6.16	0	0
AH6.2	349.941	221.18
AH6.3	270.368	133.814
AH6.4	0.904239	2.2118
AH6.5	3629.62	4588.39
AH6.6	0	0
AH6.7	1.80848	0
AH6.8	0	0
AH6.9	0	0
AH9.1	0	5.52951
AH9.2	152.816	179.156
AH9.3	163.667	206.804
AH9.4	5.42544	4.42361
AH9.6	15.3721	11.059
AH9.7	0	0
B0001.1	651.052	733.213
B0001.10	0	0
B0001.11	1.80848	0
B0001.12	0	0
B0001.2	1876.3	1892.2
B0001.3	1178.22	1558.22
B0001.4	1094.13	1534.99
B0001.5	761.369	1112.54
B0001.6	1536.3	1358.05
B0001.7	1228.86	1341.46
B0001.8	674.562	610.458
B0001.9	0	0
B0019.1	684.509	440.149
B0019.2	816.528	941.123
B0024.1	823.762	414.713
B0024.10	499.14	460.055
B0024.11	1253.28	1197.69
B0024.12	75.9561	47.5538
B0024.13	635.68	879.192
B0024.14	330.047	492.126
B0024.15	12.6593	7.74131
B0024.16	0	0
B0024.17	0	0
B0024.18	2.71272	1.1059
B0024.2	421.376	109.484
B0024.3	22.606	33.1771
B0024.4	54.2544	21.0121
B0024.6	0.904239	0
B0024.8	34.3611	36.4948
B0024.9	507.278	722.154
B0025.1	962.111	855.968
B0025.2	1534.49	1946.39
B0025.4	294.782	362.736
B0025.5	883.442	512.033
B0025.6	1.80848	0
B0034.1	160.955	79.6249
B0034.10	0	0
B0034.11	0	0
B0034.12	0	0
B0034.13	0	0
B0034.14	0	0
B0034.15	0	0
B0034.16	0	0
B0034.17	0.904239	0
B0034.2	1.80848	1.1059
B0034.3	1030.83	826.109
B0034.4	73.2434	23.2239
B0034.5	5.42544	8.84722
B0034.7	19.8933	16.5885
B0034.8	0	0
B0034.9	0	0
B0035.1	1563.43	1763.91
B0035.10	14.4678	8.84722
B0035.11	1422.37	1450.94
B0035.12	2729.9	3121.96
B0035.13	1439.55	1779.4
B0035.14	1318.38	1384.59
B0035.15	491.906	742.06
B0035.16	132.923	157.038
B0035.18	358.079	604.928
B0035.19	2.71272	3.31771
B0035.2	701.69	677.918
B0035.3	840.943	1264.05
B0035.4	886.154	989.782
B0035.5	2373.63	1885.56
B0035.6	1545.34	1235.29
B0035.7	2.71272	9.95312
B0035.8	45.212	34.283
B0035.9	0	0
B0041.1	95.8494	43.1302
B0041.10	0	1.1059
B0041.2	3699.24	3407.28
B0041.3	67.8179	82.9426
B0041.4	52514.6	50972.1
B0041.5	1160.14	1419.98
B0041.6	360.791	415.819
B0041.7	1850.98	1334.82
B0041.8	796.635	1032.91
B0041.9	0	0
B0047.1	20.7975	46.4479
B0047.2	44.3077	22.118
B0047.3	131.115	175.838
B0047.4	0	0
B0047.5	61.4883	57.5069
B0198.1	113.03	72.9895
B0198.10	0	0
B0198.2	32.5526	34.283
B0198.3	103.988	71.8836
B0198.4	0.904239	0
B0198.5	0	0
B0198.6	0	0
B0198.7	0	0
B0198.8	0	0
B0198.9	0	0
B0205.1	1005.51	947.758
B0205.10	2127.68	1130.23
B0205.11	1224.34	2136.6
B0205.12	39.7865	119.437
B0205.13	37.978	46.4479
B0205.14	9.94663	22.118
B0205.15	0	0
B0205.16	0	0
B0205.2	2.71272	3.31771
B0205.3	2522.83	2789.08
B0205.4	6.32967	4.42361
B0205.5	3.61696	12.1649
B0205.6	1033.55	1543.84
B0205.7	5202.99	5595.86
B0205.8	570.575	691.189
B0205.9	830.092	755.331
B0207.1	309.25	115.014
B0207.10	13.5636	16.5885
B0207.11	187.178	108.378
B0207.12	88.6154	59.7187
B0207.13	0	0
B0207.14	0	0
B0207.15	0	0
B0207.16	0	0
B0207.2	18.0848	23.2239
B0207.3	14.4678	8.84722
B0207.4	986.525	1114.75
B0207.5	5.42544	15.4826
B0207.6	415.046	529.727
B0207.7	326.43	59.7187
B0207.8	0	0
B0207.9	120.264	69.6718
B0212.1	34.3611	38.7066
B0212.2	1.80848	1.1059
B0212.3	109.413	124.967
B0212.4	189.89	186.897
B0212.5	11.7551	24.3298
B0212.6	10.8509	1.1059
B0212.7	0	0
B0212.8	0	0
B0212.9	0	0
B0212.t1	0	0
B0213.10	14.4678	11.059
B0213.11	37.978	27.6475
B0213.12	4.5212	3.31771
B0213.14	223.347	357.206
B0213.15	291.165	550.739
B0213.16	82.2858	98.4253
B0213.17	840.943	95.1076
B0213.18	0	0
B0213.19	0	0
B0213.2	801.156	1395.65
B0213.20	0	0
B0213.21	0	0
B0213.22	0	0
B0213.23	0	0
B0213.24	0	0
B0213.25	0	0
B0213.3	2255.17	1614.62
B0213.4	1661.09	982.041
B0213.5	229.677	80.7308
B0213.6	283.931	228.922
B0213.7	1.80848	0
B0213.8	2.71272	0
B0213.9	0	0
B0218.1	923.228	771.92
B0218.2	685.413	821.685
B0218.3	256.804	312.97
B0218.5	200.741	91.7899
B0218.6	157.338	293.064
B0218.7	1100.46	555.163
B0218.8	212.496	1057.24
B0218.9	0	0
B0222.1	21.7017	8.84722
B0222.10	5.42544	0
B0222.11	24.4145	19.9062
B0222.12	0	0
B0222.13	0	0
B0222.14	5.42544	1.1059
B0222.2	0.904239	0
B0222.3	113.03	82.9426
B0222.4	175.422	204.592
B0222.5	343.611	369.371
B0222.6	3099.73	326.241
B0222.7	2535.49	40.9184
B0222.8	1891.67	275.37
B0222.9	736.955	976.511
B0228.1	111.221	99.5312
B0228.4	3059.04	2420.82
B0228.5	0.904239	0
B0228.6	28.9357	50.8715
B0228.7	653.765	622.623
B0228.8	0	0
B0228.9	0	0
B0228.t1	0	0
B0238.1	236.006	214.545
B0238.10	1123.07	1288.38
B0238.11	1297.58	1341.46
B0238.12	50.6374	21.0121
B0238.13	1.80848	2.2118
B0238.14	0	0
B0238.15	8.13815	21.0121
B0238.16	0	0
B0238.17	0	0
B0238.18	0	0
B0238.3	0	0
B0238.5	0.904239	2.2118
B0238.6	0	1.1059
B0238.7	0	1.1059
B0238.8	0	0
B0238.9	1902.52	1912.1
B0240.1	95.8494	98.4253
B0240.2	138.349	38.7066
B0240.3	8.13815	7.74131
B0240.4	1677.36	2043.71
B0240.5	0	0
B0240.6	0	0
B0244.10	205.262	120.543
B0244.11	0	0
B0244.13	0	0
B0244.14	0	1.1059
B0244.2	1079.66	639.211
B0244.4	18.0848	16.5885
B0244.5	9.94663	23.2239
B0244.6	71.4349	69.6718
B0244.7	67.8179	18.8003
B0244.8	5182.2	7930.42
B0244.9	242.336	102.849
B0244.t1	0	0
B0244.t2	0	0
B0244.t3	0	0
B0250.1	44358.4	32628.5
B0250.10	0	0
B0250.11	4.5212	3.31771
B0250.12	30.7441	38.7066
B0250.14	4.5212	5.52951
B0250.15	0	0
B0250.16	0	0
B0250.17	0	0
B0250.2	29.8399	27.6475
B0250.3	240.528	405.866
B0250.4	52.4459	74.0954
B0250.5	1536.3	2513.72
B0250.6	0.904239	0
B0250.7	248.666	248.828
B0250.8	5.42544	7.74131
B0250.9	62.3925	51.9774
B0252.1	115.743	88.4722
B0252.10	0	0
B0252.2	190.794	139.344
B0252.3	356.27	320.712
B0252.4	430.418	662.435
B0252.5	772.22	408.078
B0252.8	113.934	110.59
B0252.9	0	0
B0261.1	1463.06	1519.51
B0261.2	3423.45	3150.71
B0261.4	943.122	1609.09
B0261.5	103.083	39.8125
B0261.6	1206.26	752.013
B0261.7	1881.72	2239.45
B0261.8	203.454	191.321
B0261.9	0.904239	9.95312
B0272.1	26.2229	21.0121
B0272.2	97.6578	149.297
B0272.3	895.197	1463.11
B0272.4	177.231	267.628
B0273.1	415.95	290.852
B0273.10	0	0
B0273.100	0	0
B0273.101	0	0
B0273.102	0	0
B0273.103	0	0
B0273.104	0	0
B0273.105	0	0
B0273.106	0	0
B0273.107	0	0
B0273.108	0	0
B0273.109	0	0
B0273.11	0	0
B0273.110	0	0
B0273.111	0	0
B0273.112	0	0
B0273.113	0	0
B0273.114	0	0
B0273.12	0.904239	0
B0273.13	0	1.1059
B0273.14	0	0
B0273.15	0	0
B0273.16	0	0
B0273.17	0	0
B0273.18	0	0
B0273.19	0	0
B0273.2	1712.63	2917.37
B0273.20	0	0
B0273.21	0	0
B0273.22	0	0
B0273.23	0	0
B0273.24	0	0
B0273.25	0	0
B0273.26	0	0
B0273.27	0	0
B0273.28	0	0
B0273.29	0	0
B0273.3	236.006	278.687
B0273.30	0	0
B0273.31	0	0
B0273.32	0	0
B0273.33	0	0
B0273.34	0	0
B0273.35	0	0
B0273.36	0	0
B0273.37	0	0
B0273.38	0	0
B0273.39	0	0
B0273.4	264.942	214.545
B0273.40	0	0
B0273.41	0	0
B0273.42	0	0
B0273.43	0	0
B0273.44	0	0
B0273.45	0	0
B0273.46	0	0
B0273.47	0	0
B0273.48	0	0
B0273.49	0	0
B0273.5	0	0
B0273.50	0	0
B0273.51	0	0
B0273.52	0	0
B0273.53	0	0
B0273.54	0	0
B0273.55	0	0
B0273.56	0	0
B0273.57	0	0
B0273.58	0	0
B0273.59	0	0
B0273.6	0	0
B0273.60	0	0
B0273.61	0	0
B0273.62	0	0
B0273.63	0	0
B0273.64	0	0
B0273.65	0	0
B0273.66	0	0
B0273.67	0	0
B0273.68	0	0
B0273.69	0	0
B0273.7	0	0
B0273.70	0	0
B0273.71	0	0
B0273.72	0	0
B0273.73	0	0
B0273.74	0.904239	0
B0273.75	0	0
B0273.76	0	0
B0273.77	0	0
B0273.78	0	0
B0273.79	0	0
B0273.8	0	0
B0273.80	0	0
B0273.81	0	0
B0273.82	0	0
B0273.83	0	0
B0273.84	0	0
B0273.85	0	0
B0273.86	0	0
B0273.87	0	0
B0273.88	0	0
B0273.89	0	0
B0273.9	0	0
B0273.90	0	0
B0273.91	0	0
B0273.92	0	0
B0273.93	0	0
B0273.94	0	0
B0273.95	0	0
B0273.96	0	0
B0273.97	0	0
B0273.98	0	1.1059
B0273.99	0	0
B0280.1	687.222	666.859
B0280.10	295.686	290.852
B0280.11	440.365	273.158
B0280.12	53.3501	17.6944
B0280.13	176.327	188.003
B0280.14	0	0
B0280.15	0	0
B0280.16	0.904239	0
B0280.17	605.84	263.205
B0280.18	0	0
B0280.19	0	0
B0280.2	6.32967	26.5416
B0280.20	0	0
B0280.3	1362.69	1782.71
B0280.4	18.0848	11.059
B0280.5	21840.1	33688
B0280.6	1.80848	3.31771
B0280.7	47.9247	2.2118
B0280.8	337.281	285.323
B0280.9	1019.98	1154.56
B0281.1	0	0
B0281.3	225.156	249.934
B0281.4	44.3077	50.8715
B0281.5	26.2229	124.967
B0281.6	3.61696	13.2708
B0281.7	1.80848	1.1059
B0281.8	0	0
B0284.1	3.61696	9.95312
B0284.2	3.61696	2.2118
B0284.3	22.606	43.1302
B0284.4	0.904239	0
B0284.5	0.904239	2.2118
B0284.6	0	0
B0284.7	0	0
B0285.1	1165.56	1076.04
B0285.10	0.904239	2.2118
B0285.11	51.5416	8.84722
B0285.12	1.80848	3.31771
B0285.13	9.94663	14.3767
B0285.14	0	0
B0285.15	0	0
B0285.16	0	0
B0285.3	598.606	841.591
B0285.4	774.029	785.19
B0285.5	821.049	852.65
B0285.6	44.3077	34.283
B0285.7	132.923	214.545
B0285.8	144.678	88.4722
B0285.9	246.857	251.04
B0285.t1	0	0
B0286.1	170.901	169.203
B0286.2	74.1476	49.7656
B0286.3	612.17	758.649
B0286.4	2455.01	3209.33
B0286.5	113.934	65.2482
B0286.6	9.94663	4.42361
B0286.8	0	0
B0286.9	0	0
B0294.1	6.32967	7.74131
B0294.3	1.80848	0
B0302.1	991.046	1187.74
B0302.2	0	0
B0302.4	0	0
B0302.5	510.895	549.633
B0302.7	0	0
B0303.11	777.646	561.798
B0303.14	66.0095	70.7777
B0303.15	1093.23	1547.16
B0303.16	6.32967	4.42361
B0303.17	0	0
B0303.2	47.9247	54.1892
B0303.3	2251.56	2300.28
B0303.4	1984.81	2466.16
B0303.7	390.631	445.678
B0303.8	2.71272	3.31771
B0303.9	894.293	1166.73
B0304.1	0	0
B0304.10	0	0
B0304.2	502.757	483.279
B0304.3	16.2763	4.42361
B0304.4	93.1366	150.403
B0304.5	0	2.2118
B0304.6	0	2.2118
B0304.7	0	0
B0304.8	0	4.42361
B0304.9	13.5636	7.74131
B0310.1	273.08	258.781
B0310.10	0	0
B0310.11	1.80848	1.1059
B0310.12	0	0
B0310.2	138.349	107.272
B0310.3	41.595	44.2361
B0310.5	858.123	868.133
B0310.6	21.7017	12.1649
B0310.7	0	0
B0310.8	0	0
B0310.9	0	0
B0331.1	2.71272	2.2118
B0331.2	3.61696	0
B0334.1	1797.63	1610.19
B0334.10	7.23391	4.42361
B0334.11	903.335	1194.37
B0334.12	0	0
B0334.13	70.5307	11.059
B0334.14	0	0
B0334.15	0	0
B0334.16	0	0
B0334.17	0	0
B0334.18	0	0
B0334.19	0	0
B0334.2	308.346	291.958
B0334.3	2775.11	3250.25
B0334.4	767.699	1061.67
B0334.5	0	0
B0334.6	17.1805	6.63541
B0334.7	0	0
B0334.8	1291.25	1139.08
B0334.9	6.32967	7.74131
B0336.1	1331.94	1285.06
B0336.10	32404.3	35364.5
B0336.11	172.71	157.038
B0336.12	2.71272	1.1059
B0336.13	394.248	680.13
B0336.14	0	0
B0336.15	0	0
B0336.16	0	0
B0336.2	6605.47	7446.04
B0336.3	4500.4	5866.81
B0336.4	183.561	154.826
B0336.5	544.352	840.486
B0336.6	2259.69	2800.14
B0336.7	339.09	230.028
B0336.8	388.823	471.114
B0336.9	972.057	862.604
B0344.1	0	0
B0344.2	87.7112	8.84722
B0344.3	0	0
B0344.4	0	0
B0344.5	0	0
B0344.t1	0	0
B0344.t2	0	0
B0344.t3	0	0
B0348.1	0	0
B0348.2	2.71272	6.63541
B0348.4	2901.7	2536.94
B0348.5	12.6593	7.74131
B0348.6	5273.52	4285.37
B0348.7	2.71272	0
B0350.10	0	0
B0350.11	0.904239	3.31771
B0350.12	0	0
B0350.13	0	0
B0350.14	0	0
B0350.15	0	0
B0350.16	0	0
B0350.17	0	0
B0350.18	1.80848	3.31771
B0350.19	0	0
B0350.2	5807.93	5162.35
B0350.20	0	0
B0350.21	0	0
B0350.22	0	0
B0350.23	0	0
B0350.24	0	0
B0350.25	0	0
B0350.26	0	0
B0350.27	0	0
B0350.28	0	0
B0350.29	0	0
B0350.3	0	0
B0350.30	0	0
B0350.31	0	0
B0350.32	0	0
B0350.33	0	0
B0350.34	0	0
B0350.35	0	0
B0350.36	0	0
B0350.37	0	0
B0350.38	0	0
B0350.39	0	0
B0350.4	0	0
B0350.40	0.904239	3.31771
B0350.41	0	0
B0350.42	0	0
B0350.43	0	0
B0350.44	0	0
B0350.45	0	0
B0350.46	0	0
B0350.47	0	0
B0350.48	0	0
B0350.49	0	0
B0350.5	0	0
B0350.50	0	0
B0350.51	0	0
B0350.52	0	0
B0350.53	0	0
B0350.54	0	0
B0350.55	0	0
B0350.56	0	0
B0350.57	0	0
B0350.58	0	0
B0350.59	0	0
B0350.6	0	0
B0350.60	0	0
B0350.61	0	0
B0350.62	0	0
B0350.63	0	0
B0350.64	0	0
B0350.65	0	0
B0350.66	0	0
B0350.67	0	0
B0350.68	0	0
B0350.69	0	0
B0350.7	0	0
B0350.70	0	0
B0350.71	0	0
B0350.72	0	0
B0350.73	0	0
B0350.74	0.904239	0
B0350.75	0	0
B0350.76	0	0
B0350.77	0	0
B0350.78	0	0
B0350.79	0	0
B0350.8	0	0
B0350.80	0	0
B0350.81	0	0
B0350.82	0	0
B0350.83	0	0
B0350.84	0	0
B0350.9	0	0
B0350.t1	0	0
B0353.1	6.32967	14.3767
B0353.2	0	0
B0361.10	699.881	739.848
B0361.11	141.966	85.1545
B0361.2	764.082	794.038
B0361.3	968.44	912.369
B0361.4	15.3721	17.6944
B0361.5	1578.8	1173.36
B0361.6	736.955	829.426
B0361.7	611.266	930.064
B0361.8	1608.64	1518.4
B0361.9	384.302	221.18
B0365.1	3954.24	4144.92
B0365.2	0	3.31771
B0365.3	25278	22144.6
B0365.5	44.3077	36.4948
B0365.6	2294.06	2139.92
B0365.7	31.6484	19.9062
B0365.8	0	0
B0379.1	581.426	702.248
B0379.10	0	0
B0379.11	0	0
B0379.2	518.129	237.769
B0379.3	2289.53	1859.02
B0379.4	1599.6	1559.32
B0379.6	0.904239	0
B0379.7	1442.26	930.064
B0379.8	0	0
B0379.9	0	1.1059
B0391.1	0	0
B0391.10	285.74	401.442
B0391.11	0.904239	0
B0391.12	0	0
B0391.13	0	0
B0391.3	0	0
B0391.4	2.71272	0
B0391.5	29.8399	32.0712
B0391.6	0.904239	1.1059
B0391.8	94.0409	99.5312
B0391.9	1.80848	4.42361
B0393.1	38014.2	39832.4
B0393.10	0	0
B0393.11	0	0
B0393.12	0.904239	0
B0393.13	0	0
B0393.14	0	0
B0393.15	0	0
B0393.16	0	0
B0393.2	1987.52	2320.18
B0393.3	1105.88	1257.41
B0393.4	508.182	96.2135
B0393.5	192.603	66.3541
B0393.6	860.836	993.1
B0393.7	0.904239	3.31771
B0393.8	9.94663	27.6475
B0393.9	179.944	204.592
B0395.1	169.093	158.144
B0395.10	0	0
B0395.2	32.5526	1.1059
B0395.3	1297.58	1602.45
B0395.5	0	0
B0395.6	0	0
B0395.7	0	0
B0395.8	0	0
B0395.9	0	0
B0395.t1	0	0
B0399.1	124.785	86.2604
B0399.2	36.1696	4.42361
B0399.3	0	0
B0399.t1	0	0
B0399.t10	0	0
B0399.t11	0	0
B0399.t12	0	0
B0399.t13	0.904239	0
B0399.t14	0	0
B0399.t15	0	0
B0399.t16	0	0
B0399.t2	0	0
B0399.t3	0	0
B0399.t4	0	0
B0399.t5	0	0
B0399.t6	0	1.1059
B0399.t7	0	0
B0399.t8	0	2.2118
B0399.t9	0	0
B0403.10	0	0
B0403.11	0	0
B0403.12	0	0
B0403.13	0	0
B0403.14	0	0
B0403.2	33.4569	29.8594
B0403.3	37.0738	55.2951
B0403.4	5572.83	5674.38
B0403.5	425.897	124.967
B0403.6	75.0519	121.649
B0403.7	0	0
B0403.8	0	0
B0403.9	0	0
B0410.1	0	1.1059
B0410.2	74.1476	212.333
B0410.3	597.702	373.795
B0410.4	0	0
B0412.1	73.2434	40.9184
B0412.2	65.1052	40.9184
B0412.3	1850.98	1859.02
B0412.4	14386.4	21941.1
B0412.6	0	0
B0412.7	4.5212	5.52951
B0412.8	0	0
B0414.1	0	2.2118
B0414.10	0	0
B0414.11	0	0
B0414.12	0	0
B0414.2	15.3721	15.4826
B0414.3	3725.47	4349.51
B0414.5	2921.6	2507.08
B0414.6	1201.73	1688.71
B0414.7	1351.84	1272.89
B0414.8	859.027	767.496
B0414.9	0	0
B0416.1	212.496	160.356
B0416.2	37.978	65.2482
B0416.3	55.1586	61.9305
B0416.4	37.978	137.132
B0416.5	1560.72	2438.51
B0416.6	544.352	672.388
B0416.7	274.889	206.804
B0416.8	0	0
B0416.9	0	0
B0432.1	2.71272	2.2118
B0432.10	233.294	201.274
B0432.11	81.3815	38.7066
B0432.12	180.848	107.272
B0432.13	138.349	139.344
B0432.14	89.5197	38.7066
B0432.15	0	0
B0432.16	0	0
B0432.17	0	0
B0432.18	0	0
B0432.19	0	0
B0432.2	1001.9	1497.39
B0432.3	776.742	1150.14
B0432.4	1522.74	1513.98
B0432.5	10.8509	7.74131
B0432.6	107.604	151.509
B0432.7	160.955	172.521
B0432.8	0	9.95312
B0432.9	41.595	100.637
B0454.1	53.3501	79.6249
B0454.10	2.71272	0
B0454.11	0	0
B0454.12	0	0
B0454.13	0	0
B0454.14	0	0
B0454.15	0	0
B0454.16	0	0
B0454.17	0	0
B0454.18	3.61696	4.42361
B0454.19	0	0
B0454.2	1.80848	0
B0454.20	0	0
B0454.21	0	0
B0454.22	0	0
B0454.23	0	0
B0454.24	0	0
B0454.25	0	0
B0454.3	0	0
B0454.4	5.42544	2.2118
B0454.5	297.495	260.993
B0454.6	679.084	673.494
B0454.7	9.94663	65.2482
B0454.8	0.904239	0
B0454.9	141.966	188.003
B0457.1	2634.05	2588.92
B0457.10	0	0
B0457.11	0	0
B0457.12	0	0
B0457.13	0	0
B0457.14	0	0
B0457.15	0	0
B0457.16	3.61696	1.1059
B0457.17	0	1.1059
B0457.18	0	0
B0457.19	0.904239	0
B0457.2	289.357	259.887
B0457.3	82.2858	54.1892
B0457.4	24.4145	13.2708
B0457.6	239.623	204.592
B0457.7	0	0
B0457.8	0	0
B0457.9	0	0
B0462.1	6.32967	1.1059
B0462.2	0	0
B0462.3	0.904239	6.63541
B0462.4	3.61696	5.52951
B0462.5	20.7975	21.0121
B0464.1	5108.95	5233.13
B0464.2	2471.29	2171.99
B0464.3	1369.92	1586.97
B0464.4	1630.34	1377.95
B0464.5	7866.88	11014.8
B0464.6	1823.85	2175.31
B0464.7	1700.87	2904.1
B0464.8	607.649	529.727
B0464.9	367.121	376.007
B0478.1	59.6798	36.4948
B0478.10	0	0
B0478.11	0	0
B0478.12	1.80848	0
B0478.13	0	0
B0478.14	0	0
B0478.15	0	0
B0478.16	0	0
B0478.17	0	0
B0478.18	0	0
B0478.19	0	0
B0478.20	0	0
B0478.21	0	0
B0478.22	0	0
B0478.23	0	0
B0478.24	0	0
B0478.25	0	0
B0478.26	0	0
B0478.3	29.8399	22.118
B0478.4	0	0
B0478.5	0	0
B0478.6	0	0
B0478.7	0	0
B0478.8	0	0
B0478.9	0	0
B0491.1	611.266	565.116
B0491.10	0	0
B0491.11	0	0
B0491.2	782.167	48.6597
B0491.3	1688.21	1193.27
B0491.4	15.3721	11.059
B0491.5	5055.6	5782.76
B0491.6	611.266	654.694
B0491.7	213.4	366.054
B0491.8	48.8289	36.4948
B0491.9	0	0
B0491.t1	0	0
B0491.t2	0	0
B0495.1	0	2.2118
B0495.10	151.912	79.6249
B0495.11	0	0
B0495.12	0	0
B0495.13	0	0
B0495.14	0	0
B0495.15	1.80848	0
B0495.16	0	0
B0495.17	0	0
B0495.18	0	0
B0495.19	0	0
B0495.2	1605.93	1358.05
B0495.20	0	0
B0495.21	0	0
B0495.22	0	0
B0495.4	2177.41	2141.03
B0495.5	645.627	568.434
B0495.6	577.809	759.755
B0495.7	2483.04	2630.94
B0495.8	950.355	1016.32
B0495.9	639.297	786.296
B0496.1	69.6264	27.6475
B0496.10	0	0
B0496.11	2.71272	2.2118
B0496.12	0	0
B0496.13	0	0
B0496.14	0	0
B0496.15	0	0
B0496.16	0	0
B0496.17	0	0
B0496.18	0	0
B0496.19	0	0
B0496.2	35.2653	1.1059
B0496.3	717.966	598.293
B0496.5	6.32967	8.84722
B0496.6	75.0519	25.4357
B0496.7	51.5416	39.8125
B0496.8	188.986	202.38
B0496.9	0	0
B0507.1	44.3077	32.0712
B0507.10	27.1272	50.8715
B0507.11	1.80848	0
B0507.12	0	0
B0507.13	0	0
B0507.14	0	0
B0507.2	432.226	353.889
B0507.3	153.721	180.262
B0507.4	0.904239	0
B0507.5	0	0
B0507.6	19.8933	13.2708
B0507.7	1.80848	2.2118
B0507.8	12.6593	11.059
B0507.9	6.32967	4.42361
B0511.1	9.04239	27.6475
B0511.10	2992.13	3472.53
B0511.11	514.512	429.09
B0511.12	2077.94	2377.69
B0511.13	734.242	821.685
B0511.14	415.046	608.246
B0511.15	0	0
B0511.16	4.5212	4.42361
B0511.2	68.7222	65.2482
B0511.3	134.732	26.5416
B0511.4	307.441	91.7899
B0511.5	29.8399	29.8594
B0511.6	0	0
B0511.7	566.054	399.231
B0511.8	1583.32	1492.97
B0511.9	790.305	790.72
B0513.1	1139.34	1611.3
B0513.11	0	0
B0513.12	0.904239	0
B0513.13	0	0
B0513.14	0	0
B0513.15	0	0
B0513.16	0	0
B0513.17	0	0
B0513.18	0	0
B0513.19	0	0
B0513.2	949.451	1120.28
B0513.20	0.904239	0
B0513.21	0	0
B0513.22	0	0
B0513.23	0	1.1059
B0513.24	0	0
B0513.25	0	0
B0513.26	0	0
B0513.27	0	0
B0513.28	0	0
B0513.29	0	0
B0513.3	20141.9	29981
B0513.30	0	0
B0513.31	0	0
B0513.32	0	0
B0513.33	0	0
B0513.34	0	0
B0513.35	0	1.1059
B0513.36	0	0
B0513.37	0.904239	0
B0513.38	0	0
B0513.39	0	0
B0513.4	739.668	1730.74
B0513.40	0	0
B0513.41	0	0
B0513.42	1.80848	0
B0513.43	0	0
B0513.44	0	0
B0513.45	0	0
B0513.46	0	0
B0513.47	0	0
B0513.48	0	0
B0513.49	0	0
B0513.5	789.401	834.956
B0513.50	0	0
B0513.51	0.904239	0
B0513.52	0	0
B0513.53	0	0
B0513.54	0	0
B0513.55	0	0
B0513.56	0	0
B0513.57	0	0
B0513.58	0	0
B0513.59	0	0
B0513.6	15.3721	14.3767
B0513.60	0	0
B0513.61	0	0
B0513.62	0	0
B0513.63	0.904239	0
B0513.64	0	0
B0513.65	0	0
B0513.66	0	0
B0513.67	0	0
B0513.68	0	0
B0513.69	0	0
B0513.7	0.904239	3.31771
B0513.70	0	0
B0513.71	0	0
B0513.72	0	0
B0513.73	0	0
B0513.74	0	1.1059
B0513.75	0	0
B0513.76	0	0
B0513.77	0	0
B0513.78	0	0
B0513.79	0	0
B0513.80	0	0
B0513.81	0	0
B0513.82	0	0
B0513.83	0	0
B0513.84	0	0
B0513.85	0	0
B0513.86	0	0
B0513.87	0	0
B0513.88	0	0
B0513.89	0	0
B0513.9	84.0943	72.9895
B0513.t1	0	0
B0523.1	283.027	85.1545
B0523.3	711.636	721.048
B0523.5	2087.89	1759.49
B0523.6	0	0
B0523.t1	0	0
B0524.2	170.901	75.2013
B0524.3	3.61696	4.42361
B0524.4	92.2324	30.9653
B0524.5	103.083	86.2604
B0524.6	594.989	917.899
B0524.7	0	0
B0524.8	0	0
B0524.9	0	0
B0545.1	677.275	596.081
B0545.3	194.411	78.519
B0545.4	36.1696	42.0243
B0546.1	5476.07	6579.01
B0546.2	429.514	514.244
B0546.3	716.158	662.435
B0546.4	385.206	489.915
B0546.5	0	0
B0547.1	1091.42	1308.28
B0547.10	0	0
B0547.11	0	0
B0547.12	0	0
B0547.13	0	0
B0547.14	0	0
B0547.15	0	0
B0547.16	0	0
B0547.17	0	0
B0547.18	0	0
B0547.19	0	0
B0547.2	0	0
B0547.20	0	0
B0547.21	0	0
B0547.22	0	0
B0547.23	0	0
B0547.24	0	0
B0547.25	0	0
B0547.26	0	0
B0547.27	0	0
B0547.28	0.904239	0
B0547.29	0	0
B0547.3	47.0204	56.401
B0547.30	0	0
B0547.31	0	0
B0547.32	0	0
B0547.33	0	0
B0547.34	0	0
B0547.4	1.80848	0
B0547.5	0	0
B0547.6	0	0
B0547.7	0	0
B0547.8	0	0
B0547.9	0	0
B0554.1	0	0
B0554.2	0	0
B0554.3	0	0
B0554.4	2.71272	0
B0554.5	20.7975	12.1649
B0554.6	3.61696	0
B0554.7	5.42544	4.42361
B0554.8	0	0
B0563.1	1.80848	5.52951
B0563.10	0.904239	0
B0563.11	0	0
B0563.12	0	0
B0563.13	0	0
B0563.14	0	0
B0563.15	0	0
B0563.16	0	0
B0563.17	0	0
B0563.2	73.2434	77.4131
B0563.4	967.536	1030.7
B0563.5	66.0095	53.0833
B0563.6	47.0204	57.5069
B0563.7	33.4569	18.8003
B0563.8	0.904239	4.42361
B0563.9	0	0
B0564.1	1397.05	1758.38
B0564.10	13.5636	16.5885
B0564.11	738.763	870.345
B0564.12	0	0
B0564.2	247.762	319.606
B0564.3	180.848	82.9426
B0564.4	0.904239	0
B0564.6	0	0
B0564.7	925.037	1325.98
B0564.9	0	0
BE0003N10.1	556.107	468.902
BE0003N10.2	898.814	1313.81
BE0003N10.3	93.1366	103.955
BE0003N10.4	0	0
BE0003N10.5	0	0
BE0003N10.t1	0	0
BE0003N10.t2	0	0
BE0003N10.t3	0	0
BE0003N10.t4	0	0
BE0003N10.t5	0	0
BE0003N10.t6	0	0
BE10.1	439.46	246.616
BE10.2	272.176	9.95312
BE10.3	2.71272	8.84722
BE10.4	18.0848	18.8003
BE10.5	84.0943	39.8125
BE10.6	0	0
BE10.7	0	0
C01A2.1	4.5212	5.52951
C01A2.10	0	0
C01A2.2	125.689	95.1076
C01A2.3	902.431	997.524
C01A2.4	499.14	416.925
C01A2.5	847.272	952.182
C01A2.6	4.5212	4.42361
C01A2.7	102.179	66.3541
C01A2.8	0	0
C01A2.9	0	0
C01B10.1	705.307	601.611
C01B10.10	160.05	225.604
C01B10.11	527.171	364.948
C01B10.12	0	0
C01B10.13	0	0
C01B10.14	0	0
C01B10.15	0	0
C01B10.16	0	0
C01B10.17	0	0
C01B10.18	0	0
C01B10.19	0	0
C01B10.20	0	0
C01B10.21	0	0
C01B10.22	0	0
C01B10.23	0	0
C01B10.24	0	0
C01B10.25	0	0
C01B10.26	0	0
C01B10.27	0	0
C01B10.28	0	0
C01B10.29	0	0
C01B10.3	473.821	442.361
C01B10.30	0	0
C01B10.31	0	0
C01B10.32	0	0
C01B10.33	0	0
C01B10.34	0	0
C01B10.35	0	0
C01B10.36	0	0
C01B10.37	0	0
C01B10.38	0	0
C01B10.39	0	0
C01B10.4	75.9561	86.2604
C01B10.40	0	0
C01B10.41	0	0
C01B10.42	0	0
C01B10.43	0	0
C01B10.44	15.3721	13.2708
C01B10.45	0	0
C01B10.46	0	0
C01B10.47	0	0
C01B10.5	21.7017	47.5538
C01B10.6	3172.07	3666.07
C01B10.7	3.61696	2.2118
C01B10.8	1557.1	2431.88
C01B10.9	970.249	1076.04
C01B12.1	344.515	11.059
C01B12.10	0.904239	0
C01B12.2	188.986	257.675
C01B12.3	151.912	76.3072
C01B12.4	167.284	44.2361
C01B12.5	25.3187	19.9062
C01B12.8	542.544	573.963
C01B12.9	20.7975	32.0712
C01B4.1	0	0
C01B4.10	0	0
C01B4.2	0	0
C01B4.3	0	0
C01B4.4	0	0
C01B4.5	0	0
C01B4.6	0	0
C01B4.7	0	0
C01B4.8	0	0
C01B4.9	3.61696	15.4826
C01B7.1	687.222	656.906
C01B7.10	0	0
C01B7.11	0	0
C01B7.12	0	0
C01B7.13	0	0
C01B7.14	0	1.1059
C01B7.15	0	0
C01B7.16	0	0
C01B7.3	0	0
C01B7.4	129.306	145.979
C01B7.5	5.42544	6.63541
C01B7.6	201.645	168.097
C01B7.7	0	0
C01B7.8	0	0
C01B7.9	0	2.2118
C01B9.1	236.006	224.498
C01B9.3	0	0
C01B9.4	3.61696	1.1059
C01B9.5	6.32967	4.42361
C01B9.6	0	0
C01C10.1	36.1696	39.8125
C01C10.2	96.7536	81.8367
C01C10.3	402.386	539.68
C01C10.4	61.4883	55.2951
C01C10.5	0	0
C01C4.1	153.721	94.0017
C01C4.2	1.80848	0
C01C4.3	185.369	183.58
C01C4.4	0	0
C01C4.5	0	0
C01C4.6	0	0
C01C4.7	0	0
C01C7.1	842.751	817.262
C01F1.1	1615.88	1637.84
C01F1.2	904.239	1714.15
C01F1.3	189.89	328.453
C01F1.4	9.94663	18.8003
C01F1.5	41.595	4.42361
C01F1.6	1067	1246.35
C01F1.7	0	0
C01F1.8	0	0
C01F4.2	52.4459	45.342
C01F4.4	0	0
C01F4.5	0	0
C01F4.6	0	0
C01F4.7	0	0
C01F4.8	0	0
C01F4.9	0	0
C01F6.1	766.795	794.038
C01F6.10	0	1.1059
C01F6.11	0	0
C01F6.12	0	0
C01F6.13	0	0
C01F6.2	479.247	197.956
C01F6.3	294.782	297.488
C01F6.4	666.424	985.359
C01F6.5	173.614	188.003
C01F6.6	3476.8	2907.42
C01F6.8	852.698	1261.83
C01F6.9	1567.95	2196.32
C01G10.1	436.748	144.873
C01G10.10	278.506	285.323
C01G10.11	944.026	1158.99
C01G10.12	189.89	163.673
C01G10.13	0	0
C01G10.14	263.134	103.955
C01G10.15	1.80848	0
C01G10.16	5.42544	1.1059
C01G10.17	0	0
C01G10.18	0	2.2118
C01G10.19	0	0
C01G10.2	0	0
C01G10.3	0	0
C01G10.4	3.61696	3.31771
C01G10.5	3.61696	0
C01G10.6	3.61696	5.52951
C01G10.7	538.927	555.163
C01G10.8	3994.02	5833.63
C01G10.9	146.487	210.121
C01G12.1	105.796	144.873
C01G12.10	27.1272	1.1059
C01G12.11	0	0
C01G12.12	47.9247	61.9305
C01G12.13	77.7646	33.1771
C01G12.14	0	0
C01G12.15	0	0
C01G12.2	5.42544	0
C01G12.3	265.846	235.557
C01G12.4	15.3721	28.7535
C01G12.5	0	3.31771
C01G12.6	19.8933	4.42361
C01G12.7	11.7551	22.118
C01G12.8	3372.81	1868.97
C01G12.9	170.901	72.9895
C01G5.10	0	0
C01G5.11	0	0
C01G5.12	0.904239	0
C01G5.13	0	0
C01G5.14	0	0
C01G5.15	0	0
C01G5.16	0	0
C01G5.17	0	0
C01G5.18	0	0
C01G5.19	0	0
C01G5.2	5283.47	7406.23
C01G5.20	0	0
C01G5.21	0	0
C01G5.22	0	0
C01G5.23	0	0
C01G5.24	0	0
C01G5.3	170.901	54.1892
C01G5.4	528.076	178.05
C01G5.5	345.419	427.984
C01G5.6	1178.22	1374.64
C01G5.7	4.5212	5.52951
C01G5.8	917.803	820.579
C01G5.9	31.6484	18.8003
C01G6.1	1419.66	1197.69
C01G6.10	18.989	17.6944
C01G6.11	0	0
C01G6.12	0	0
C01G6.13	0	1.1059
C01G6.2	207.975	70.7777
C01G6.3	263.134	840.486
C01G6.4	452.12	527.515
C01G6.5	3533.77	3606.35
C01G6.6	1316.57	1261.83
C01G6.7	338.185	431.302
C01G6.8	822.858	1301.65
C01G6.9	105.796	48.6597
C01G8.1	2022.78	2575.65
C01G8.10	0.904239	0
C01G8.2	291.165	320.712
C01G8.3	940.409	1243.03
C01G8.4	411.429	489.915
C01G8.5	8195.12	6961.65
C01G8.6	1113.12	854.862
C01G8.9	4696.62	4570.69
C01H6.1	42.4992	3.31771
C01H6.10	0	0
C01H6.11	0	0
C01H6.2	96.7536	86.2604
C01H6.3	15.3721	7.74131
C01H6.4	161.859	196.851
C01H6.5	1151.1	852.65
C01H6.6	301.112	336.194
C01H6.7	1667.42	1464.21
C01H6.8	81.3815	85.1545
C01H6.9	552.49	533.045
C02A12.1	52.4459	66.3541
C02A12.10	0	1.1059
C02A12.2	0	0
C02A12.3	0	0
C02A12.4	4009.4	8733.31
C02A12.5	0	0
C02A12.6	0	0
C02A12.8	0	1.1059
C02A12.9	0	0
C02B10.1	4441.62	4049.81
C02B10.10	0	0
C02B10.11	0	0
C02B10.12	0	0
C02B10.13	0	0
C02B10.14	0	0
C02B10.15	0	0
C02B10.16	0	0
C02B10.17	0	0
C02B10.18	0	0
C02B10.19	0	0
C02B10.2	406.003	651.376
C02B10.20	0	0
C02B10.21	0	0
C02B10.22	0	0
C02B10.23	0	0
C02B10.24	0	0
C02B10.25	0	0
C02B10.26	0	0
C02B10.27	0	0
C02B10.28	0	0
C02B10.29	0	0
C02B10.3	354.462	260.993
C02B10.30	0	0
C02B10.31	0	0
C02B10.32	0	0
C02B10.33	0	0
C02B10.34	0	0
C02B10.35	0	0
C02B10.36	0	0
C02B10.37	0	0
C02B10.38	0	0
C02B10.39	0	0
C02B10.4	1524.55	1838.01
C02B10.40	0	0
C02B10.41	0	0
C02B10.42	0	0
C02B10.43	0	0
C02B10.44	0	0
C02B10.45	0	0
C02B10.46	0	0
C02B10.47	0	0
C02B10.48	0	0
C02B10.49	0	0
C02B10.5	1124.87	1005.26
C02B10.50	0	0
C02B10.51	0	0
C02B10.52	0	0
C02B10.53	0	0
C02B10.54	0	0
C02B10.55	0	0
C02B10.56	0	0
C02B10.57	0	0
C02B10.58	0	0
C02B10.59	0	0
C02B10.6	103.988	61.9305
C02B10.60	0	0
C02B10.61	0	1.1059
C02B10.62	0	0
C02B10.63	0	0
C02B10.64	0	0
C02B10.65	0	0
C02B10.66	0	0
C02B10.67	0	0
C02B10.68	0	0
C02B10.69	0	0
C02B10.7	0	0
C02B10.70	0	0
C02B10.71	0	0
C02B10.72	0	0
C02B10.73	0	0
C02B10.74	0	0
C02B10.8	0	0
C02B10.9	0	0
C02B4.1	537.118	53.0833
C02B4.10	0	0
C02B4.11	0	0
C02B4.12	0	0
C02B4.13	0	0
C02B4.14	0	0
C02B4.2	169.093	244.404
C02B4.3	0	0
C02B4.4	14.4678	5.52951
C02B4.5	0	0
C02B4.6	0	0
C02B4.7	0	0
C02B4.8	0	0
C02B4.9	0	0
C02B4.t1	0	0
C02B4.t2	0	0
C02B8.1	42.4992	45.342
C02B8.10	0	0
C02B8.11	0	0
C02B8.2	0	0
C02B8.3	51.5416	33.1771
C02B8.4	27.1272	11.059
C02B8.5	14.4678	11.059
C02B8.6	97.6578	200.168
C02B8.7	0	0
C02B8.8	0	0
C02B8.9	0	0
C02C2.1	511.799	468.902
C02C2.3	217.017	217.863
C02C2.4	163.667	138.238
C02C2.5	70.5307	60.8246
C02C6.1	1624.92	2166.46
C02C6.10	0	0
C02C6.11	0	0
C02C6.12	0	0
C02C6.2	117.551	112.802
C02C6.3	486.481	496.55
C02C6.4	0	0
C02C6.5	0	0
C02C6.6	0	0
C02C6.7	0	0
C02C6.8	0	0
C02C6.9	0	0
C02D4.1	46.1162	1.1059
C02D4.10	0	0
C02D4.11	0	0
C02D4.12	0	0
C02D4.13	0	0
C02D4.14	0	0
C02D4.15	0	0
C02D4.16	0	0
C02D4.2	16.2763	27.6475
C02D4.3	0	0
C02D4.4	0	0
C02D4.5	0	0
C02D4.6	0	0
C02D4.7	0	0
C02D4.8	0	0
C02D4.9	0	0
C02D4.t1	0	1.1059
C02D5.1	180.848	24.3298
C02D5.2	116.647	85.1545
C02D5.3	17.1805	21.0121
C02D5.4	3374.62	3030.17
C02D5.5	0	0
C02E11.1	2648.52	3277.89
C02E7.1	0	0
C02E7.10	0	0
C02E7.11	0	0
C02E7.12	0	0
C02E7.13	0	0
C02E7.15	0	0
C02E7.16	0	0
C02E7.17	0	0
C02E7.2	2.71272	2.2118
C02E7.3	0	0
C02E7.4	0	0
C02E7.5	0	0
C02E7.6	3632.33	88.4722
C02E7.7	4137.8	49.7656
C02E7.8	0	0
C02E7.9	0	0
C02F12.1	68.7222	74.0954
C02F12.10	28.9357	16.5885
C02F12.11	0	0
C02F12.12	0	0
C02F12.3	226.964	143.767
C02F12.4	605.84	591.658
C02F12.5	153.721	210.121
C02F12.7	424.088	214.545
C02F12.8	239.623	205.698
C02F12.9	3.61696	4.42361
C02F12.t1	0	0
C02F4.1	1426.89	1456.47
C02F4.10	0	0
C02F4.11	0	0
C02F4.2	2474.9	2177.52
C02F4.4	56.9671	23.2239
C02F4.5	0	0
C02F4.6	0	0
C02F4.7	0	0
C02F4.8	0	0
C02F4.9	0	0
C02F5.1	2352.83	2107.85
C02F5.10	125.689	112.802
C02F5.11	56.0628	32.0712
C02F5.12	95.8494	112.802
C02F5.13	190.794	204.592
C02F5.14	74.1476	65.2482
C02F5.2	129.306	82.9426
C02F5.3	1356.36	1718.57
C02F5.4	562.437	631.47
C02F5.5	1036.26	559.586
C02F5.6	244.145	327.347
C02F5.7	334.569	382.642
C02F5.8	41.595	23.2239
C02F5.9	2587.93	2952.76
C02G6.1	94.0409	68.5659
C02G6.2	99.4663	32.0712
C02G6.3	7.23391	2.2118
C02G6.4	0	0
C02G6.5	0	0
C02H6.1	0	0
C02H6.2	125.689	75.2013
C02H7.1	11.7551	5.52951
C02H7.2	11.7551	7.74131
C02H7.3	293.878	256.569
C02H7.4	0	0
C02H7.5	0	0
C03A3.1	24.4145	40.9184
C03A3.2	772.22	1214.28
C03A3.3	7.23391	4.42361
C03A3.4	0	0
C03A3.5	0	0
C03A3.6	0	0
C03A3.7	0	0
C03A3.8	0	0
C03A3.t1	0	0
C03A7.10	0	4.42361
C03A7.11	129.306	218.969
C03A7.12	61.4883	88.4722
C03A7.13	48.8289	77.4131
C03A7.14	286.644	12.1649
C03A7.15	0	0
C03A7.2	45.212	120.543
C03A7.3	0.904239	0
C03A7.4	122.977	0
C03A7.5	2.71272	0
C03A7.6	0	0
C03A7.7	54.2544	1.1059
C03A7.8	123.881	6.63541
C03A7.9	0	2.2118
C03B1.1	0	0
C03B1.10	0	0
C03B1.12	1940.5	2618.78
C03B1.13	305.633	367.159
C03B1.14	101.275	134.92
C03B1.15	0	0
C03B1.16	0	0
C03B1.2	0	0
C03B1.3	0	0
C03B1.4	0	0
C03B1.5	16.2763	15.4826
C03B1.6	9.04239	0
C03B1.7	177.231	201.274
C03B1.9	0	1.1059
C03B1.t1	0	0
C03B8.2	179.039	234.451
C03B8.3	278.506	154.826
C03B8.4	3294.14	2477.22
C03B8.5	0	0
C03B8.6	1.80848	0
C03C10.1	8700.59	7181.73
C03C10.10	2.71272	0
C03C10.11	0	0
C03C10.12	0	0
C03C10.2	137.444	58.6128
C03C10.3	3448.77	4965.5
C03C10.4	593.181	564.01
C03C10.5	0	1.1059
C03C10.7	0	1.1059
C03C10.8	0	0
C03C10.9	0	1.1059
C03C11.1	596.798	369.371
C03C11.2	83.19	25.4357
C03C11.3	0	0
C03C11.4	0	0
C03C11.5	0	0
C03C11.6	0	0
C03C11.7	0	0
C03C11.8	0	0
C03D6.1	191.699	194.639
C03D6.3	818.337	781.873
C03D6.4	3282.39	3309.96
C03D6.5	856.315	1080.47
C03D6.6	866.261	896.887
C03D6.8	1293.06	854.862
C03E10.1	0	0
C03E10.3	13.5636	27.6475
C03E10.4	1722.58	2097.9
C03E10.5	583.234	631.47
C03E10.6	187.178	370.477
C03E10.7	0	0
C03E10.8	0	0
C03E10.9	0	0
C03F11.1	20.7975	18.8003
C03F11.2	25.3187	6.63541
C03F11.3	1128.49	1135.76
C03F11.4	174.518	172.521
C03F11.5	0	0
C03F11.6	0	0
C03F11.7	0	0
C03F11.t1	0	0
C03G5.1	4629.71	4752.06
C03G5.10	36.1696	56.401
C03G5.11	203.454	346.147
C03G5.12	0	4.42361
C03G5.13	0	0
C03G5.2	124.785	190.215
C03G5.7	185.369	122.755
C03G5.8	101.275	160.356
C03G5.9	0	1.1059
C03G6.1	0	0
C03G6.10	8.13815	4.42361
C03G6.11	0	0
C03G6.12	0.904239	3.31771
C03G6.13	10.8509	1.1059
C03G6.14	186.273	108.378
C03G6.15	4574.55	4950.02
C03G6.16	0	0
C03G6.17	90.4239	45.342
C03G6.18	0	1.1059
C03G6.19	643.818	607.14
C03G6.2	0.904239	1.1059
C03G6.20	2.71272	0
C03G6.3	50.6374	45.342
C03G6.5	66.0095	42.0243
C03G6.6	0	1.1059
C03G6.7	0	0
C03G6.8	12.6593	2.2118
C03G6.9	0	0
C03H12.1	498.236	445.678
C03H12.2	0	0
C03H12.3	0	0
C03H5.1	241.432	197.956
C03H5.2	1750.61	2570.12
C03H5.3	674.562	750.907
C03H5.4	0	0
C03H5.5	220.634	234.451
C03H5.6	28.0314	12.1649
C03H5.7	0	3.31771
C03H5.8	0	0
C04A11.1	34.3611	25.4357
C04A11.2	22.606	65.2482
C04A11.3	792.114	789.614
C04A11.4	453.928	536.362
C04A11.5	131.115	82.9426
C04A11.6	0	0
C04A11.7	0	0
C04A11.8	0	0
C04A11.t1	0.904239	2.2118
C04A2.1	468.396	340.618
C04A2.10	0	0
C04A2.11	0	0
C04A2.12	0	0
C04A2.13	0	0
C04A2.14	0	0
C04A2.3	2776.01	2802.36
C04A2.7	5422.72	6472.84
C04A2.8	0	0
C04A2.9	0	0
C04A2.t1	0	0
C04B4.1	10.8509	3.31771
C04B4.2	458.449	743.166
C04B4.3	0	0
C04B4.4	0	0
C04B4.5	0.904239	0
C04B4.6	0	0
C04C11.1	84.9985	68.5659
C04C11.10	0	0
C04C11.11	0	0
C04C11.12	0	0
C04C11.13	0	0
C04C11.14	0	0
C04C11.15	0	0
C04C11.16	0	0
C04C11.17	0	0
C04C11.18	0	0
C04C11.19	0	0
C04C11.2	870.782	744.272
C04C11.20	0	0
C04C11.21	0	0
C04C11.22	0	0
C04C11.4	0	0
C04C11.5	0	1.1059
C04C11.6	0	0
C04C11.7	0	0
C04C11.8	0	0
C04C11.9	0	0
C04C11.t1	0	0
C04C3.1	2.71272	1.1059
C04C3.10	0	0
C04C3.11	0	0
C04C3.12	0	0
C04C3.13	0	0
C04C3.2	7.23391	5.52951
C04C3.3	3656.74	4577.33
C04C3.4	1.80848	5.52951
C04C3.5	132.019	142.661
C04C3.6	6.32967	3.31771
C04C3.7	8.13815	11.059
C04C3.8	0	0
C04C3.9	18.989	3.31771
C04D8.1	1699.07	1592.5
C04D8.2	1.80848	0
C04D8.3	0	0
C04D8.4	0	0
C04D8.5	0	0
C04E12.1	0	0
C04E12.10	0	0
C04E12.11	9.04239	12.1649
C04E12.12	24.4145	14.3767
C04E12.2	62.3925	37.6007
C04E12.4	469.3	310.758
C04E12.5	7.23391	2.2118
C04E12.6	1.80848	1.1059
C04E12.7	16.2763	15.4826
C04E12.8	0	3.31771
C04E12.9	0.904239	0
C04E6.10	0.904239	2.2118
C04E6.11	823.762	872.557
C04E6.12	6.32967	1.1059
C04E6.13	56.9671	26.5416
C04E6.14	0	0
C04E6.2	5.42544	5.52951
C04E6.3	0	2.2118
C04E6.4	112.126	34.283
C04E6.5	283.027	96.2135
C04E6.6	3.61696	1.1059
C04E6.7	107.604	122.755
C04E6.8	0.904239	3.31771
C04E6.9	0	0
C04E7.1	0	3.31771
C04E7.2	203.454	263.205
C04E7.3	87.7112	70.7777
C04E7.4	117.551	138.238
C04E7.5	16.2763	11.059
C04E7.6	0	0
C04E7.7	0	0
C04E7.t1	0	0
C04F1.1	30.7441	8.84722
C04F1.3	162.763	145.979
C04F1.4	1.80848	2.2118
C04F1.5	0.904239	0
C04F12.1	730.625	1175.57
C04F12.10	1687.31	1611.3
C04F12.12	101.275	68.5659
C04F12.13	0	0
C04F12.14	0	0
C04F12.15	0	0
C04F12.3	194.411	188.003
C04F12.4	23034.6	23810.1
C04F12.5	135.636	253.252
C04F12.6	94.0409	24.3298
C04F12.7	3186.54	2003.89
C04F12.8	149.199	150.403
C04F12.9	89.5197	123.861
C04F12.t1	0	0
C04F2.1	0	0
C04F2.2	0.904239	0
C04F2.3	0	0
C04F2.4	0.904239	1.1059
C04F2.5	0	0
C04F2.6	0	0
C04F2.t1	0	0
C04F5.1	892.484	1243.03
C04F5.10	0	0
C04F5.2	0	0
C04F5.3	10.8509	15.4826
C04F5.4	0	0
C04F5.5	0	0
C04F5.6	0.904239	0
C04F5.7	263.134	387.066
C04F5.8	983.812	1058.35
C04F5.9	385.206	423.56
C04F6.1	3141.33	149860
C04F6.2	19.8933	8.84722
C04F6.3	24.4145	598.293
C04F6.4	629.351	878.086
C04F6.5	99.4663	173.627
C04F6.7	3.61696	1.1059
C04F6.8	0	0
C04G2.1	49.7332	51.9774
C04G2.10	192.603	226.71
C04G2.11	0	4.42361
C04G2.12	18.0848	6.63541
C04G2.13	0	0
C04G2.2	356.27	220.074
C04G2.3	1382.58	372.689
C04G2.4	7316.2	3740.16
C04G2.5	301.112	133.814
C04G2.6	1831.08	1800.41
C04G2.7	37.978	24.3298
C04G2.8	4763.53	1306.07
C04G2.9	6671.48	3680.44
C04G6.1	453.928	427.984
C04G6.10	24.4145	0
C04G6.11	0	0
C04G6.12	0	0
C04G6.13	2.71272	0
C04G6.14	0	0
C04G6.2	54.2544	3.31771
C04G6.3	2887.24	2718.31
C04G6.4	660.999	744.272
C04G6.5	64.201	284.217
C04G6.6	143.774	276.475
C04G6.7	34.3611	0
C04H4.1	1.80848	1.1059
C04H4.2	0	0
C04H4.3	0	0
C04H4.4	0	0
C04H4.5	0	0
C04H4.6	0	0
[truncated: 43,462 more rows]

## Sheet: differentially expressed
Sequence	1: hlh-26_Efm	2: N2_Efm	fold change	WormBase Gene ID	Public Name
F59D8.1	330.952	23695.1	71.5967	WBGene00006927	vit-3
C52D10.9	0.904239	60.8246	67.2661	WBGene00004814	skr-8
C08F1.6	0.904239	44.2361	48.9208	WBGene00015610	C08F1.6
C04F6.1	3141.33	149860	47.7058	WBGene00006929	vit-5
T04D3.2	0.904239	43.1302	47.6977	WBGene00011432	sdz-30
C08F1.10	0.904239	36.4948	40.3596	WBGene00015613	C08F1.10
F59D8.2	905.144	29332.9	32.407	WBGene00006928	vit-4
C14C6.8	0.904239	28.7535	31.7985	WBGene00015762	C14C6.8
F45C12.6	0.904239	25.4357	28.1294	WBGene00018437	btb-8
C25B8.4	10.8509	297.488	27.416	WBGene00016088	clec-266
C04F6.3	24.4145	598.293	24.5057	WBGene00000503	cht-1
M01D1.3	1.80848	44.2361	24.4604	WBGene00019700	btb-11
C43D7.5	0.904239	21.0121	23.2374	WBGene00008068	sdz-6
F16G10.11	0.904239	19.9062	22.0143	WBGene00017526	F16G10.11
F26D10.12	2.71272	58.6128	21.6067	WBGene00009156	clec-196
C44H9.9	0.904239	17.6944	19.5683	WBGene00077564	C44H9.9
F59A7.4	4.5212	82.9426	18.3453	WBGene00001857	hil-6
F59D6.1	0.904239	16.5885	18.3453	WBGene00019103	F59D6.1
K05F6.9	0.904239	16.5885	18.3453	WBGene00019420	fbxb-46
R08C7.13	0.904239	16.5885	18.3453	WBGene00019956	fbxb-75
T28A11.22	0.904239	16.5885	18.3453	WBGene00044526	T28A11.22
Y34F4.2	0.904239	16.5885	18.3453	WBGene00021337	Y34F4.2
M199.4	1.80848	33.1771	18.3453	WBGene00010953	clec-190
C10H11.5	1.80848	32.0712	17.7338	WBGene00015694	ugt-27
T09F5.9	53.3501	916.793	17.1845	WBGene00011668	clec-47
C55B7.4	66.9137	1121.38	16.7587	WBGene00016943	acdh-1
T05D4.2	1.80848	29.8594	16.5108	WBGene00011475	T05D4.2
F16G10.15	0.904239	14.3767	15.8992	WBGene00017529	F16G10.15
W09G12.4	0.904239	14.3767	15.8992	WBGene00001103	dsl-1
Y38H6C.8	0.904239	14.3767	15.8992	WBGene00012621	Y38H6C.8
Y45G5AM.5	0.904239	14.3767	15.8992	WBGene00021557	Y45G5AM.5
F48E3.6	1.80848	28.7535	15.8992	WBGene00018606	F48E3.6
F36G9.11	0.904239	13.2708	14.6762	WBGene00009487	clec-232
F45C12.5	0.904239	13.2708	14.6762	WBGene00018436	fbxb-11
F54F7.7	0.904239	13.2708	14.6762	WBGene00010067	dot-1.2
F55C9.4	0.904239	13.2708	14.6762	WBGene00010101	fbxb-57
T05H10.3	0.904239	13.2708	14.6762	WBGene00011508	T05H10.3
C44C10.8	2.71272	39.8125	14.6762	WBGene00001981	hnd-1
F21D9.8	1.80848	26.5416	14.6762	WBGene00009021	F21D9.8
F17A2.13	6.32967	89.5781	14.1521	WBGene00008904	F17A2.13
F58H7.5	4.5212	61.9305	13.6978	WBGene00019070	F58H7.5
T13F2.8	47.0204	641.423	13.6414	WBGene00000301	cav-1
F25E5.7	0.904239	12.1649	13.4532	WBGene00017788	F25E5.7
F36F12.3	0.904239	12.1649	13.4532	WBGene00018094	F36F12.3
F40G9.15	0.904239	12.1649	13.4532	WBGene00077531	F40G9.15
K05F6.7	0.904239	12.1649	13.4532	WBGene00019418	fbxb-54
Y54F10BM.13	0.904239	12.1649	13.4532	WBGene00021867	Y54F10BM.13
Y63D3A.2	0.904239	12.1649	13.4532	WBGene00013403	fbxb-100
F40H6.4	1.80848	23.2239	12.8417	WBGene00006547	tbx-11
F15E11.13	5.42544	67.46	12.434	WBGene00017499	pud-1.1
M01E5.6	6.32967	77.4131	12.2302	WBGene00010808	sepa-1
F58E1.5	0.904239	11.059	12.2302	WBGene00019037	fbxb-17
Y116F11B.9	0.904239	11.059	12.2302	WBGene00013825	Y116F11B.9
Y46E12BL.1	0.904239	11.059	12.2302	WBGene00021594	tig-3
Y49F6B.7	0.904239	11.059	12.2302	WBGene00021719	fbxb-104
H27M09.4	12.6593	142.661	11.2692	WBGene00001075	dpy-14
F45D11.10	1.80848	19.9062	11.0072	WBGene00018456	fbxc-39
W06D11.2	1.80848	19.9062	11.0072	WBGene00012300	W06D11.2
B0261.9	0.904239	9.95312	11.0072	WBGene00195057	B0261.9
C10A4.7	0.904239	9.95312	11.0072	WBGene00015668	C10A4.7
F40G9.6	0.904239	9.95312	11.0072	WBGene00018242	F40G9.6
F46F2.4	0.904239	9.95312	11.0072	WBGene00009788	F46F2.4
Y17G9B.2	0.904239	9.95312	11.0072	WBGene00021199	Y17G9B.2
C27A7.8	1.80848	18.8003	10.3957	WBGene00007758	C27A7.8
F44F1.7	9.04239	91.7899	10.1511	WBGene00006902	vet-6
F17E9.10	9.04239	89.5781	9.90646	WBGene00001906	his-32
C32B5.16	0.904239	8.84722	9.78415	WBGene00016309	sdz-4
DY3.3	0.904239	8.84722	9.78415	WBGene00001960	hlh-16
F02E11.4	0.904239	8.84722	9.78415	WBGene00017182	F02E11.4
F29A7.2	0.904239	8.84722	9.78415	WBGene00017912	fbxb-107
Y23H5B.7	0.904239	8.84722	9.78415	WBGene00021278	Y23H5B.7
Y40C5A.9	0.904239	8.84722	9.78415	WBGene00166567	21ur-13845
Y73B3A.5	0.904239	8.84722	9.78415	WBGene00022207	elk-2
Y81B9A.1	0.904239	8.84722	9.78415	WBGene00022315	Y81B9A.1
F17E9.12	1.80848	17.6944	9.78415	WBGene00001905	his-31
R07C3.7	1.80848	17.6944	9.78415	WBGene00019923	fbxc-29
R11G11.14	1.80848	17.6944	9.78415	WBGene00020016	lipl-3
Y60A9.3	1.80848	17.6944	9.78415	WBGene00013370	Y60A9.3
R09E10.2	11.7551	108.378	9.21968	WBGene00011172	R09E10.2
F23D12.5	3.61696	33.1771	9.17264	WBGene00009089	jmjd-3.2
M01D1.10	1.80848	16.5885	9.17264	WBGene00019705	fbxb-45
Y40B1B.3	1.80848	16.5885	9.17264	WBGene00044066	fbxb-66
Y57G11C.56	1.80848	16.5885	9.17264	WBGene00045282	Y57G11C.56
F17A2.5	7.23391	63.0364	8.71401	WBGene00000461	ceh-40
K02B12.2	3.61696	30.9653	8.56113	WBGene00010495	K02B12.2
K02E7.9	3.61696	30.9653	8.56113	WBGene00019313	btb-10
C06C3.7	0.904239	7.74131	8.56113	WBGene00007377	C06C3.7
C47C12.4	0.904239	7.74131	8.56113	WBGene00016737	miro-2
C47F8.8	0.904239	7.74131	8.56113	WBGene00003671	nhr-81
F10C2.11	0.904239	7.74131	8.56113	WBGene00198873	F10C2.11
F10E7.1	0.904239	7.74131	8.56113	WBGene00017343	F10E7.1
F32H2.6	0.904239	7.74131	8.56113	WBGene00009343	F32H2.6
F49B2.3	0.904239	7.74131	8.56113	WBGene00009863	F49B2.3
T02H6.5	0.904239	7.74131	8.56113	WBGene00020175	T02H6.5
T04B8.2	0.904239	7.74131	8.56113	WBGene00020204	T04B8.2
Y116A8C.44	0.904239	7.74131	8.56113	WBGene00013815	Y116A8C.44
Y38E10A.29	0.904239	7.74131	8.56113	WBGene00175028	nspe-8
Y48G9A.10	0.904239	7.74131	8.56113	WBGene00021703	cpt-3
ZC239.12	0.904239	7.74131	8.56113	WBGene00022570	sdz-35
F28D1.2	10.8509	92.8958	8.56113	WBGene00009212	atz-1
C35E7.5	54.2544	446.784	8.235	WBGene00016457	C35E7.5
T05E7.5	9.94663	80.7308	8.1164	WBGene00020261	vet-1
F53B6.5	1.80848	14.3767	7.94962	WBGene00009960	F53B6.5
W08F4.12	1.80848	14.3767	7.94962	WBGene00021101	W08F4.12
Y37H2C.1	1.80848	14.3767	7.94962	WBGene00012573	Y37H2C.1
F44F1.6	3.61696	28.7535	7.94962	WBGene00009698	F44F1.6
F28C6.1	4.5212	34.283	7.58272	WBGene00009202	aptf-4
Y39A1B.1	4.5212	34.283	7.58272	WBGene00012661	clec-163
R52.10	2.71272	19.9062	7.33812	WBGene00020081	sdz-29
F12E12.3	1.80848	13.2708	7.33812	WBGene00017404	F12E12.3
F42F12.8	1.80848	13.2708	7.33812	WBGene00009639	nspc-15
T02G5.14	1.80848	13.2708	7.33812	WBGene00020170	T02G5.14
W05B2.2	1.80848	13.2708	7.33812	WBGene00012271	W05B2.2
Y19D2B.1	1.80848	13.2708	7.33812	WBGene00012489	Y19D2B.1
B0462.3	0.904239	6.63541	7.33812	WBGene00007182	fbxb-119
C07G3.3	0.904239	6.63541	7.33812	WBGene00006258	str-227
C32B5.5	0.904239	6.63541	7.33812	WBGene00016298	fbxc-14
F49A5.3	0.904239	6.63541	7.33812	WBGene00009855	clec-22
F52B11.6	0.904239	6.63541	7.33812	WBGene00002117	ins-34
F53C3.3	0.904239	6.63541	7.33812	WBGene00018747	F53C3.3
T13A10.14	0.904239	6.63541	7.33812	WBGene00005739	srv-28
T17A3.3	0.904239	6.63541	7.33812	WBGene00020541	fbxb-81
T22C8.1	0.904239	6.63541	7.33812	WBGene00011922	T22C8.1
W05H5.2	0.904239	6.63541	7.33812	WBGene00012284	W05H5.2
ZK265.5	0.904239	6.63541	7.33812	WBGene00013957	sre-23
C06E1.6	3.61696	26.5416	7.33812	WBGene00015521	fipr-16
F47B7.6	9.94663	71.8836	7.22693	WBGene00018537	F47B7.6
K03A11.1	9.04239	65.2482	7.21581	WBGene00010519	K03A11.1
C40A11.10	3.61696	25.4357	7.03236	WBGene00016553	mir-8199
H17B01.3	6.32967	44.2361	6.98868	WBGene00019208	lips-14
C18A3.8	2.71272	18.8003	6.93044	WBGene00001958	hlh-14
C35E7.3	2.71272	18.8003	6.93044	WBGene00016455	C35E7.3
F22H10.4	2.71272	18.8003	6.93044	not found
F55G7.2	2.71272	18.8003	6.93044	WBGene00010120	dot-1.4
F08G12.10	67.8179	466.691	6.88152	WBGene00002124	inx-2
F15E6.4	11.7551	80.7308	6.86772	WBGene00017485	F15E6.4
F07E5.9	1.80848	12.1649	6.72661	WBGene00017214	F07E5.9
F19C7.3	1.80848	12.1649	6.72661	WBGene00017593	F19C7.3
Y48C3A.1	1.80848	12.1649	6.72661	WBGene00012985	Y48C3A.1
Y61A9LA.9	1.80848	12.1649	6.72661	WBGene00022020	hpo-39
ZK673.5	1.80848	12.1649	6.72661	WBGene00014061	ZK673.5
B0454.7	9.94663	65.2482	6.55983	WBGene00015198	clec-2
C44B12.9	2.71272	17.6944	6.52277	WBGene00044462	C44B12.9
F15A4.8	2.71272	17.6944	6.52277	WBGene00008842	chil-28
T02G5.3	2.71272	17.6944	6.52277	WBGene00020163	T02G5.3
C08F8.5	0.904239	5.52951	6.1151	WBGene00007447	fbxb-9
C17G10.10	0.904239	5.52951	6.1151	WBGene00195182	C17G10.10
C29F3.3	0.904239	5.52951	6.1151	WBGene00007804	C29F3.3
C40A11.3	0.904239	5.52951	6.1151	WBGene00016546	C40A11.3
C44H9.7	0.904239	5.52951	6.1151	WBGene00008102	C44H9.7
F10G2.2	0.904239	5.52951	6.1151	WBGene00017363	F10G2.2
F19B10.7	0.904239	5.52951	6.1151	WBGene00005988	srx-97
F38C2.2	0.904239	5.52951	6.1151	WBGene00001961	hlh-17
F53B7.4	0.904239	5.52951	6.1151	WBGene00009967	F53B7.4
F58E1.2	0.904239	5.52951	6.1151	WBGene00019034	fbxb-25
H06H21.30	0.904239	5.52951	6.1151	WBGene00173294	21ur-10653
M01E10.2	9.94663	60.8246	6.1151	WBGene00001063	dpy-1
T05H4.t2	0.904239	5.52951	6.1151	WBGene00023342	T05H4.t2
T25B9.3	0.904239	5.52951	6.1151	WBGene00012009	T25B9.3
Y116A8A.3	0.904239	5.52951	6.1151	WBGene00013774	clec-193
Y51H4A.1	0.904239	5.52951	6.1151	WBGene00013098	Y51H4A.1
Y71A12C.3	0.904239	5.52951	6.1151	WBGene00050878	Y71A12C.3
T16A1.8	3.61696	22.118	6.1151	WBGene00020537	fbxb-37
F22E5.20	2.71272	16.5885	6.1151	WBGene00017713	F22E5.20
T26C12.3	5.42544	33.1771	6.1151	WBGene00020833	T26C12.3
C11D2.3	4.5212	27.6475	6.1151	WBGene00015701	C11D2.3
F25E5.10	1.80848	11.059	6.1151	WBGene00017791	try-8
F36H5.8	1.80848	11.059	6.1151	WBGene00018106	F36H5.8
Y18H1A.14	1.80848	11.059	6.1151	WBGene00044461	Y18H1A.14
C40A11.8	10.8509	66.3541	6.1151	WBGene00016551	C40A11.8
Y67A10A.4	10.8509	66.3541	6.1151	WBGene00013453	fbxa-83
T24C4.2	10.8509	65.2482	6.01318	WBGene00020758	T24C4.2
F49E12.2	197.124	1182.21	5.99728	WBGene00009898	dod-23
C52D10.8	9.04239	54.1892	5.99279	WBGene00004819	skr-13
R06A4.6	4.5212	26.5416	5.87049	WBGene00011049	sdz-26
T24C2.2	11.7551	68.5659	5.83286	WBGene00011981	nip-2
K07H8.6	81120.2	471321	5.81016	WBGene00006930	vit-6
F42G2.6	14.4678	84.0486	5.80934	WBGene00018355	ceh-86
C10A4.1	2.71272	15.4826	5.70742	WBGene00015662	C10A4.1
F12E12.4	2.71272	15.4826	5.70742	WBGene00017405	bath-31
Y37H9A.2	2.71272	15.4826	5.70742	WBGene00012577	Y37H9A.2
Y53F4B.8	2.71272	15.4826	5.70742	WBGene00013155	Y53F4B.8
C47F8.1	9.04239	50.8715	5.62589	WBGene00008157	C47F8.1
R04A9.7	3.61696	19.9062	5.50359	WBGene00044281	R04A9.7
Y27F2A.8	3.61696	19.9062	5.50359	WBGene00021299	Y27F2A.8
Y40H7A.11	3.61696	19.9062	5.50359	WBGene00012748	Y40H7A.11
C28G1.4	5.42544	29.8594	5.50359	WBGene00016189	C28G1.4
F14B6.3	5.42544	29.8594	5.50359	WBGene00008784	F14B6.3
Y39G10AL.1	5.42544	29.8594	5.50359	WBGene00021458	Y39G10AL.1
F57G8.7	7.23391	39.8125	5.50359	WBGene00010216	F57G8.7
C36A4.1	12.6593	69.6718	5.50359	WBGene00007963	cyp-25A1
C08H9.13	1.80848	9.95312	5.50359	WBGene00007472	chil-7
C17H1.14	1.80848	9.95312	5.50359	WBGene00044709	pals-12
C40A11.4	1.80848	9.95312	5.50359	WBGene00016547	C40A11.4
C47C12.3	1.80848	9.95312	5.50359	WBGene00004335	ref-2
F29A7.1	1.80848	9.95312	5.50359	WBGene00017911	fbxb-106
ZK666.10	1.80848	9.95312	5.50359	WBGene00005520	sri-8
C09B8.5	11.7551	64.1423	5.45655	WBGene00015624	C09B8.5
R09H3.3	11.7551	64.1423	5.45655	WBGene00019991	R09H3.3
F19B10.9	63.2967	345.041	5.45117	WBGene00004750	sea-1
T15B7.16	6.32967	34.283	5.41623	WBGene00020528	lgc-54
C56G3.2	4.5212	24.3298	5.38128	WBGene00016985	C56G3.2
T07A9.7	4.5212	24.3298	5.38128	WBGene00001666	gpa-4
D1005.t1	22.606	120.543	5.33236	WBGene00023263	D1005.t1
T27A1.3	2.71272	14.3767	5.29975	WBGene00020835	T27A1.3
T24A6.21	8.13815	43.1302	5.29975	WBGene00044279	grl-32
F58B3.9	82.2858	429.09	5.21463	WBGene00010234	ttr-50
F45C12.7	46.1162	239.981	5.20383	WBGene00018438	btb-6
H23L24.5	64.201	333.982	5.20214	WBGene00004052	parg-2
C40H5.6	3.61696	18.8003	5.19783	WBGene00008048	hpo-41
JC8.16	3.61696	18.8003	5.19783	WBGene00194915	JC8.16
K02D7.3	3359.25	17396.9	5.17882	WBGene00000675	col-101
F23A7.8	67.8179	349.465	5.15299	WBGene00044638	F23A7.8
C44B12.3	4.5212	23.2239	5.13668	WBGene00016637	C44B12.3
C52A10.3	4.5212	23.2239	5.13668	WBGene00016864	C52A10.3
F33H2.8	4.5212	23.2239	5.13668	WBGene00009371	F33H2.8
B0218.8	212.496	1057.24	4.97535	WBGene00015052	clec-52
F02D10.6	13.5636	67.46	4.97361	WBGene00008526	F02D10.6
F31D5.6	3.61696	17.6944	4.89208	WBGene00017949	F31D5.6
DC2.7	6.32967	30.9653	4.89208	WBGene00017083	kin-33
C45H4.14	7.23391	35.3889	4.89208	WBGene00016695	C45H4.14
T24E12.9	7.23391	35.3889	4.89208	not found
F56C3.4	1.80848	8.84722	4.89208	WBGene00018941	F56C3.4
M02F4.1	1.80848	8.84722	4.89208	WBGene00019735	M02F4.1
M03A1.8	1.80848	8.84722	4.89208	WBGene00077490	M03A1.8
T28F2.6	1.80848	8.84722	4.89208	WBGene00000627	col-50
Y113G7B.15	1.80848	8.84722	4.89208	WBGene00013764	Y113G7B.15
Y116F11B.14	1.80848	8.84722	4.89208	WBGene00013829	Y116F11B.14
Y37H2A.10	1.80848	8.84722	4.89208	WBGene00012570	Y37H2A.10
Y73C8B.4	1.80848	8.84722	4.89208	WBGene00002246	lag-2
ZK1251.7	1.80848	8.84722	4.89208	WBGene00014242	sdz-36
B0563.8	0.904239	4.42361	4.89208	WBGene00015265	B0563.8
C05C10.1	0.904239	4.42361	4.89208	WBGene00007328	pho-10
C06B3.2	0.904239	4.42361	4.89208	WBGene00007361	oac-3
C06B8.4	0.904239	4.42361	4.89208	WBGene00007370	str-264
C12D12.3	0.904239	4.42361	4.89208	WBGene00015714	C12D12.3
C15B12.9	0.904239	4.42361	4.89208	WBGene00044573	C15B12.9
C34D4.7	0.904239	4.42361	4.89208	WBGene00006114	str-49
C36A4.10	0.904239	4.42361	4.89208	WBGene00007970	C36A4.10
C54F6.9	0.904239	4.42361	4.89208	WBGene00016927	nhr-172
F07B10.4	0.904239	4.42361	4.89208	WBGene00008550	F07B10.4
F09C6.10	0.904239	4.42361	4.89208	WBGene00008620	F09C6.10
F10G2.4	9.04239	44.2361	4.89208	WBGene00017365	F10G2.4
F36D3.13	0.904239	4.42361	4.89208	WBGene00005781	srw-34
F36H1.9	0.904239	4.42361	4.89208	WBGene00009494	hrg-5
F36H5.7	0.904239	4.42361	4.89208	WBGene00006223	str-179
F47C10.3	0.904239	4.42361	4.89208	WBGene00018541	nhr-186
F47H4.10	0.904239	4.42361	4.89208	WBGene00004811	skr-5
F48G7.9	0.904239	4.42361	4.89208	WBGene00018620	F48G7.9
F49C12.3	0.904239	4.42361	4.89208	WBGene00009873	F49C12.3
F52C6.5	0.904239	4.42361	4.89208	WBGene00018662	math-30
F53B7.7	0.904239	4.42361	4.89208	WBGene00009969	F53B7.7
F53G2.8	0.904239	4.42361	4.89208	not found
F58E10.2	0.904239	4.42361	4.89208	WBGene00001310	end-1
F59B2.14	0.904239	4.42361	4.89208	WBGene00050931	F59B2.14
H06H21.22	0.904239	4.42361	4.89208	WBGene00168597	21ur-6355
K09C4.3	9.04239	44.2361	4.89208	WBGene00002006	hsp-2
K10C9.4	0.904239	4.42361	4.89208	WBGene00019625	K10C9.4
M162.2	0.904239	4.42361	4.89208	WBGene00010928	clec-258
R11D1.2	0.904239	4.42361	4.89208	WBGene00011243	R11D1.2
R11G10.2	0.904239	4.42361	4.89208	WBGene00011249	R11G10.2
T01C4.5	0.904239	4.42361	4.89208	WBGene00005926	srx-35
T01G6.10	0.904239	4.42361	4.89208	WBGene00020154	T01G6.10
T07D3.3	0.904239	4.42361	4.89208	WBGene00020306	T07D3.3
T08D10.4	0.904239	4.42361	4.89208	WBGene00044148	T08D10.4
T14G12.4	0.904239	4.42361	4.89208	WBGene00001434	fkh-2
T19C9.10	0.904239	4.42361	4.89208	WBGene00050934	T19C9.10
T20G5.15	0.904239	4.42361	4.89208	WBGene00194683	T20G5.15
T24A6.19	0.904239	4.42361	4.89208	WBGene00020755	grl-31
W04G5.3	0.904239	4.42361	4.89208	WBGene00012264	W04G5.3
Y37E3.24	0.904239	4.42361	4.89208	WBGene00195032	Y37E3.24
Y43F8B.6	0.904239	4.42361	4.89208	WBGene00012817	Y43F8B.6
Y53G8AM.4	0.904239	4.42361	4.89208	WBGene00021804	Y53G8AM.4
Y54E10A.13	0.904239	4.42361	4.89208	WBGene00021833	Y54E10A.13
Y57G11C.412	0.904239	4.42361	4.89208	WBGene00049945	21ur-1296
ZC334.8	0.904239	4.42361	4.89208	WBGene00002108	ins-25
ZK1025.2	0.904239	4.42361	4.89208	WBGene00014182	ZK1025.2
ZK1321.1	0.904239	4.42361	4.89208	WBGene00014260	ZK1321.1
ZK265.4	0.904239	4.42361	4.89208	WBGene00000433	ceh-8
ZK666.1	0.904239	4.42361	4.89208	WBGene00014041	ZK666.1
C49A1.4	11.7551	57.5069	4.89208	WBGene00001377	eya-1
C52D10.6	11.7551	57.5069	4.89208	WBGene00004818	skr-12
E02H4.4	48.8289	236.663	4.84678	WBGene00008462	E02H4.4
K09F5.2	12525.5	60614.5	4.83928	WBGene00006925	vit-1
C35E7.1	32.5526	157.038	4.82413	WBGene00016453	vet-2
B0281.5	26.2229	124.967	4.76556	WBGene00015112	B0281.5
C32B5.1	3.61696	16.5885	4.58632	WBGene00016295	fbxc-40
F54D10.1	24.4145	111.696	4.575	WBGene00004821	skr-15
T09B4.5	38.8823	176.944	4.55077	WBGene00020379	T09B4.5
F54F7.9	6.32967	28.7535	4.54264	WBGene00045251	F54F7.9
F12E12.11	105.796	476.644	4.50531	WBGene00044811	F12E12.11
K12H6.11	2.71272	12.1649	4.4844	WBGene00019690	set-13
Y63D3A.3	2.71272	12.1649	4.4844	WBGene00013404	fbxb-101
T23G11.11	55.1586	246.616	4.47104	WBGene00077728	T23G11.11
F11A5.18	7.23391	32.0712	4.43344	WBGene00045511	F11A5.18
T06D10.3	7.23391	32.0712	4.43344	WBGene00077558	T06D10.3
Y106G6D.1	7.23391	32.0712	4.43344	WBGene00013698	Y106G6D.1
C04G6.5	64.201	284.217	4.42698	WBGene00015455	C04G6.5
R03H10.6	20.7975	91.7899	4.4135	WBGene00019858	R03H10.6
F45B8.1	48.8289	214.545	4.39381	WBGene00004354	rgs-11
F45C12.2	6.32967	27.6475	4.36793	WBGene00018433	ceh-82
W07A12.8	6.32967	27.6475	4.36793	WBGene00012325	W07A12.8
K09A11.3	33.4569	144.873	4.33015	WBGene00010706	cyp-14A2
M151.3	23.5102	101.743	4.32761	WBGene00019795	M151.3
F17E9.2	7.23391	30.9653	4.28057	WBGene00017539	F17E9.2
W03F8.9	7.23391	30.9653	4.28057	WBGene00020997	gpa-18
Y25C1A.6	7.23391	30.9653	4.28057	WBGene00021293	Y25C1A.6
C48E7.10	14.4678	61.9305	4.28057	WBGene00005000	spp-15
C44C10.5	5.42544	23.2239	4.28057	WBGene00008086	C44C10.5
C01B4.9	3.61696	15.4826	4.28057	WBGene00015273	mct-2
C23H5.7	1.80848	7.74131	4.28057	WBGene00000487	che-6
F12A10.7	1.80848	7.74131	4.28057	WBGene00017396	suex-1
F22E10.4	1.80848	7.74131	4.28057	WBGene00004009	pgp-15
F38H4.2	1.80848	7.74131	4.28057	WBGene00009546	fbxb-3
K01A12.2	1.80848	7.74131	4.28057	WBGene00019286	K01A12.2
T22B2.2	1.80848	7.74131	4.28057	WBGene00020666	T22B2.2
Y40H7A.5	1.80848	7.74131	4.28057	WBGene00005101	srd-23
Y73F8A.109	1.80848	7.74131	4.28057	WBGene00046372	21ur-4897
Y80D3A.3	1.80848	7.74131	4.28057	WBGene00013583	ceh-51
Y9C9A.13	1.80848	7.74131	4.28057	WBGene00021180	Y9C9A.13
F56D5.5	14.4678	60.8246	4.20413	WBGene00010149	F56D5.5
B0280.2	6.32967	26.5416	4.19321	WBGene00015100	B0280.2
R02C2.1	6.32967	26.5416	4.19321	WBGene00019814	R02C2.1
C36C9.3	45.212	189.109	4.18273	WBGene00016486	fbxa-170
F54D8.1	63.2967	263.205	4.15827	WBGene00001076	dpy-17
F23A7.4	84.0943	347.253	4.12933	WBGene00009069	F23A7.4
C54F6.14	7.23391	29.8594	4.12769	WBGene00001500	ftn-1
F59C12.4	70.5307	288.64	4.09241	WBGene00045272	F59C12.4
F29G9.1	5.42544	22.118	4.07673	WBGene00017930	F29G9.1
F55G7.1	8.13815	33.1771	4.07673	WBGene00010119	F55G7.1
R07C3.6	8.13815	33.1771	4.07673	WBGene00019922	fbxc-28
T22B2.1	8.13815	33.1771	4.07673	WBGene00020665	T22B2.1
C42D8.2	116008	468416	4.03777	WBGene00006926	vit-2
K04G2.10	49.7332	200.168	4.02484	WBGene00010568	K04G2.10
F58E1.13	6.32967	25.4357	4.01849	WBGene00019044	F58E1.13
F09E10.1	126.593	504.291	3.98355	WBGene00017294	F09E10.1
F19H6.3	3.61696	14.3767	3.97481	WBGene00008958	F19H6.3
Y38E10A.19	3.61696	14.3767	3.97481	WBGene00012597	nhr-235
C29F7.5	29.8399	118.332	3.96555	WBGene00001436	fkh-4
T11F8.5	8.13815	32.0712	3.94084	WBGene00044499	T11F8.5
W04C9.5	8.13815	32.0712	3.94084	WBGene00021027	W04C9.5
K05F6.6	4.5212	17.6944	3.91366	WBGene00019417	fbxb-52
K08H2.4	4.5212	17.6944	3.91366	WBGene00010691	K08H2.4
Y73C8C.8	4.5212	17.6944	3.91366	WBGene00022265	Y73C8C.8
C08A9.1	23.5102	90.684	3.85721	WBGene00004932	sod-3
C06E2.5	31.6484	120.543	3.80883	WBGene00015529	C06E2.5
F15E11.15	222.443	847.121	3.80826	WBGene00017501	pud-3
F38E11.1	56.0628	212.333	3.78741	WBGene00002012	hsp-12.3
F22H10.6	47.9247	181.368	3.78444	WBGene00017730	F22H10.6
T25E12.6	16.2763	60.8246	3.737	WBGene00012021	T25E12.6
F22F4.2	258.612	953.288	3.68616	WBGene00002125	inx-3
B0281.6	3.61696	13.2708	3.66906	WBGene00015113	B0281.6
C27A12.5	3.61696	13.2708	3.66906	WBGene00000429	ceh-2
D2005.1	3.61696	13.2708	3.66906	WBGene00008397	D2005.1
F43G6.5	3.61696	13.2708	3.66906	WBGene00009658	F43G6.5
F53C11.2	3.61696	13.2708	3.66906	WBGene00009972	oac-33
K04A8.5	3.61696	13.2708	3.66906	WBGene00019376	lipl-4
F38A1.4	5.42544	19.9062	3.66906	WBGene00009517	clec-167
Y57G11C.46	5.42544	19.9062	3.66906	WBGene00013335	Y57G11C.46
ZC196.2	5.42544	19.9062	3.66906	WBGene00022546	ZC196.2
B0035.7	2.71272	9.95312	3.66906	WBGene00001921	his-47
C28D4.13	2.71272	9.95312	3.66906	WBGene00169089	21ur-12235
F21D9.6	2.71272	9.95312	3.66906	WBGene00009020	F21D9.6
F53G2.2	2.71272	9.95312	3.66906	WBGene00018767	F53G2.2
K07B1.1	2.71272	9.95312	3.66906	WBGene00006623	try-5
Y43F8B.18	2.71272	9.95312	3.66906	WBGene00050911	Y43F8B.18
Y71G12B.28	2.71272	9.95312	3.66906	WBGene00022163	Y71G12B.28
ZC21.10	2.71272	9.95312	3.66906	WBGene00044443	ZC21.10
ZK353.10	2.71272	9.95312	3.66906	WBGene00044677	ZK353.10
F11G11.1	6.32967	23.2239	3.66906	WBGene00001756	gst-8
C09B8.4	1.80848	6.63541	3.66906	WBGene00015623	C09B8.4
C10E2.5	1.80848	6.63541	3.66906	WBGene00015675	C10E2.5
C16C10.9	1.80848	6.63541	3.66906	WBGene00007629	C16C10.9
E02C12.10	1.80848	6.63541	3.66906	WBGene00017095	E02C12.10
F17C11.16	1.80848	6.63541	3.66906	WBGene00050890	F17C11.16
F36F12.5	1.80848	6.63541	3.66906	WBGene00018096	clec-207
F54F11.1	1.80848	6.63541	3.66906	WBGene00010069	F54F11.1
H02I12.4	1.80848	6.63541	3.66906	WBGene00001108	dsl-6
K10G4.10	1.80848	6.63541	3.66906	WBGene00044202	K10G4.10
M28.1	1.80848	6.63541	3.66906	WBGene00010893	cutl-9
R52.7	1.80848	6.63541	3.66906	WBGene00005408	srh-195
T05C12.2	1.80848	6.63541	3.66906	WBGene00000053	acr-14
T06H11.2	1.80848	6.63541	3.66906	not found
W07G1.6	1.80848	6.63541	3.66906	WBGene00012333	sre-43
Y38A10A.1	1.80848	6.63541	3.66906	WBGene00005098	srd-20
Y41E3.14	1.80848	6.63541	3.66906	WBGene00012772	srt-49
Y51H7BR.3	1.80848	6.63541	3.66906	not found
Y53F4B.10	1.80848	6.63541	3.66906	WBGene00013157	Y53F4B.10
Y73B3B.3	1.80848	6.63541	3.66906	WBGene00022225	Y73B3B.3
Y92H12BR.4	1.80848	6.63541	3.66906	WBGene00022370	Y92H12BR.4
Y9D1A.2	1.80848	6.63541	3.66906	WBGene00021187	Y9D1A.2
ZC334.13	1.80848	6.63541	3.66906	WBGene00086553	ZC334.13
B0350.11	0.904239	3.31771	3.66906	WBGene00047205	21ur-1749
B0350.40	0.904239	3.31771	3.66906	WBGene00168666	21ur-5896
B0393.7	0.904239	3.31771	3.66906	WBGene00007172	B0393.7
B0513.7	0.904239	3.31771	3.66906	WBGene00007199	B0513.7
C03G6.12	0.904239	3.31771	3.66906	WBGene00015397	nhr-149
C04E6.8	0.904239	3.31771	3.66906	WBGene00015424	C04E6.8
C06A12.5	0.904239	3.31771	3.66906	WBGene00007358	lact-6
C13G5.1	0.904239	3.31771	3.66906	WBGene00000439	ceh-16
C18A3.9	0.904239	3.31771	3.66906	WBGene00015945	C18A3.9
C24A8.5	4.5212	16.5885	3.66906	WBGene00016039	C24A8.5
C24H12.11	0.904239	3.31771	3.66906	WBGene00016080	C24H12.11
C24H12.7	0.904239	3.31771	3.66906	WBGene00016076	C24H12.7
C25G6.5	4.5212	16.5885	3.66906	WBGene00016110	npr-11
C31A11.10	0.904239	3.31771	3.66906	WBGene00044106	srbc-84
C34E10.7	0.904239	3.31771	3.66906	WBGene00000561	cnd-1
C40C9.4	0.904239	3.31771	3.66906	WBGene00008037	C40C9.4
C43D7.4	0.904239	3.31771	3.66906	WBGene00008067	C43D7.4
C52D10.10	0.904239	3.31771	3.66906	WBGene00023259	C52D10.10
C52D10.127	0.904239	3.31771	3.66906	WBGene00174826	21ur-15700
C52D10.16	0.904239	3.31771	3.66906	WBGene00045797	21ur-2624
C54C8.12	0.904239	3.31771	3.66906	WBGene00044242	C54C8.12
C55A6.19	0.904239	3.31771	3.66906	WBGene00201538	C55A6.19
F02E11.5	0.904239	3.31771	3.66906	WBGene00017183	scl-15
F07C4.9	0.904239	3.31771	3.66906	WBGene00017202	clec-46
F08A8.6	0.904239	3.31771	3.66906	WBGene00006484	tag-138
F11A1.13	0.904239	3.31771	3.66906	WBGene00200458	F11A1.13
F11D11.3	0.904239	3.31771	3.66906	WBGene00008698	F11D11.3
F12E12.5	0.904239	3.31771	3.66906	WBGene00017406	sdz-12
F13G3.2	0.904239	3.31771	3.66906	WBGene00005131	srd-53
F14D2.6	0.904239	3.31771	3.66906	WBGene00017454	irld-5
F14H3.1	0.904239	3.31771	3.66906	WBGene00005598	srj-10
F20B6.6	0.904239	3.31771	3.66906	WBGene00017630	F20B6.6
F22B8.5	0.904239	3.31771	3.66906	WBGene00006075	str-7
F23A7.1	4.5212	16.5885	3.66906	WBGene00009067	F23A7.1
F28G4.3	0.904239	3.31771	3.66906	WBGene00009228	F28G4.3
F35E2.8	0.904239	3.31771	3.66906	WBGene00009415	F35E2.8
F35G2.19	0.904239	3.31771	3.66906	WBGene00201133	F35G2.19
F35H8.7	0.904239	3.31771	3.66906	WBGene00006938	wee-1.1
F37B12.11	0.904239	3.31771	3.66906	WBGene00200154	F37B12.11
F37B12.5	0.904239	3.31771	3.66906	WBGene00044985	F37B12.5
F44G3.12	0.904239	3.31771	3.66906	WBGene00044659	fbxa-142
F46B3.17	0.904239	3.31771	3.66906	WBGene00000736	col-163
F48E3.9	4.5212	16.5885	3.66906	WBGene00018608	F48E3.9
F54E12.1	0.904239	3.31771	3.66906	WBGene00001929	his-55
F54G8.1	0.904239	3.31771	3.66906	WBGene00010074	irld-34
F55G1.13	0.904239	3.31771	3.66906	WBGene00018906	egas-4
F58E10.5	0.904239	3.31771	3.66906	WBGene00001311	end-3
F59E11.3	0.904239	3.31771	3.66906	WBGene00005535	sri-23
H02I12.2	0.904239	3.31771	3.66906	WBGene00010352	fbxb-76
K02B12.6	0.904239	3.31771	3.66906	WBGene00010499	K02B12.6
K06B4.10	0.904239	3.31771	3.66906	WBGene00010604	nhr-199
K08D8.8	0.904239	3.31771	3.66906	WBGene00185093	K08D8.8
K11D12.6	0.904239	3.31771	3.66906	WBGene00019646	K11D12.6
R07C3.15	0.904239	3.31771	3.66906	WBGene00045302	fbxc-30
R13D11.6	0.904239	3.31771	3.66906	WBGene00020060	srab-16
T05A7.8	0.904239	3.31771	3.66906	WBGene00020225	sre-40
T06A10.2	9.04239	33.1771	3.66906	WBGene00020285	T06A10.2
T07C12.10	0.904239	3.31771	3.66906	WBGene00011574	T07C12.10
T07D10.10	0.904239	3.31771	3.66906	WBGene00194657	T07D10.10
T10B9.5	0.904239	3.31771	3.66906	WBGene00011675	cyp-13A3
T27E9.8	0.904239	3.31771	3.66906	WBGene00012098	fbxb-86
Y108F1.5	0.904239	3.31771	3.66906	WBGene00022433	Y108F1.5
Y116A8C.18	0.904239	3.31771	3.66906	WBGene00013795	nhr-229
Y47D7A.3	0.904239	3.31771	3.66906	WBGene00021617	Y47D7A.3
Y53C12C.1	0.904239	3.31771	3.66906	WBGene00013147	eyg-1
Y73B3A.23	0.904239	3.31771	3.66906	WBGene00195519	Y73B3A.23
Y77E11A.8	0.904239	3.31771	3.66906	WBGene00022311	Y77E11A.8
ZK380.4	0.904239	3.31771	3.66906	WBGene00022724	ZK380.4
ZK666.11	0.904239	3.31771	3.66906	WBGene00014049	ZK666.11
ZK742.6	0.904239	3.31771	3.66906	WBGene00045277	ZK742.6
ZK930.13	0.904239	3.31771	3.66906	WBGene00202478	ZK930.13
T28C6.3	7.23391	26.5416	3.66906	WBGene00012119	T28C6.3
F58D2.4	10.8509	39.8125	3.66906	WBGene00185077	F58D2.4
R11A5.3	10.8509	39.8125	3.66906	WBGene00011231	R11A5.3
B0416.4	37.978	137.132	3.61082	WBGene00015180	B0416.4
C14A6.1	314.675	1134.66	3.6058	WBGene00007565	clec-48
T14G8.4	31.6484	113.908	3.59917	WBGene00011772	T14G8.4
R06B10.5	12.6593	45.342	3.5817	WBGene00019915	tbc-10
C08F11.12	67.8179	242.193	3.57122	WBGene00007459	C08F11.12
F28D1.5	665.52	2373.27	3.56603	WBGene00009215	thn-2
F35D11.1	9.04239	32.0712	3.54676	WBGene00018043	F35D11.1
K06G5.2	17.1805	60.8246	3.54032	WBGene00010606	cyp-13B2
C06E1.1	22.606	79.6249	3.5223	WBGene00015518	C06E1.1
F23B12.9	7.23391	25.4357	3.51618	WBGene00001170	egl-1
K08H2.1	39.7865	139.344	3.50228	WBGene00004827	skr-21
T14C1.3	6.32967	22.118	3.49434	WBGene00045292	fbxa-179
F54F7.6	113.03	394.807	3.49294	WBGene00010066	F54F7.6
C39B5.14	11.7551	40.9184	3.4809	WBGene00189950	C39B5.14
F14H8.6	63.2967	220.074	3.47687	WBGene00000562	cng-1
M02D8.4	2095.12	7260.25	3.46531	WBGene00019730	asns-2
K11H12.5	5.42544	18.8003	3.46522	WBGene00019661	K11H12.5
T05A1.5	5.42544	18.8003	3.46522	WBGene00011456	T05A1.5
Y46G5A.20	5.42544	18.8003	3.46522	WBGene00012910	Y46G5A.20
F15E11.1	15.3721	53.0833	3.45323	WBGene00017490	pud-2.1
ZK39.6	15.3721	53.0833	3.45323	WBGene00013931	clec-97
F15E11.14	9.94663	34.283	3.44669	WBGene00017500	pud-2.2
F55A3.5	9.94663	34.283	3.44669	WBGene00018850	gpx-8
H29C22.1	155.529	534.151	3.43441	WBGene00045261	H29C22.1
D2096.5	4.5212	15.4826	3.42445	WBGene00017072	D2096.5
Y57A10B.6	4.5212	15.4826	3.42445	WBGene00013278	Y57A10B.6
K10C2.3	1975.76	6712.83	3.39759	WBGene00019619	asp-14
F35D2.3	27.1272	91.7899	3.38369	WBGene00018041	F35D2.3
B0205.5	3.61696	12.1649	3.3633	WBGene00015020	B0205.5
F35G2.3	3.61696	12.1649	3.3633	WBGene00009437	F35G2.3
F59D12.3	3.61696	12.1649	3.3633	WBGene00010331	F59D12.3
R03G8.4	3.61696	12.1649	3.3633	WBGene00010999	R03G8.4
T08A9.4	3.61696	12.1649	3.3633	not found
VW02B12L.2	3.61696	12.1649	3.3633	WBGene00012155	VW02B12L.2
Y17D7A.4	3.61696	12.1649	3.3633	WBGene00012448	cyp-33D3
C48B6.9	32.5526	109.484	3.3633	WBGene00016745	C48B6.9
C45G7.3	20.7975	69.6718	3.35001	WBGene00016670	ilys-3
T01G5.7	47.9247	160.356	3.346	WBGene00011342	T01G5.7
F15A4.2	9.94663	33.1771	3.33551	WBGene00008838	F15A4.2
F56A11.3	58.7756	193.533	3.29274	WBGene00001165	efn-4
F55B11.6	17.1805	56.401	3.28284	WBGene00044249	F55B11.6
EEED8.15	37.0738	121.649	3.28127	WBGene00017143	EEED8.15
BE10.3	2.71272	8.84722	3.26138	WBGene00007211	BE10.3
C15H9.3	2.71272	8.84722	3.26138	WBGene00015799	C15H9.3
C48B6.5	2.71272	8.84722	3.26138	WBGene00016743	srb-15
F44F1.5	5.42544	17.6944	3.26138	WBGene00009697	F44F1.5
T10C6.16	2.71272	8.84722	3.26138	WBGene00077607	T10C6.16
T21B4.2	2.71272	8.84722	3.26138	WBGene00000660	col-85
Y105C5B.14	2.71272	8.84722	3.26138	WBGene00013653	Y105C5B.14
C17F4.8	7.23391	23.2239	3.21043	WBGene00015914	C17F4.8
C39B10.7	7.23391	23.2239	3.21043	WBGene00164973	C39B10.7
F15A4.10	59.6798	191.321	3.20579	WBGene00008844	F15A4.10
R52.1	11.7551	37.6007	3.19867	WBGene00020073	sdz-28
C01G6.3	263.134	840.486	3.19414	WBGene00007225	C01G6.3
T13B5.6	4.5212	14.3767	3.17985	WBGene00020473	lips-12
Y46G5A.7	4.5212	14.3767	3.17985	WBGene00012899	Y46G5A.7
ZK1067.8	4.5212	14.3767	3.17985	not found
F52G3.5	9.04239	28.7535	3.17985	WBGene00018713	F52G3.5
C38D9.2	30.7441	97.3194	3.16546	WBGene00008010	C38D9.2
C32F10.6	71.4349	225.604	3.15818	WBGene00003601	nhr-2
F19H6.4	209.784	660.223	3.14717	WBGene00008959	F19H6.4
C49F5.3	81.3815	255.463	3.13908	WBGene00008207	C49F5.3
T24E12.11	27.1272	85.1545	3.13908	WBGene00020778	T24E12.11
F53A3.1	9.94663	30.9653	3.11314	WBGene00018720	F53A3.1
K09E3.5	9.94663	30.9653	3.11314	WBGene00019576	lido-5
T18D3.9	11.7551	36.4948	3.10459	WBGene00011826	T18D3.9
C27C12.1	95.8494	297.488	3.1037	WBGene00007771	C27C12.1
K11G9.6	788.497	2430.77	3.08279	WBGene00003473	mtl-1
T07G12.8	85.9027	263.205	3.06398	WBGene00011599	T07G12.8
F08F1.5	16.2763	49.7656	3.05755	WBGene00000422	ced-8
F07G11.5	3.61696	11.059	3.05755	WBGene00005617	srj-32
F15H9.7	3.61696	11.059	3.05755	WBGene00077535	F15H9.7
W04G3.13	3.61696	11.059	3.05755	WBGene00194793	W04G3.13
Y46H3A.5	3.61696	11.059	3.05755	WBGene00021601	Y46H3A.5
B0563.1	1.80848	5.52951	3.05755	WBGene00015261	B0563.1
C04C3.4	1.80848	5.52951	3.05755	WBGene00015414	C04C3.4
C06E2.3	1.80848	5.52951	3.05755	WBGene00006716	ubc-21
C13D9.2	1.80848	5.52951	3.05755	WBGene00005656	srr-5
C25E10.7	1.80848	5.52951	3.05755	WBGene00016096	C25E10.7
C26D10.7	1.80848	5.52951	3.05755	WBGene00023420	C26D10.7
C27C7.7	1.80848	5.52951	3.05755	WBGene00007769	C27C7.7
C33D9.2	1.80848	5.52951	3.05755	WBGene00007897	clec-182
C39B10.5	1.80848	5.52951	3.05755	WBGene00008025	C39B10.5
C47E8.6	1.80848	5.52951	3.05755	WBGene00008144	gasr-8
C56A3.1	5.42544	16.5885	3.05755	WBGene00001726	grl-17
F14H8.9	1.80848	5.52951	3.05755	WBGene00169583	21ur-14673
F17C11.13	1.80848	5.52951	3.05755	WBGene00023503	F17C11.13
F25B4.3	1.80848	5.52951	3.05755	WBGene00023276	F25B4.3
F26D11.2	1.80848	5.52951	3.05755	WBGene00017819	F26D11.2
F31E8.3	1.80848	5.52951	3.05755	WBGene00006380	tab-1
F33D11.4	1.80848	5.52951	3.05755	WBGene00000436	ceh-12
F38B6.3	1.80848	5.52951	3.05755	WBGene00018173	F38B6.3
F40E3.8	1.80848	5.52951	3.05755	WBGene00197940	F40E3.8
F59C6.10	1.80848	5.52951	3.05755	WBGene00014789	F59C6.10
K12B6.4	1.80848	5.52951	3.05755	WBGene00019669	K12B6.4
R02D5.6	1.80848	5.52951	3.05755	WBGene00010979	R02D5.6
R05C11.2	1.80848	5.52951	3.05755	WBGene00019874	R05C11.2
T01D1.5	1.80848	5.52951	3.05755	WBGene00020150	T01D1.5
T10C6.11	1.80848	5.52951	3.05755	WBGene00001878	his-4
T10H4.13	1.80848	5.52951	3.05755	WBGene00045339	T10H4.13
T26A8.2	1.80848	5.52951	3.05755	WBGene00020825	tmem-231
T27B7.7	1.80848	5.52951	3.05755	WBGene00020853	fbxa-137
T27C10.4	1.80848	5.52951	3.05755	WBGene00020859	bath-25
W08F4.9	1.80848	5.52951	3.05755	WBGene00021098	fbxb-14
W10G6.1	1.80848	5.52951	3.05755	WBGene00012378	W10G6.1
Y11D7A.19	1.80848	5.52951	3.05755	WBGene00077756	Y11D7A.19
Y54G2A.38	1.80848	5.52951	3.05755	WBGene00043061	Y54G2A.38
Y66D12A.1	1.80848	5.52951	3.05755	WBGene00013427	Y66D12A.1
Y73F8A.32	1.80848	5.52951	3.05755	WBGene00013536	Y73F8A.32
ZK643.8	1.80848	5.52951	3.05755	WBGene00001734	grl-25
C31C9.8	7.23391	22.118	3.05755	WBGene00045289	fbxa-169
ZC239.17	7.23391	22.118	3.05755	WBGene00022575	ZC239.17
B0511.1	9.04239	27.6475	3.05755	WBGene00001432	fkb-7
T12A2.3	12.6593	38.7066	3.05755	WBGene00020438	T12A2.3
F27C1.4	10.8509	33.1771	3.05755	WBGene00017854	F27C1.4
F59A7.7	10.8509	33.1771	3.05755	WBGene00019094	F59A7.7
F23F12.9	29.8399	90.684	3.03902	WBGene00017755	zip-8
F40B5.1	15.3721	46.4479	3.02158	WBGene00018225	nep-14
H25K10.4	11.7551	35.3889	3.01051	WBGene00010413	H25K10.4
T04H1.9	23.5102	70.7777	3.01051	WBGene00006539	tbb-6
T19H12.5	11.7551	35.3889	3.01051	WBGene00005110	srd-32
C27C12.3	149.199	448.996	3.00937	WBGene00007773	C27C12.3
B0205.12	39.7865	119.437	3.00196	WBGene00044413	B0205.12
C06B3.7	22.606	67.46	2.98417	WBGene00007366	C06B3.7
M02E1.3	31.6484	94.0017	2.97019	WBGene00023458	M02E1.3
AH10.4	4.5212	13.2708	2.93525	WBGene00007085	AH10.4
F26F2.11	4.5212	13.2708	2.93525	WBGene00195158	F26F2.11
F49F1.8	9.04239	26.5416	2.93525	WBGene00018648	F49F1.8
C35A5.6	231.485	679.024	2.93334	WBGene00007950	C35A5.6
C49F5.6	330.047	964.347	2.92184	WBGene00008210	C49F5.6
F25D1.5	343.611	1003.05	2.91915	WBGene00009110	F25D1.5
F42A6.3	14.4678	42.0243	2.90467	WBGene00018325	F42A6.3
H01M10.1	28.9357	84.0486	2.90467	WBGene00019143	H01M10.1
C54C6.7	21.7017	63.0364	2.90467	WBGene00044166	C54C6.7
F45E10.2	27.1272	78.519	2.89448	WBGene00009729	F45E10.2
F08H9.9	9.94663	28.7535	2.89077	WBGene00008597	clec-55
Y40H7A.7	9.94663	28.7535	2.89077	WBGene00012745	Y40H7A.7
C04A11.2	22.606	65.2482	2.88633	WBGene00007286	C04A11.2
K09C4.1	26.2229	75.2013	2.86777	WBGene00019547	K09C4.1
B0410.2	74.1476	212.333	2.86365	WBGene00015171	vang-1
F16H11.3	179.039	512.033	2.85989	WBGene00017532	ent-5
T02G6.5	40.6908	116.12	2.85371	WBGene00011388	T02G6.5
F15E6.3	16.2763	46.4479	2.85371	WBGene00017484	F15E6.3
C08A9.7	2.71272	7.74131	2.85371	WBGene00015587	lido-2
C10G8.7	2.71272	7.74131	2.85371	WBGene00000454	ceh-33
C24H11.4	2.71272	7.74131	2.85371	WBGene00007701	srd-74
C24H12.1	2.71272	7.74131	2.85371	WBGene00016071	C24H12.1
C25A8.1	2.71272	7.74131	2.85371	WBGene00016082	C25A8.1
C33F10.13	2.71272	7.74131	2.85371	WBGene00016359	fbxb-88
E03A3.5	2.71272	7.74131	2.85371	WBGene00008465	E03A3.5
F09F3.8	2.71272	7.74131	2.85371	WBGene00014732	F09F3.8
F10C1.5	2.71272	7.74131	2.85371	WBGene00017326	dmd-5
F47B3.2	2.71272	7.74131	2.85371	WBGene00018526	F47B3.2
F53B6.8	2.71272	7.74131	2.85371	WBGene00009963	fipr-26
R06B9.1	2.71272	7.74131	2.85371	WBGene00011052	arrd-11
R09B5.13	2.71272	7.74131	2.85371	WBGene00044900	cnc-11
T17A3.1	2.71272	7.74131	2.85371	WBGene00006894	ver-1
T20D4.13	2.71272	7.74131	2.85371	WBGene00020619	T20D4.13
T22E7.2	2.71272	7.74131	2.85371	WBGene00020694	dhhc-11
T22G5.7	2.71272	7.74131	2.85371	WBGene00004997	spp-12
T27B7.2	2.71272	7.74131	2.85371	WBGene00020849	nhr-225
W04D2.2	2.71272	7.74131	2.85371	WBGene00012242	srt-39
Y70G10A.1	2.71272	7.74131	2.85371	WBGene00014946	Y70G10A.1
Y73B6BL.28	2.71272	7.74131	2.85371	WBGene00022249	Y73B6BL.28
K09E3.6	13.5636	38.7066	2.85371	WBGene00019577	lido-6
B0207.5	5.42544	15.4826	2.85371	WBGene00015028	B0207.5
M01B2.13	5.42544	15.4826	2.85371	WBGene00045338	M01B2.13
Y48G10A.7	5.42544	15.4826	2.85371	WBGene00045238	rpr-1
ZC15.3	5.42544	15.4826	2.85371	WBGene00013832	ZC15.3
C52B11.3	10.8509	30.9653	2.85371	WBGene00016872	dop-4
T24B8.6	10.8509	30.9653	2.85371	WBGene00001950	hlh-3
Y13C8A.2	10.8509	30.9653	2.85371	not found
F09F3.9	112.126	319.606	2.85042	WBGene00008629	cpt-5
F16B4.8	179.039	507.609	2.83518	WBGene00000387	cdc-25.2
F02C12.8	17.1805	48.6597	2.83225	WBGene00194814	linc-34
C29F7.4	23.5102	66.3541	2.82235	WBGene00001435	fkh-3
T07C4.4	237.815	670.177	2.81806	WBGene00004986	spp-1
C44B12.1	5737.4	16168.3	2.81805	WBGene00016636	perm-2
K07E8.5	9.04239	25.4357	2.81294	WBGene00019496	frpr-14
R04D3.3	821.953	2302.49	2.80124	WBGene00011011	R04D3.3
C45G7.2	172.71	483.279	2.79822	WBGene00016669	ilys-2
F39F10.3	59.6798	166.991	2.79812	WBGene00018203	F39F10.3
F36F12.4	6.32967	17.6944	2.79547	not found
F47C12.1	6.32967	17.6944	2.79547	not found
F41B5.1	35.2653	98.4253	2.79099	WBGene00023284	F41B5.1
F44C4.5	16.2763	45.342	2.78577	WBGene00004092	ppt-1
K07C11.3	52.4459	145.979	2.78342	WBGene00019476	timp-1
B0393.8	9.94663	27.6475	2.77959	WBGene00007173	B0393.8
F20B6.9	7.23391	19.9062	2.75179	WBGene00017632	F20B6.9
B0284.1	3.61696	9.95312	2.75179	WBGene00007131	pals-26
C47G2.6	3.61696	9.95312	2.75179	WBGene00044038	C47G2.6
K10D3.1	3.61696	9.95312	2.75179	WBGene00001614	glr-3
W05F2.8	3.61696	9.95312	2.75179	WBGene00195045	W05F2.8
Y49F6C.1	3.61696	9.95312	2.75179	WBGene00021723	bath-8
Y74C10AR.2	3.61696	9.95312	2.75179	WBGene00022282	Y74C10AR.2
F38A1.9	10.8509	29.8594	2.75179	WBGene00009522	F38A1.9
C38D9.12	11.7551	32.0712	2.72827	WBGene00045293	fbxa-175
M199.5	246.857	672.388	2.72379	WBGene00000708	col-135
C46F4.1	32.5526	88.4722	2.71782	WBGene00001175	egl-6
D2024.10	8.13815	22.118	2.71782	WBGene00044505	D2024.10
F49C5.4	8.13815	22.118	2.71782	WBGene00009867	F49C5.4
T19C3.6	8.13815	22.118	2.71782	WBGene00020564	T19C3.6
ZC204.11	8.13815	22.118	2.71782	WBGene00022561	btb-13
C17E7.4	239.623	650.27	2.71372	WBGene00015899	C17E7.4
F14B6.1	12.6593	34.283	2.70811	WBGene00008782	sdz-14
C33E10.2	42.4992	115.014	2.70626	WBGene00016346	fbxa-120
F46C3.4	17.1805	46.4479	2.70352	WBGene00044702	F46C3.4
C07F11.2	21.7017	58.6128	2.70083	WBGene00015570	C07F11.2
F15E11.12	53.3501	143.767	2.69479	WBGene00017498	pud-4
T27F2.4	80.4773	216.757	2.69339	WBGene00012101	zip-10
C18B2.1	4.5212	12.1649	2.69064	WBGene00015952	C18B2.1
R05D3.6	4.5212	12.1649	2.69064	WBGene00019880	R05D3.6
R09H10.7	4.5212	12.1649	2.69064	WBGene00011184	R09H10.7
Y9C9A.16	4.5212	12.1649	2.69064	WBGene00021183	Y9C9A.16
ZC404.15	4.5212	12.1649	2.69064	WBGene00194910	ZC404.15
F14D2.5	18.0848	48.6597	2.69064	WBGene00017453	F14D2.5
T08D10.2	108.509	290.852	2.68045	WBGene00011615	lsd-1
F15B10.3	28.9357	77.4131	2.67535	WBGene00017481	F15B10.3
C13G3.1	29.8399	79.6249	2.66841	WBGene00007553	C13G3.1
R09A8.2	124.785	332.876	2.6676	WBGene00011153	R09A8.2
C03A7.2	45.212	120.543	2.66618	WBGene00015366	C03A7.2
F45C12.15	89.5197	237.769	2.65605	WBGene00018446	ceh-83
C42C1.6	5.42544	14.3767	2.64987	not found
F09C12.2	5.42544	14.3767	2.64987	WBGene00017277	F09C12.2
C44C10.4	48.8289	129.391	2.64987	WBGene00008085	smcl-1
F54F7.2	338.185	890.251	2.63243	WBGene00010064	F54F7.2
F12E12.1	85.9027	225.604	2.62627	WBGene00017402	F12E12.1
C45B2.3	12.6593	33.1771	2.62076	WBGene00016660	C45B2.3
Y46H3A.3	12.6593	33.1771	2.62076	WBGene00002016	hsp-16.2
F55E10.6	147.391	384.854	2.61111	WBGene00018885	drd-5
F09F7.4	1311.15	3419.45	2.60798	WBGene00017301	hach-1
F13H8.3	143.774	374.901	2.60757	WBGene00017436	F13H8.3
F55A8.1	186.273	484.385	2.6004	WBGene00001186	egl-18
T23F11.6	14.4678	37.6007	2.59892	WBGene00011957	T23F11.6
F52F12.6	47.0204	121.649	2.58716	WBGene00009939	ztf-11
T23B12.3	71.4349	184.686	2.58537	WBGene00020718	mrps-2
F23A7.6	16.2763	42.0243	2.58193	WBGene00009071	F23A7.6
B0238.15	8.13815	21.0121	2.58193	WBGene00044537	B0238.15
Y49E10.30	8.13815	21.0121	2.58193	WBGene00194981	Y49E10.30
Y53F4B.17	8.13815	21.0121	2.58193	WBGene00013163	Y53F4B.17
R03A10.1	33.4569	86.2604	2.57826	WBGene00010981	blos-8
K09E4.5	9.04239	23.2239	2.56834	WBGene00001805	gur-4
T08D10.3	9.04239	23.2239	2.56834	WBGene00011616	T08D10.3
F31F6.1	75.0519	192.427	2.56392	WBGene00009300	F31F6.1
F59C6.16	76.8603	196.851	2.56115	WBGene00077764	F59C6.16
F54B11.11	9.94663	25.4357	2.55722	WBGene00010034	F54B11.11
F41C6.4	21.7017	55.2951	2.54796	WBGene00018278	F41C6.4
H35N09.2	32.5526	82.9426	2.54796	WBGene00019266	H35N09.2
C44B12.5	10574.2	26862.4	2.54037	WBGene00016638	perm-4
F32H5.6	11.7551	29.8594	2.54012	WBGene00006016	srx-125
T10C6.10	89.5197	226.71	2.53251	WBGene00011691	T10C6.10
F18H3.5	66.0095	166.991	2.52981	WBGene00000406	cdk-4
F54F7.5	153.721	388.172	2.52517	WBGene00003219	mes-1
C29G2.2	28.0314	70.7777	2.52494	WBGene00016230	C29G2.2
E02C12.4	28.0314	70.7777	2.52494	WBGene00017091	ttr-40
C41H7.7	57.8713	145.979	2.52248	WBGene00016577	clec-3
F53E10.2	15.3721	38.7066	2.51798	WBGene00000056	acr-17
F53F4.4	16.2763	40.9184	2.51398	WBGene00009988	F53F4.4
F09G8.5	17.1805	43.1302	2.51041	WBGene00017320	F09G8.5
F14E5.1	18.989	47.5538	2.50428	WBGene00008799	F14E5.1
F53B3.5	80.4773	201.274	2.50101	WBGene00018743	F53B3.5
R07E4.5	175.422	437.937	2.49647	WBGene00019938	R07E4.5
C33G8.3	24.4145	60.8246	2.49134	WBGene00016361	drd-10
C25H3.18	85.9027	213.439	2.48466	WBGene00194836	C25H3.18
T08D2.5	30.7441	76.3072	2.48201	WBGene00011610	T08D2.5
K02B9.2	273.08	673.494	2.46629	WBGene00010493	meg-2
H13N06.6	1520.93	3722.47	2.44749	WBGene00006541	tbh-1
F44F1.4	15.3721	37.6007	2.44604	WBGene00009696	F44F1.4
C49F5.9	5.42544	13.2708	2.44604	WBGene00045316	C49F5.9
Y1H11.1	5.42544	13.2708	2.44604	WBGene00001782	gst-34
C18D4.10	3.61696	8.84722	2.44604	WBGene00077438	C18D4.10
C56E6.4	3.61696	8.84722	2.44604	WBGene00016972	C56E6.4
F12F6.8	3.61696	8.84722	2.44604	WBGene00008723	F12F6.8
K01A12.4	3.61696	8.84722	2.44604	WBGene00044578	K01A12.4
K02E11.5	3.61696	8.84722	2.44604	WBGene00010514	K02E11.5
K03D3.2	3.61696	8.84722	2.44604	WBGene00010528	K03D3.2
Y102A11A.6	3.61696	8.84722	2.44604	WBGene00022416	Y102A11A.6
Y37A1B.13	3.61696	8.84722	2.44604	WBGene00006598	tor-2
K09E3.7	55.1586	134.92	2.44604	WBGene00019578	K09E3.7
B0348.2	2.71272	6.63541	2.44604	WBGene00015152	B0348.2
C18F10.5	2.71272	6.63541	2.44604	WBGene00005160	srg-2
C25A1.2	2.71272	6.63541	2.44604	WBGene00001442	fkh-10
C33E10.3	2.71272	6.63541	2.44604	WBGene00023245	C33E10.3
C55B6.5	2.71272	6.63541	2.44604	WBGene00016941	C55B6.5
E04F6.2	2.71272	6.63541	2.44604	WBGene00017122	pcrg-1
F14F4.1	2.71272	6.63541	2.44604	WBGene00008808	ntr-2
F19B10.8	2.71272	6.63541	2.44604	WBGene00005989	srx-98
F37A4.3	2.71272	6.63541	2.44604	WBGene00018133	F37A4.3
F41E6.8	2.71272	6.63541	2.44604	WBGene00018289	F41E6.8
F41H10.24	2.71272	6.63541	2.44604	WBGene00170143	21ur-8571
H15N14.4	2.71272	6.63541	2.44604	WBGene00077552	H15N14.4
K10B4.5	2.71272	6.63541	2.44604	WBGene00005081	srd-3
T13F2.5	2.71272	6.63541	2.44604	WBGene00011745	sre-4
T24A6.7	2.71272	6.63541	2.44604	WBGene00020747	T24A6.7
W01B6.7	2.71272	6.63541	2.44604	WBGene00000593	col-2
Y108F1.3	2.71272	6.63541	2.44604	WBGene00022431	set-33
Y17D7B.2	2.71272	6.63541	2.44604	WBGene00012450	Y17D7B.2
Y49E10.25	2.71272	6.63541	2.44604	WBGene00013044	Y49E10.25
Y8A9A.6	2.71272	6.63541	2.44604	WBGene00002115	ins-32
ZC64.4	2.71272	6.63541	2.44604	WBGene00002987	lim-4
ZK131.5	2.71272	6.63541	2.44604	WBGene00001885	his-11
ZK673.10	2.71272	6.63541	2.44604	WBGene00014064	sdz-37
ZK697.14	2.71272	6.63541	2.44604	WBGene00022809	ZK697.14
C53A5.2	12.6593	30.9653	2.44604	WBGene00008263	C53A5.2
F29C4.5	7.23391	17.6944	2.44604	WBGene00001111	duo-2
R31.3	7.23391	17.6944	2.44604	WBGene00003886	osm-6
AC3.1	0.904239	2.2118	2.44604	WBGene00005532	sri-20
AC8.5	4.5212	11.059	2.44604	WBGene00007077	AC8.5
AH6.4	0.904239	2.2118	2.44604	WBGene00005027	sra-1
B0238.5	0.904239	2.2118	2.44604	WBGene00015069	srt-67
B0284.5	0.904239	2.2118	2.44604	WBGene00045188	B0284.5
B0285.10	0.904239	2.2118	2.44604	WBGene00000513	ckb-3
C04A11.t1	0.904239	2.2118	2.44604	WBGene00000308	C04A11.t1
C04E6.10	0.904239	2.2118	2.44604	WBGene00005093	srd-15
C06B3.13	0.904239	2.2118	2.44604	WBGene00044115	srxa-12
C07A9.16	0.904239	2.2118	2.44604	WBGene00200150	C07A9.16
C09H10.13	0.904239	2.2118	2.44604	WBGene00198692	C09H10.13
C16B8.t1	0.904239	2.2118	2.44604	WBGene00022927	C16B8.t1
C18C4.1	0.904239	2.2118	2.44604	WBGene00015964	glb-5
C18C4.14	0.904239	2.2118	2.44604	WBGene00198248	C18C4.14
C23H5.11	4.5212	11.059	2.44604	WBGene00044649	C23H5.11
C30H6.12	0.904239	2.2118	2.44604	WBGene00044238	C30H6.12
C33E10.4	0.904239	2.2118	2.44604	WBGene00023246	C33E10.4
C36C5.1	0.904239	2.2118	2.44604	WBGene00016470	srab-5
C40H5.7	0.904239	2.2118	2.44604	not found
C44B9.6	0.904239	2.2118	2.44604	WBGene00043996	fbxb-87
C49C3.12	0.904239	2.2118	2.44604	WBGene00008202	clec-197
C50F2.9	4.5212	11.059	2.44604	WBGene00000012	abf-1
C52D10.20	0.904239	2.2118	2.44604	WBGene00046198	21ur-1812
C52E4.10	0.904239	2.2118	2.44604	WBGene00169538	21ur-10927
C53A3.1	0.904239	2.2118	2.44604	WBGene00016891	C53A3.1
C53C7.3	0.904239	2.2118	2.44604	WBGene00008279	C53C7.3
C54C8.7	0.904239	2.2118	2.44604	WBGene00008294	clec-11
D1054.7	0.904239	2.2118	2.44604	WBGene00008374	clec-220
D1081.17	0.904239	2.2118	2.44604	WBGene00201589	D1081.17
D1086.19	0.904239	2.2118	2.44604	WBGene00045406	D1086.19
E02C12.3	0.904239	2.2118	2.44604	WBGene00005938	srx-47
E03H4.7	0.904239	2.2118	2.44604	WBGene00008475	oac-13
F10G8.10	0.904239	2.2118	2.44604	WBGene00196146	F10G8.10
F11D11.11	0.904239	2.2118	2.44604	WBGene00045361	clec-253
F15A4.1	0.904239	2.2118	2.44604	WBGene00008837	sre-38
F19C6.8	0.904239	2.2118	2.44604	WBGene00194847	F19C6.8
F21F12.1	0.904239	2.2118	2.44604	not found
F25D1.10	0.904239	2.2118	2.44604	WBGene00200884	F25D1.10
F25D7.9	0.904239	2.2118	2.44604	WBGene00201075	F25D7.9
F25H10.9	0.904239	2.2118	2.44604	WBGene00201070	F25H10.9
F25H9.3	0.904239	2.2118	2.44604	WBGene00009136	lurp-3
F28H7.10	0.904239	2.2118	2.44604	WBGene00003838	ocr-1
F31F4.14	0.904239	2.2118	2.44604	WBGene00005688	sru-25
F33D4.7	0.904239	2.2118	2.44604	WBGene00017999	emc-6
F35B12.2	9.04239	22.118	2.44604	WBGene00000983	dhs-20
F36H5.6	0.904239	2.2118	2.44604	WBGene00018105	clec-19
F37F2.3	0.904239	2.2118	2.44604	WBGene00001773	gst-25
F40C5.2	9.04239	22.118	2.44604	WBGene00018229	F40C5.2
F40G9.10	0.904239	2.2118	2.44604	WBGene00018246	clec-148
F41G3.17	0.904239	2.2118	2.44604	WBGene00002098	ins-15
F45F2.6	0.904239	2.2118	2.44604	WBGene00018479	otpl-6
F46B3.11	0.904239	2.2118	2.44604	WBGene00009763	srz-18
F46C3.5	0.904239	2.2118	2.44604	WBGene00044703	F46C3.5
F47D2.9	0.904239	2.2118	2.44604	WBGene00005406	srh-193
F47G4.1	0.904239	2.2118	2.44604	WBGene00009822	clec-113
F53F1.7	0.904239	2.2118	2.44604	WBGene00005719	srv-8
F53G2.1	0.904239	2.2118	2.44604	WBGene00018766	F53G2.1
F54D7.9	0.904239	2.2118	2.44604	WBGene00200104	F54D7.9
F55A12.13	0.904239	2.2118	2.44604	WBGene00197234	F55A12.13
F58E10.6	0.904239	2.2118	2.44604	WBGene00010261	srh-308
F59A6.3	0.904239	2.2118	2.44604	WBGene00019085	F59A6.3
H12D21.4	0.904239	2.2118	2.44604	WBGene00010380	mpst-2
H31G24.1	4.5212	11.059	2.44604	WBGene00019253	H31G24.1
K04G11.1	0.904239	2.2118	2.44604	WBGene00010570	K04G11.1
K07E8.4	0.904239	2.2118	2.44604	WBGene00023320	K07E8.4
K09D9.10	0.904239	2.2118	2.44604	WBGene00005953	srx-62
K09E3.4	0.904239	2.2118	2.44604	WBGene00019575	K09E3.4
K10F12.8	0.904239	2.2118	2.44604	WBGene00023104	K10F12.8
R04B5.6	0.904239	2.2118	2.44604	WBGene00011004	R04B5.6
R09D1.5	0.904239	2.2118	2.44604	WBGene00011161	chil-18
R09E12.2	0.904239	2.2118	2.44604	WBGene00019982	srbc-58
R10D12.17	0.904239	2.2118	2.44604	WBGene00011197	srw-145
R11E3.13	0.904239	2.2118	2.44604	WBGene00172271	21ur-7600
T03F6.7	0.904239	2.2118	2.44604	WBGene00044228	T03F6.7
T04F8.4	0.904239	2.2118	2.44604	WBGene00011443	cutl-11
T05F1.10	36.1696	88.4722	2.44604	WBGene00000968	dhs-4
T06G6.11	0.904239	2.2118	2.44604	WBGene00011550	T06G6.11
T07H3.8	0.904239	2.2118	2.44604	WBGene00194704	T07H3.8
T09B4.19	0.904239	2.2118	2.44604	WBGene00201901	T09B4.19
T15B7.10	0.904239	2.2118	2.44604	WBGene00020522	T15B7.10
T16A9.2	0.904239	2.2118	2.44604	WBGene00006261	str-230
T19H5.5	0.904239	2.2118	2.44604	WBGene00044806	T19H5.5
T20F10.8	0.904239	2.2118	2.44604	WBGene00077765	T20F10.8
T23E1.7	0.904239	2.2118	2.44604	WBGene00201211	T23E1.7
T24A6.16	0.904239	2.2118	2.44604	WBGene00020753	T24A6.16
T25C12.5	0.904239	2.2118	2.44604	WBGene00197733	T25C12.5
T25G12.1	4.5212	11.059	2.44604	WBGene00020809	T25G12.1
T26H2.10	4.5212	11.059	2.44604	WBGene00044976	T26H2.10
W01A11.10	0.904239	2.2118	2.44604	WBGene00196877	W01A11.10
W02D9.9	0.904239	2.2118	2.44604	WBGene00012215	W02D9.9
W06G6.1	0.904239	2.2118	2.44604	WBGene00012308	oac-53
Y102A5C.13	0.904239	2.2118	2.44604	WBGene00013619	fbxa-112
Y10G11A.3	0.904239	2.2118	2.44604	WBGene00012425	dlc-4
Y113G7B.1	0.904239	2.2118	2.44604	WBGene00013754	fbxa-116
Y113G7B.11	4.5212	11.059	2.44604	WBGene00013761	Y113G7B.11
Y37E11AL.9	0.904239	2.2118	2.44604	WBGene00021364	Y37E11AL.9
Y39D8B.1	0.904239	2.2118	2.44604	WBGene00021449	mltn-7
Y40A1A.2	0.904239	2.2118	2.44604	WBGene00021484	Y40A1A.2
Y40C7B.3	0.904239	2.2118	2.44604	not found
Y43D4A.6	0.904239	2.2118	2.44604	WBGene00012792	Y43D4A.6
Y43F8C.22	0.904239	2.2118	2.44604	WBGene00045120	Y43F8C.22
Y46E12A.5	0.904239	2.2118	2.44604	WBGene00194738	Y46E12A.5
Y47C4A.1	0.904239	2.2118	2.44604	WBGene00021615	Y47C4A.1
Y49C4A.5	0.904239	2.2118	2.44604	WBGene00005895	srx-4
Y55B1BR.1	0.904239	2.2118	2.44604	WBGene00021911	Y55B1BR.1
Y57G11C.20	0.904239	2.2118	2.44604	WBGene00013315	Y57G11C.20
Y59A8B.4	0.904239	2.2118	2.44604	WBGene00005351	srh-134
Y67D8A.8	0.904239	2.2118	2.44604	WBGene00197555	Y67D8A.8
Y73B6BL.43	4.5212	11.059	2.44604	WBGene00043067	dlc-5
Y76B12C.10	0.904239	2.2118	2.44604	WBGene00201141	Y76B12C.10
Y77E11A.3	0.904239	2.2118	2.44604	WBGene00022308	Y77E11A.3
Y7A5A.10	0.904239	2.2118	2.44604	WBGene00044154	Y7A5A.10
Y9C9A.14	0.904239	2.2118	2.44604	WBGene00021181	srz-27
ZC190.9	0.904239	2.2118	2.44604	not found
ZC455.7	0.904239	2.2118	2.44604	WBGene00013907	sre-20
ZK1025.6	0.904239	2.2118	2.44604	WBGene00014186	nhr-244
ZK666.4	0.904239	2.2118	2.44604	WBGene00014044	ZK666.4
ZK909.5	0.904239	2.2118	2.44604	WBGene00014149	fbxb-70
ZK973.5	0.904239	2.2118	2.44604	WBGene00000045	acr-6
C05E11.6	11.7551	28.7535	2.44604	WBGene00015495	C05E11.6
R11G1.7	11.7551	28.7535	2.44604	WBGene00044725	R11G1.7
B0391.9	1.80848	4.42361	2.44604	WBGene00007164	fbxa-139
C06E4.6	1.80848	4.42361	2.44604	WBGene00015535	C06E4.6
C17B7.8	1.80848	4.42361	2.44604	WBGene00015882	C17B7.8
C35D10.15	1.80848	4.42361	2.44604	WBGene00016451	clec-6
C47D12.4	1.80848	4.42361	2.44604	WBGene00008138	C47D12.4
CD4.13	1.80848	4.42361	2.44604	WBGene00196854	CD4.13
F01D5.4	1.80848	4.42361	2.44604	WBGene00014730	F01D5.4
F17E9.3	1.80848	4.42361	2.44604	WBGene00017540	F17E9.3
F19G12.3	1.80848	4.42361	2.44604	WBGene00017611	F19G12.3
F32D1.8	1.80848	4.42361	2.44604	WBGene00017987	F32D1.8
F36H12.15	1.80848	4.42361	2.44604	not found
F46B3.12	1.80848	4.42361	2.44604	WBGene00009764	srz-17
F49F1.14	1.80848	4.42361	2.44604	WBGene00044477	F49F1.14
F53B2.2	1.80848	4.42361	2.44604	WBGene00006630	tsp-4
F56F4.8	1.80848	4.42361	2.44604	WBGene00045498	F56F4.8
K05C4.3	1.80848	4.42361	2.44604	WBGene00010580	K05C4.3
LLC1.34	1.80848	4.42361	2.44604	WBGene00049414	21ur-898
T14E8.2	1.80848	4.42361	2.44604	WBGene00020505	T14E8.2
T22H6.1	1.80848	4.42361	2.44604	WBGene00011937	ilc-17.1
T23B3.3	1.80848	4.42361	2.44604	WBGene00020711	rmd-5
W07A8.5	1.80848	4.42361	2.44604	WBGene00012321	srxa-6
W10G11.10	1.80848	4.42361	2.44604	WBGene00005281	srh-59
Y17D7B.3	1.80848	4.42361	2.44604	WBGene00012451	Y17D7B.3
Y17G7B.22	1.80848	4.42361	2.44604	WBGene00012473	Y17G7B.22
Y40H7A.9	1.80848	4.42361	2.44604	WBGene00012746	Y40H7A.9
Y43B11AR.6	1.80848	4.42361	2.44604	WBGene00005206	srg-49
Y43D4A.7	1.80848	4.42361	2.44604	WBGene00012793	Y43D4A.7
Y49F6C.7	1.80848	4.42361	2.44604	WBGene00021729	Y49F6C.7
Y63D3A.9	1.80848	4.42361	2.44604	WBGene00013408	fbxb-93
Y73B3A.16	1.80848	4.42361	2.44604	WBGene00022218	Y73B3A.16
C08G5.6	6.32967	15.4826	2.44604	WBGene00015618	C08G5.6
K02C4.2	6.32967	15.4826	2.44604	WBGene00010501	K02C4.2
T12D8.5	485.576	1183.32	2.43693	WBGene00011733	T12D8.5
T05E7.1	113.03	275.37	2.43625	WBGene00020258	T05E7.1
E01G4.5	93.1366	226.71	2.43416	WBGene00008447	E01G4.5
F42A10.7	92.2324	224.498	2.43405	WBGene00018343	F42A10.7
F59A1.7	179.944	436.831	2.4276	WBGene00010293	fbxa-108
T24D3.2	94.0409	227.816	2.42252	WBGene00023492	T24D3.2
B0432.9	41.595	100.637	2.41945	WBGene00015190	B0432.9
F47C10.6	33.4569	80.7308	2.41298	WBGene00018543	ugt-32
C43G2.5	28.0314	67.46	2.40659	WBGene00006621	try-3
F08D12.3	109.413	263.205	2.40561	WBGene00017247	F08D12.3
F15D4.5	27.1272	65.2482	2.40527	WBGene00008862	F15D4.5
C10G8.4	1123.07	2691.77	2.3968	WBGene00015683	C10G8.4
F46G11.4	17.1805	40.9184	2.38167	WBGene00018517	F46G11.4
T26H5.9	420.471	999.735	2.37765	WBGene00044206	T26H5.9
F08A8.3	123.881	294.17	2.37462	WBGene00008566	acox-1.3
C26F1.9	12528.2	29709	2.37136	WBGene00004453	rpl-39
K01G5.3	234.198	555.163	2.37049	WBGene00010477	enu-3.6
F58A4.2	547.969	1297.22	2.36733	WBGene00010227	F58A4.2
F43C9.1	25.3187	59.7187	2.35868	WBGene00018375	F43C9.1
H37A05.4	56.0628	131.602	2.34741	WBGene00044200	H37A05.4
F31B9.3	98.5621	231.134	2.34506	WBGene00009280	F31B9.3
F11C1.7	21.7017	50.8715	2.34412	WBGene00045495	F11C1.7
F52C6.13	10.8509	25.4357	2.34412	WBGene00018670	F52C6.13
F53B2.6	43.4035	101.743	2.34412	WBGene00001820	ham-1
T16G1.10	148.295	347.253	2.34163	WBGene00004151	pqn-68
B0513.4	739.668	1730.74	2.33988	WBGene00007196	B0513.4
F01D5.2	20.7975	48.6597	2.33969	WBGene00008493	F01D5.2
B0244.5	9.94663	23.2239	2.33485	WBGene00015080	B0244.5
C33C12.6	19.8933	46.4479	2.33485	WBGene00016338	srb-14
F14H12.6	9.94663	23.2239	2.33485	WBGene00017473	F14H12.6
F02H6.5	201.645	470.008	2.33087	WBGene00008538	sqrd-1
T26C11.7	226.964	528.621	2.3291	WBGene00000460	ceh-39
C06A5.12	47.0204	109.484	2.32844	WBGene00044414	C06A5.12
T07D3.9	306.537	713.307	2.32698	WBGene00020311	T07D3.9
C33D9.13	18.0848	42.0243	2.32374	WBGene00194651	C33D9.13
K02E7.12	8.13815	18.8003	2.31015	WBGene00019316	K02E7.12
K11H12.11	8.13815	18.8003	2.31015	WBGene00044723	K11H12.11
Y55D5A.6	8.13815	18.8003	2.31015	WBGene00021919	cutl-25
K02B9.1	1140.25	2632.05	2.30832	WBGene00010492	meg-1
T20F7.1	316.484	729.895	2.30626	WBGene00020630	T20F7.1
F29C12.5	23.5102	54.1892	2.30492	WBGene00009247	bath-45
C44B7.5	1702.68	3922.63	2.3038	WBGene00016627	C44B7.5
F28A12.4	784.88	1808.15	2.30373	WBGene00017881	asp-13
F28H1.1	84.9985	195.745	2.30292	WBGene00017908	F28H1.1
F53G12.13	21.7017	49.7656	2.29316	not found
C40H5.8	14.4678	33.1771	2.29316	WBGene00044585	C40H5.8
F45C12.8	14.4678	33.1771	2.29316	WBGene00018439	fbxa-184
F47H4.7	14.4678	33.1771	2.29316	WBGene00009838	fbxa-187
R09B5.3	14.4678	33.1771	2.29316	WBGene00000556	cnc-2
C40D2.3	7.23391	16.5885	2.29316	WBGene00016556	math-21
Y106G6G.3	7.23391	16.5885	2.29316	WBGene00013712	dlc-6
Y59H11AM.3	7.23391	16.5885	2.29316	WBGene00022007	mpst-6
C07D10.5	137.444	315.182	2.29316	WBGene00015569	C07D10.5
F44A6.2	142.87	326.241	2.28349	WBGene00004786	sex-1
F19B10.2	67.8179	154.826	2.28297	WBGene00017584	F19B10.2
R09D1.11	19.8933	45.342	2.27926	WBGene00011167	chil-23
C30F12.3	38.8823	88.4722	2.27538	WBGene00016262	C30F12.3
B0353.1	6.32967	14.3767	2.27132	WBGene00015155	B0353.1
W08A12.4	6.32967	14.3767	2.27132	WBGene00021081	pals-33
Y116F11B.13	6.32967	14.3767	2.27132	WBGene00013828	Y116F11B.13
Y2H9A.6	6.32967	14.3767	2.27132	WBGene00086568	Y2H9A.6
Y56A3A.14	6.32967	14.3767	2.27132	WBGene00013233	sdz-33
Y67D8C.7	6.32967	14.3767	2.27132	WBGene00022071	Y67D8C.7
ZC204.7	6.32967	14.3767	2.27132	WBGene00022557	fbxb-15
T05H10.4	279.41	633.682	2.26793	WBGene00011509	T05H10.4
C17E7.9	136.54	309.653	2.26785	WBGene00015903	C17E7.9
T07D1.4	122.977	277.581	2.25719	WBGene00001484	fox-1
C17E7.3	5.42544	12.1649	2.2422	WBGene00015898	sre-9
K09H11.9	5.42544	12.1649	2.2422	WBGene00044539	K09H11.9
Y39H10A.2	5.42544	12.1649	2.2422	WBGene00021479	oac-55
Y51H7C.15	5.42544	12.1649	2.2422	WBGene00044439	Y51H7C.15
T04D3.1	113.03	253.252	2.24057	WBGene00011431	T04D3.1
E04F6.9	358.983	803.991	2.23963	WBGene00017128	E04F6.9
F43G6.7	180.848	404.76	2.23813	WBGene00009659	F43G6.7
B0047.1	20.7975	46.4479	2.23334	WBGene00015012	bath-20
Y40A1A.3	20.7975	46.4479	2.23334	WBGene00021485	Y40A1A.3
F07C3.10	30.7441	68.5659	2.23021	WBGene00017198	nhr-36
K04C1.5	318.292	707.777	2.22367	WBGene00010555	K04C1.5
B0205.14	9.94663	22.118	2.22367	WBGene00044646	B0205.14
K09H11.11	19.8933	44.2361	2.22367	WBGene00044541	K09H11.11
T08E11.5	9.94663	22.118	2.22367	WBGene00020361	fbxc-19
Y69A2AR.20	9.94663	22.118	2.22367	not found
F49E12.1	1864.54	4139.39	2.22006	WBGene00009897	skpo-1
T03E6.7	10433.1	23162	2.22005	WBGene00000776	cpl-1
F29G9.7	28.9357	64.1423	2.21672	WBGene00017933	F29G9.7
F53H2.2	18.989	42.0243	2.21308	WBGene00010005	cnc-7
C25A11.2	188.986	418.031	2.21197	WBGene00016087	C25A11.2
T07F12.2	197.124	435.725	2.21041	WBGene00020322	T07F12.2
F43G6.10	103.083	227.816	2.21002	WBGene00009662	F43G6.10
F16B12.4	97.6578	215.651	2.20823	WBGene00008880	F16B12.4
F40H3.6	9.04239	19.9062	2.20143	WBGene00018252	F40H3.6
K10G6.5	9.04239	19.9062	2.20143	WBGene00044381	K10G6.5
C28A5.4	45.212	99.5312	2.20143	WBGene00000463	ceh-43
C33A12.21	4.5212	9.95312	2.20143	WBGene00045109	smy-2
C33E10.1	4.5212	9.95312	2.20143	WBGene00016345	C33E10.1
C36C9.5	4.5212	9.95312	2.20143	WBGene00016488	C36C9.5
C39E9.9	4.5212	9.95312	2.20143	WBGene00000706	col-132
C46A5.2	4.5212	9.95312	2.20143	WBGene00016699	del-7
F20B6.7	4.5212	9.95312	2.20143	WBGene00017631	F20B6.7
R10E8.10	4.5212	9.95312	2.20143	WBGene00195374	R10E8.10
R10E8.3	4.5212	9.95312	2.20143	WBGene00011209	R10E8.3
T07F8.1	4.5212	9.95312	2.20143	WBGene00020318	T07F8.1
Y38H6C.20	4.5212	9.95312	2.20143	WBGene00012632	Y38H6C.20
F36D1.9	48.8289	107.272	2.1969	WBGene00009468	F36D1.9
C01B10.5	21.7017	47.5538	2.19124	WBGene00001858	hil-7
R08H2.1	479.247	1049.5	2.1899	WBGene00000986	dhs-23
H11L12.1	150.104	328.453	2.18817	WBGene00019189	H11L12.1
C17E4.2	127.498	278.687	2.18582	WBGene00007642	C17E4.2
T08A9.8	323.718	706.671	2.18299	WBGene00004989	spp-4
C02A12.4	4009.4	8733.31	2.17821	WBGene00003096	lys-7
T02B5.3	143.774	312.97	2.17682	WBGene00011364	cest-1.2
T21E8.1	698.073	1518.4	2.17514	WBGene00004000	pgp-6
C24B9.9	16.2763	35.3889	2.17426	WBGene00016052	dod-3
R07H5.10	8.13815	17.6944	2.17426	WBGene00011130	zip-6
F45C12.12	36.1696	78.519	2.17086	WBGene00018443	btb-7
T21B4.17	64.201	139.344	2.17043	WBGene00044032	ceh-99
F14H3.3	66.9137	144.873	2.16507	WBGene00008822	F14H3.3
F22D3.5	11.7551	25.4357	2.1638	WBGene00017701	F22D3.5
C05E4.3	160.05	346.147	2.16274	WBGene00005642	srp-1
C31G12.1	18.989	40.9184	2.15484	WBGene00007850	C31G12.1
F45D11.9	18.989	40.9184	2.15484	WBGene00018455	fbxc-42
C07D8.6	2188.26	4703.4	2.14938	WBGene00015565	C07D8.6
F08F1.4	111.221	238.875	2.14774	WBGene00017258	F08F1.4
F01D5.3	122.072	262.099	2.14708	WBGene00008494	F01D5.3
R09F10.8	673.658	1445.41	2.14562	WBGene00019989	R09F10.8
T25G12.5	760.465	1631.21	2.14501	WBGene00020812	acdh-7
C47A10.6	3.61696	7.74131	2.14028	WBGene00008128	srab-12
F31B9.1	3.61696	7.74131	2.14028	WBGene00009278	npr-33
H31G24.2	3.61696	7.74131	2.14028	WBGene00023314	H31G24.2
W01A8.7	3.61696	7.74131	2.14028	WBGene00044764	W01A8.7
Y43F8B.8	3.61696	7.74131	2.14028	WBGene00014888	Y43F8B.8
ZK1055.5	3.61696	7.74131	2.14028	WBGene00022846	ZK1055.5
H01M10.3	242.336	518.668	2.14028	WBGene00045268	ttr-42
C09G9.5	7.23391	15.4826	2.14028	WBGene00007495	C09G9.5
F22F1.2	7.23391	15.4826	2.14028	WBGene00017714	F22F1.2
T02G5.1	7.23391	15.4826	2.14028	not found
Y18D10A.10	7.23391	15.4826	2.14028	WBGene00012480	clec-104
C33A12.12	10.8509	23.2239	2.14028	WBGene00007887	gadr-2
F02H6.2	155.529	331.771	2.13317	WBGene00008535	F02H6.2
F55H12.2	267.655	570.645	2.13202	WBGene00010133	F55H12.2
F56C3.9	87.7112	186.897	2.13083	WBGene00018946	F56C3.9
C08F11.6	28.0314	59.7187	2.13042	WBGene00014672	C08F11.6
K06B9.2	37.978	80.7308	2.12572	WBGene00019439	K06B9.2
F25H5.10	17.1805	36.4948	2.12419	WBGene00077773	F25H5.10
F54F7.1	27.1272	57.5069	2.1199	WBGene00006388	taf-7.1
F54D5.17	23.5102	49.7656	2.11676	WBGene00195146	F54D5.17
T24D8.1	29.8399	63.0364	2.11249	WBGene00020767	lgc-40
F28F8.1	178.135	376.007	2.11079	WBGene00000057	acr-18
C46E10.8	26.2229	55.2951	2.10865	WBGene00016712	C46E10.8
T08A9.12	1765.98	3716.94	2.10475	WBGene00004987	spp-2
F48E3.4	1227.05	2581.18	2.10356	WBGene00018605	F48E3.4
T24E12.1	54.2544	113.908	2.09952	WBGene00020771	T24E12.1
F45B8.5	66.9137	140.45	2.09897	WBGene00194794	F45B8.5
T26C11.5	101.275	212.333	2.0966	WBGene00000462	ceh-41
F26F2.1	6.32967	13.2708	2.0966	WBGene00009166	F26F2.1
F46F3.1	6.32967	13.2708	2.0966	WBGene00000449	ceh-27
R02E4.1	6.32967	13.2708	2.0966	WBGene00019826	R02E4.1
Y61A9LA.4	6.32967	13.2708	2.0966	WBGene00022016	Y61A9LA.4
F31C3.11	135.636	284.217	2.09544	WBGene00004567	rrn-2.1
F07C3.9	84.9985	178.05	2.09475	WBGene00017197	F07C3.9
T10H9.1	21.7017	45.342	2.08932	WBGene00020424	T10H9.1
T11B7.1	21.7017	45.342	2.08932	WBGene00011706	T11B7.1
T28A8.8	74.1476	154.826	2.08808	WBGene00194852	T28A8.8
C09G9.8	9.04239	18.8003	2.07913	WBGene00007497	C09G9.8
F58A4.14	9.04239	18.8003	2.07913	WBGene00043992	bbs-4
Y43F8C.18	9.04239	18.8003	2.07913	WBGene00012839	Y43F8C.18
D2023.7	18.0848	37.6007	2.07913	WBGene00000731	col-158
F46A8.1	18.0848	37.6007	2.07913	WBGene00014759	F46A8.1
F21F8.6	32.5526	67.46	2.07234	WBGene00017680	F21F8.6
F53G2.4	32.5526	67.46	2.07234	WBGene00004129	pqn-42
F42F12.6	147.391	305.229	2.07088	WBGene00009637	nspc-13
B0212.5	11.7551	24.3298	2.06972	WBGene00003889	osm-9
F38A1.10	11.7551	24.3298	2.06972	WBGene00009523	clec-165
F57B1.6	11.7551	24.3298	2.06972	WBGene00010189	F57B1.6
W07A12.6	11.7551	24.3298	2.06972	WBGene00012323	oac-54
T15B7.15	14.4678	29.8594	2.06384	WBGene00020527	T15B7.15
Y46G5A.8	14.4678	29.8594	2.06384	WBGene00012900	Y46G5A.8
C25A8.4	2975.85	6126.7	2.0588	WBGene00016084	cht-3
F23C8.3	19.8933	40.9184	2.0569	WBGene00017732	F23C8.3
K03E5.1	19.8933	40.9184	2.0569	WBGene00019360	neto-1
F33H2.7	67.8179	139.344	2.05467	WBGene00009370	set-10
F33H2.3	600.415	1231.97	2.05187	WBGene00009367	F33H2.3
T04G9.7	915.09	1876.72	2.05085	WBGene00020218	T04G9.7
C02B8.6	97.6578	200.168	2.04969	WBGene00015324	C02B8.6
E_BE45912.2	113.934	233.345	2.04807	WBGene00017153	E_BE45912.2
F53A3.7	151.912	310.758	2.04565	WBGene00018723	F53A3.7
T15B7.3	16164.2	32976.9	2.04012	WBGene00000716	col-143
C39B5.2	51.5416	105.061	2.03837	WBGene00016520	C39B5.2
K07C5.13	16.2763	33.1771	2.03837	WBGene00050947	K07C5.13
C09F9.7	2.71272	5.52951	2.03837	WBGene00045322	C09F9.7
C15A7.4	2.71272	5.52951	2.03837	WBGene00045385	lgc-24
C29A12.7	2.71272	5.52951	2.03837	not found
F18E2.4	2.71272	5.52951	2.03837	WBGene00008937	srt-43
F19G12.t1	2.71272	5.52951	2.03837	WBGene00023271	F19G12.t1
F35B3.1	2.71272	5.52951	2.03837	not found
F55A4.3	2.71272	5.52951	2.03837	WBGene00018855	F55A4.3
F55C9.5	2.71272	5.52951	2.03837	WBGene00010102	F55C9.5
H06H21.26	2.71272	5.52951	2.03837	WBGene00170539	21ur-14699
K10G6.4	2.71272	5.52951	2.03837	WBGene00019641	K10G6.4
M05D6.8	2.71272	5.52951	2.03837	WBGene00010880	M05D6.8
R07C3.12	2.71272	5.52951	2.03837	WBGene00019928	clec-44
T20B3.8	2.71272	5.52951	2.03837	WBGene00011851	clec-23
T23G4.4	2.71272	5.52951	2.03837	WBGene00011960	oac-48
W04G5.8	2.71272	5.52951	2.03837	WBGene00012268	W04G5.8
W06A11.2	2.71272	5.52951	2.03837	WBGene00021053	gadr-4
Y102A5C.7	2.71272	5.52951	2.03837	WBGene00013614	clec-237
Y37E3.23	2.71272	5.52951	2.03837	WBGene00195031	Y37E3.23
Y4C6B.37	2.71272	5.52951	2.03837	WBGene00165983	21ur-8589
Y57E12B.4	2.71272	5.52951	2.03837	WBGene00021964	Y57E12B.4
ZC21.6	2.71272	5.52951	2.03837	WBGene00022506	ZC21.6
ZK6.3	2.71272	5.52951	2.03837	WBGene00022638	scl-27
ZK892.7	2.71272	5.52951	2.03837	WBGene00014131	sdz-38
M05B5.5	143.774	293.064	2.03837	WBGene00001949	hlh-2
C03E10.3	13.5636	27.6475	2.03837	WBGene00007281	C03E10.3
C08B6.2	13.5636	27.6475	2.03837	WBGene00007423	C08B6.2
F19B10.5	37.978	77.4131	2.03837	WBGene00017587	F19B10.5
F35C8.8	5.42544	11.059	2.03837	WBGene00018038	F35C8.8
K09E2.2	5.42544	11.059	2.03837	WBGene00019571	K09E2.2
R09E10.5	13.5636	27.6475	2.03837	WBGene00011175	R09E10.5
F14B6.4	8.13815	16.5885	2.03837	WBGene00008785	F14B6.4
K02A6.2	8.13815	16.5885	2.03837	WBGene00019293	K02A6.2
Y73E7A.5	8.13815	16.5885	2.03837	WBGene00022272	Y73E7A.5
C49G7.7	10.8509	22.118	2.03837	WBGene00016785	C49G7.7
C53B7.2	270.368	549.633	2.03291	WBGene00016893	C53B7.2
T08D10.1	109.413	222.286	2.03163	WBGene00011614	nfya-1
T07H6.2	47.9247	97.3194	2.03067	WBGene00003394	mom-1
F54D10.4	45.212	91.7899	2.03021	WBGene00018805	F54D10.4
F52H2.5	63.2967	128.285	2.02672	WBGene00018717	F52H2.5
K09C8.7	20.7975	42.0243	2.02064	WBGene00010717	K09C8.7
Y110A7A.21	20.7975	42.0243	2.02064	WBGene00045212	Y110A7A.21
T06E6.1	1102.27	2226.18	2.01964	WBGene00011538	T06E6.1
T14G10.4	77.7646	157.038	2.0194	WBGene00011774	ttr-54
H04D03.4	18.0848	36.4948	2.01798	WBGene00010365	H04D03.4
R03D7.2	211.592	426.878	2.01746	WBGene00010989	R03D7.2
T23E1.2	110.317	222.286	2.01497	WBGene00020729	T23E1.2
H12C20.3	151.008	304.123	2.01395	WBGene00003658	nhr-68
T04D3.5	229.677	461.161	2.00787	WBGene00011434	T04D3.5
K12B6.9	151.008	303.017	2.00663	WBGene00023432	K12B6.9
F40F8.5	2020.07	4052.02	2.00588	WBGene00009578	F40F8.5
C39D10.7	9063.19	18155.6	2.00322	WBGene00016534	C39D10.7
F57F4.3	5953.51	11924.9	2.00301	WBGene00001581	gfi-1
F01D4.1	9.94663	19.9062	2.0013	WBGene00008485	ugt-43
F28E10.5	9.94663	19.9062	2.0013	WBGene00044302	F28E10.5
F59A7.12	9.94663	19.9062	2.0013	WBGene00044520	F59A7.12
Y54F10BM.6	9.94663	19.9062	2.0013	WBGene00021861	Y54F10BM.6
F08B6.1	39.7865	79.6249	2.0013	WBGene00017239	F08B6.1
M163.4	264.942	529.727	1.99941	WBGene00001583	gfi-3
	1: hlh26_Efm	2: N2_Efm	foldchange	Public Name	WormBase Gene ID
F33A8.7	194.411	1.1059	175.794	F33A8.7	WBGene00009355
K01D12.9	353.558	2.2118	159.85	K01D12.9	WBGene00010468
R12A1.3	131.115	1.1059	118.559	R12A1.3	WBGene00020017
R12E2.15	1520.03	13.2708	114.539	R12E2.15	WBGene00020040
R03C1.1	123.881	1.1059	112.018	R03C1.1	WBGene00010987
K08C9.4	2601.5	24.3298	106.926	col-65	WBGene00000641
F38B6.5	117.551	1.1059	106.294	col-172	WBGene00000745
T06E4.9	109.413	1.1059	98.9355	T06E4.9	WBGene00011536
C50B6.4	6268.19	67.46	92.9171	col-161	WBGene00000734
K10H10.4	196.22	2.2118	88.7149	K10H10.4	WBGene00010760
C02E7.7	4137.8	49.7656	83.1458	C02E7.7	WBGene00015340
F32G8.5	178.135	2.2118	80.5384	col-152	WBGene00000725
AC3.3	177.231	2.2118	80.1296	abu-1	WBGene00000024
T06E4.11	246.857	3.31771	74.406	pqn-63	WBGene00004146
M195.1	9278.4	128.285	72.3267	col-77	WBGene00000653
C27D9.2	74.1476	1.1059	67.0472	C27D9.2	WBGene00016164
B0222.7	2535.49	40.9184	61.9645	col-145	WBGene00000718
F33D11.3	67.8179	1.1059	61.3236	col-54	WBGene00000631
R12E2.14	1268.65	21.0121	60.3769	R12E2.14	WBGene00020039
T18H9.1	1092.32	18.8003	58.1012	grd-6	WBGene00001695
M02G9.2	64.201	1.1059	58.0531	M02G9.2	WBGene00010831
F22D6.10	3068.99	54.1892	56.6347	col-60	WBGene00000636
T11F9.9	1298.49	23.2239	55.9116	col-157	WBGene00000730
T06E4.12	308.346	5.52951	55.7636	T06E4.12	WBGene00044011
F08G5.4	2681.97	48.6597	55.117	col-130	WBGene00000704
R02F11.1	120.264	2.2118	54.3736	R02F11.1	WBGene00019839
F47F6.3	59.6798	1.1059	53.9648	oac-30	WBGene00018573
F41E6.11	176.327	3.31771	53.1472	F41E6.11	WBGene00018292
T19C3.2	292.974	5.52951	52.9836	T19C3.2	WBGene00020560
C35B8.1	3969.61	75.2013	52.7864	col-175	WBGene00000748
K09H9.3	3283.29	64.1423	51.1876	col-49	WBGene00000626
F41F3.3	9302.81	185.792	50.0712	F41F3.3	WBGene00018297
T06E4.14	218.826	4.42361	49.4677	T06E4.14	WBGene00077691
F09G8.6	2231.66	45.342	49.2185	col-91	WBGene00000666
C03A7.7	54.2544	1.1059	49.0589	abu-6	WBGene00000029
C30H6.5	318.292	6.63541	47.9687	C30H6.5	WBGene00007823
F46C8.8	312.867	6.63541	47.1511	F46C8.8	WBGene00018487
C46A5.3	4343.06	94.0017	46.202	col-14	WBGene00000603
F11G11.12	11373.5	246.616	46.1183	col-73	WBGene00000649
R12E2.7	1325.61	29.8594	44.3953	R12E2.7	WBGene00020033
K09H11.4	47.9247	1.1059	43.3354	K09H11.4	WBGene00019601
T10E10.2	2904.42	67.46	43.0539	col-167	WBGene00000740
C02D4.1	46.1162	1.1059	41.7001	jud-4	WBGene00007262
C17F4.12	46.1162	1.1059	41.7001	C17F4.12	WBGene00044374
C02E7.6	3632.33	88.4722	41.0562	C02E7.6	WBGene00015339
F27C1.8	5909.2	148.191	39.8756	dpy-5	WBGene00001067
C52D10.13	6466.22	171.415	37.7226	col-138	WBGene00000711
F30B5.1	6629.88	175.838	37.7044	dpy-13	WBGene00001074
T03G6.1	83.19	2.2118	37.6118	T03G6.1	WBGene00020194
F58F6.1	4269.82	115.014	37.1244	col-104	WBGene00000678
F48G7.5	203.454	5.52951	36.7942	F48G7.5	WBGene00018616
F57B7.3	677.275	18.8003	36.0246	col-156	WBGene00000729
R10H1.5	79.5731	2.2118	35.9765	nas-23	WBGene00003542
M03E7.4	38.8823	1.1059	35.1589	M03E7.4	WBGene00019756
C38C6.6	1036.26	29.8594	34.7046	tag-297	WBGene00007999
K02E11.10	906.048	26.5416	34.1368	K02E11.10	WBGene00044109
E01G6.1	218.826	6.63541	32.9785	E01G6.1	WBGene00008449
C34H4.4	6073.78	185.792	32.6913	col-107	WBGene00000681
F07H5.8	142.87	4.42361	32.2971	F07H5.8	WBGene00008559
B0496.2	35.2653	1.1059	31.8883	B0496.2	WBGene00015211
C28H8.5	104.892	3.31771	31.6157	C28H8.5	WBGene00016196
T10E10.6	586.851	18.8003	31.2149	col-170	WBGene00000743
C01B12.1	344.515	11.059	31.1524	sqt-2	WBGene00005017
T24F1.7	34.3611	1.1059	31.0706	T24F1.7	WBGene00011999
T01B7.7	906.048	29.8594	30.3439	rol-6	WBGene00004397
H23N18.5	497.332	16.5885	29.9805	H23N18.5	WBGene00019236
F53B1.4	326.43	11.059	29.5171	F53B1.4	WBGene00018737
F54C9.4	5902.87	200.168	29.4896	col-38	WBGene00000615
B0395.2	32.5526	1.1059	29.4354	mboa-1	WBGene00007174
C42D4.13	65.1052	2.2118	29.4354	C42D4.13	WBGene00016598
H10E21.4	644.723	22.118	29.1492	H10E21.4	WBGene00019184
AC3.4	126.593	4.42361	28.6177	pqn-2	WBGene00004098
F53F1.5	1355.45	47.5538	28.5036	cut-2	WBGene00009983
C29F4.1	8067.62	284.217	28.3855	col-125	WBGene00000699
BE10.2	272.176	9.95312	27.3458	agmo-1	WBGene00007210
T19A5.3	543.448	19.9062	27.3004	T19A5.3	WBGene00020554
F13A7.12	29.8399	1.1059	26.9824	F13A7.12	WBGene00008727
F08F1.6	59.6798	2.2118	26.9824	spp-13	WBGene00004998
C09E8.2	118.455	4.42361	26.778	lips-7	WBGene00015645
M02G9.1	117.551	4.42361	26.5736	M02G9.1	WBGene00010830
R09B5.5	321.005	12.1649	26.3878	pqn-54	WBGene00004139
T06D8.10	664.616	25.4357	26.1292	T06D8.10	WBGene00011530
F11G11.10	1515.51	59.7187	25.3774	col-17	WBGene00000606
C35A5.10	28.0314	1.1059	25.3471	C35A5.10	WBGene00044016
C01G12.10	27.1272	1.1059	24.5295	nspb-8	WBGene00007250
C06G4.6	27.1272	1.1059	24.5295	C06G4.6	WBGene00044446
C29E4.1	215.209	8.84722	24.325	col-90	WBGene00000665
F13B12.4	106.7	4.42361	24.1206	F13B12.4	WBGene00008732
C03A7.14	286.644	12.1649	23.5631	abu-8	WBGene00000031
F55C10.2	1633.06	69.6718	23.4393	col-154	WBGene00000727
T23F6.1	76.8603	3.31771	23.1667	T23F6.1	WBGene00011949
F35B3.4	353.558	15.4826	22.8358	F35B3.4	WBGene00018031
F53F1.4	4209.23	192.427	21.8745	F53F1.4	WBGene00009982
B0280.7	47.9247	2.2118	21.6677	B0280.7	WBGene00015103
D2024.4	47.9247	2.2118	21.6677	D2024.4	WBGene00017052
F07F6.5	71.4349	3.31771	21.5314	dct-5	WBGene00017218
R09A8.4	166.38	7.74131	21.4925	col-182	WBGene00000755
T10E10.4	70.5307	3.31771	21.2589	T10E10.4	WBGene00020421
C33G3.3	587.756	27.6475	21.2589	lgc-21	WBGene00007903
C56C10.4	46.1162	2.2118	20.85	C56C10.4	WBGene00016962
T19D7.3	92.2324	4.42361	20.85	lpr-7	WBGene00020571
F40C5.3	184.465	8.84722	20.85	grl-27	WBGene00001736
T04G9.2	114.838	5.52951	20.7683	nas-15	WBGene00003534
C08E3.13	459.354	22.118	20.7683	C08E3.13	WBGene00015605
F26F2.10	68.7222	3.31771	20.7138	F26F2.10	WBGene00138719
F57B9.9	339.994	16.5885	20.4957	abu-13	WBGene00004133
C07E3.10	22.606	1.1059	20.4412	C07E3.10	WBGene00007420
F36A4.1	22.606	1.1059	20.4412	F36A4.1	WBGene00018080
F49D11.6	22.606	1.1059	20.4412	F49D11.6	WBGene00018630
W03D2.9	22.606	1.1059	20.4412	W03D2.9	WBGene00020983
T21D11.1	43.4035	2.2118	19.6236	zmp-6	WBGene00020646
C54F6.3	21.7017	1.1059	19.6236	C54F6.3	WBGene00016921
C05E7.2	344.515	17.6944	19.4703	C05E7.2	WBGene00007344
R13A1.4	20.7975	1.1059	18.8059	unc-8	WBGene00006748
T01B10.2	1351.84	71.8836	18.8059	grd-14	WBGene00001703
Y38E10A.18	20.7975	1.1059	18.8059	nhr-234	WBGene00012596
F52D1.3	353.558	18.8003	18.8059	abu-12	WBGene00004127
R11A5.7	745.093	39.8125	18.7151	suro-1	WBGene00011235
C03A7.8	123.881	6.63541	18.6696	abu-7	WBGene00000030
D2096.6	226.964	12.1649	18.6573	D2096.6	WBGene00017073
C39E9.3	81.3815	4.42361	18.3971	col-131	WBGene00000705
F15B9.8	426.801	23.2239	18.3776	F15B9.8	WBGene00008851
T02E9.2	261.325	14.3767	18.177	grl-7	WBGene00001716
T10B11.4	19.8933	1.1059	17.9883	T10B11.4	WBGene00020400
D2092.8	179.039	9.95312	17.9883	D2092.8	WBGene00017068
F35A5.3	99.4663	5.52951	17.9883	abu-10	WBGene00000033
F36A4.6	38.8823	2.2118	17.5794	col-33	WBGene00000610
K07E3.9	77.7646	4.42361	17.5794	K07E3.9	WBGene00194670
R02E4.3	271.272	15.4826	17.521	R02E4.3	WBGene00044724
T06E4.6	1885.34	108.378	17.3959	col-146	WBGene00000719
H04M03.4	76.8603	4.42361	17.375	glf-1	WBGene00019154
C11H1.5	18.989	1.1059	17.1706	C11H1.5	WBGene00007530
F23F1.2	56.9671	3.31771	17.1706	F23F1.2	WBGene00017743
F38A5.10	18.989	1.1059	17.1706	nspb-4	WBGene00018167
W04E12.10	18.989	1.1059	17.1706	W04E12.10	WBGene00189946
F33D4.6	182.656	11.059	16.5165	F33D4.6	WBGene00017998
C36E6.8	199.837	12.1649	16.4273	C36E6.8	WBGene00044683
F41C6.5	290.261	17.6944	16.4041	col-173	WBGene00000746
C04G6.2	54.2544	3.31771	16.353	C04G6.2	WBGene00015453
F59E12.12	413.237	25.4357	16.2463	bli-2	WBGene00000252
B0491.2	782.167	48.6597	16.0742	sqt-1	WBGene00005016
C30F8.3	69.6264	4.42361	15.7397	C30F8.3	WBGene00016259
F25H8.6	103.988	6.63541	15.6716	bed-3	WBGene00009133
C34D4.15	568.767	36.4948	15.5849	col-113	WBGene00000687
F26G1.9	17.1805	1.1059	15.5353	F26G1.9	WBGene00044662
R12E2.6	17.1805	1.1059	15.5353	R12E2.6	WBGene00020032
T16D1.1	17.1805	1.1059	15.5353	T16D1.1	WBGene00020539
ZC21.9	17.1805	1.1059	15.5353		not found
T06G6.6	51.5416	3.31771	15.5353	T06G6.6	WBGene00011548
T22B11.2	136.54	8.84722	15.4331	bus-4	WBGene00044620
4R79.1	33.4569	2.2118	15.1265	nas-6	WBGene00003525
C46H11.7	33.4569	2.2118	15.1265	C46H11.7	WBGene00016731
M03F8.1	66.9137	4.42361	15.1265	M03F8.1	WBGene00019761
C06E8.5	149.199	9.95312	14.9902	C06E8.5	WBGene00015544
F19C7.7	132.019	8.84722	14.9221	col-110	WBGene00000684
C25F6.7	214.305	14.3767	14.9064	C25F6.7	WBGene00016106
T01D1.6	213.4	14.3767	14.8435	abu-11	WBGene00000034
F58E6.13	294.782	19.9062	14.8085	F58E6.13	WBGene00077697
C46H11.8	32.5526	2.2118	14.7177	phat-1	WBGene00016732
C06A1.7	16.2763	1.1059	14.7177	C06A1.7	WBGene00044235
C08H9.5	16.2763	1.1059	14.7177	old-1	WBGene00003862
F15H10.8	16.2763	1.1059	14.7177	F15H10.8	WBGene00008875
F39H12.2	16.2763	1.1059	14.7177	F39H12.2	WBGene00018213
F01D5.6	128.402	8.84722	14.5133	F01D5.6	WBGene00008496
F38A5.14	47.9247	3.31771	14.4451	nspb-1	WBGene00018170
F36H1.11	31.6484	2.2118	14.3089	F36H1.11	WBGene00009496
Y47D3B.1	31.6484	2.2118	14.3089	subs-4	WBGene00012939
T10E10.1	1009.13	70.7777	14.2577	col-168	WBGene00000741
C25D7.14	47.0204	3.31771	14.1726	C25D7.14	WBGene00014681
F09F9.2	47.0204	3.31771	14.1726	F09F9.2	WBGene00017307
T24C12.4	30.7441	2.2118	13.9	T24C12.4	WBGene00020766
K01D12.1	15.3721	1.1059	13.9	K01D12.1	WBGene00010461
K06C4.5	15.3721	1.1059	13.9	his-17	WBGene00001891
T10H9.6	15.3721	1.1059	13.9	str-180	WBGene00006224
ZK829.3	15.3721	1.1059	13.9	ZK829.3	WBGene00014094
C46H11.9	75.0519	5.52951	13.573	phat-2	WBGene00016733
R05H5.8	660.095	48.6597	13.5655	tts-2	WBGene00006651
F58G1.5	89.5197	6.63541	13.4912	lips-9	WBGene00010267
F10F2.3	227.868	17.6944	12.878	lips-3	WBGene00008655
C01H6.1	42.4992	3.31771	12.8098	col-61	WBGene00000637
F35A5.4	84.9985	6.63541	12.8098	F35A5.4	WBGene00018026
T21C9.9	493.715	38.7066	12.7553	T21C9.9	WBGene00011895
F10F2.9	55.1586	4.42361	12.4691	pqn-29	WBGene00004118
F25F6.1	13.5636	1.1059	12.2647	mltn-13	WBGene00017794
F41D9.5	13.5636	1.1059	12.2647	sulp-3	WBGene00018283
T09F5.1	13.5636	1.1059	12.2647	T09F5.1	WBGene00011665
T22B3.1	27.1272	2.2118	12.2647	dpy-20	WBGene00001079
Y119C1B.11	27.1272	2.2118	12.2647	Y119C1B.11	WBGene00044441
ZC513.1	13.5636	1.1059	12.2647		not found
C12D8.6	94.0409	7.74131	12.1479	fipr-8	WBGene00007537
F09B12.1	146.487	12.1649	12.0417	mlt-9	WBGene00008605
F13H8.5	517.225	44.2361	11.6924	F13H8.5	WBGene00017438
C08G5.2	51.5416	4.42361	11.6515	fbxc-48	WBGene00015615
F29C12.1	486.481	42.0243	11.5762	pqn-32	WBGene00004120
C10F3.2	12.6593	1.1059	11.4471	dhs-16	WBGene00000979
C13D9.1	25.3187	2.2118	11.4471	srr-6	WBGene00005657
C15H9.2	12.6593	1.1059	11.4471	C15H9.2	WBGene00015798
C17E7.5	12.6593	1.1059	11.4471	nhr-157	WBGene00015900
C18D4.2	12.6593	1.1059	11.4471	fbxa-136	WBGene00007672
C43F9.11	12.6593	1.1059	11.4471	C43F9.11	WBGene00045024
C55H1.2	12.6593	1.1059	11.4471	gpa-10	WBGene00001672
F45B8.3	12.6593	1.1059	11.4471	F45B8.3	WBGene00009720
K01D12.5	37.978	3.31771	11.4471	K01D12.5	WBGene00010464
R11G11.6	12.6593	1.1059	11.4471	R11G11.6	WBGene00020014
Y37A1B.7	12.6593	1.1059	11.4471	Y37A1B.7	WBGene00012540
C44C10.1	1831.08	161.462	11.3407	col-180	WBGene00000753
T28C6.4	662.807	58.6128	11.3082	col-117	WBGene00000691
T08G5.3	24.4145	2.2118	11.0383	T08G5.3	WBGene00011624
F16H6.1	48.8289	4.42361	11.0383	clec-42	WBGene00008891
F41F3.8	84.9985	7.74131	10.9799	F41F3.8	WBGene00044533
F46C8.2	84.9985	7.74131	10.9799	col-174	WBGene00000747
F10D11.6	1945.02	178.05	10.924	F10D11.6	WBGene00008652
H04M03.2	72.3391	6.63541	10.902	nspb-6	WBGene00019152
C06G1.1	513.608	47.5538	10.8006	C06G1.1	WBGene00015545
D1014.5	59.6798	5.52951	10.793	D1014.5	WBGene00017018
C36C5.15	11.7551	1.1059	10.6294	C36C5.15	WBGene00016484
F40B5.3	23.5102	2.2118	10.6294	nep-15	WBGene00018227
R07B1.6	11.7551	1.1059	10.6294	R07B1.6	WBGene00011078
Y15E3A.2	11.7551	1.1059	10.6294	glb-28	WBGene00012441
C47E12.6	94.0409	8.84722	10.6294	mam-2	WBGene00008150
C24H11.2	46.1162	4.42361	10.425	C24H11.2	WBGene00007700
F17C8.2	206.167	19.9062	10.3569	col-89	WBGene00000664
T06D8.3	79.5731	7.74131	10.279	plpr-1	WBGene00011524
F49H6.5	22.606	2.2118	10.2206	F49H6.5	WBGene00009908
C02B4.1	537.118	53.0833	10.1184	adt-1	WBGene00000082
F48G7.8	33.4569	3.31771	10.0843	F48G7.8	WBGene00018619
F01G10.3	4635.13	466.691	9.93191	ech-9	WBGene00001158
B0344.2	87.7112	8.84722	9.91399	wrt-9	WBGene00006955
B0212.6	10.8509	1.1059	9.81178		not found
C03G6.13	10.8509	1.1059	9.81178	tag-293	WBGene00015398
F10E7.10	10.8509	1.1059	9.81178	cutl-5	WBGene00017351
F48E3.7	10.8509	1.1059	9.81178	lgc-11	WBGene00000061
R90.3	10.8509	1.1059	9.81178	ttr-28	WBGene00011285
T27D12.3	10.8509	1.1059	9.81178	clec-144	WBGene00012086
W07G1.5	10.8509	1.1059	9.81178	rpi-1	WBGene00012332
Y50D4B.7	10.8509	1.1059	9.81178	Y50D4B.7	WBGene00021746
F30A10.2	32.5526	3.31771	9.81178	F30A10.2	WBGene00009261
W09G12.10	32.5526	3.31771	9.81178	W09G12.10	WBGene00044463
F26G1.11	21.7017	2.2118	9.81178	F26G1.11	WBGene00045455
Y41D4B.15	21.7017	2.2118	9.81178	Y41D4B.15	WBGene00021517
F52B11.4	6661.53	679.024	9.81045	col-133	WBGene00000707
F30H5.3	280.314	28.7535	9.74889	F30H5.3	WBGene00017937
EGAP9.2	150.104	15.4826	9.69498	fut-2	WBGene00001506
F56D3.1	427.705	44.2361	9.6687	F56D3.1	WBGene00018969
C32H11.5	42.4992	4.42361	9.60737	C32H11.5	WBGene00007868
B0222.6	3099.73	326.241	9.50135	col-144	WBGene00000717
C01F1.5	41.595	4.42361	9.40296	C01F1.5	WBGene00015300
M03E7.2	20.7975	2.2118	9.40296	M03E7.2	WBGene00019754
K04H4.2	318.292	34.283	9.28427	K04H4.2	WBGene00010573
F36D1.8	71.4349	7.74131	9.22775	F36D1.8	WBGene00009467
T16G1.2	81.3815	8.84722	9.19855	T16G1.2	WBGene00011796
F40E10.5	132.019	14.3767	9.18282	F40E10.5	WBGene00009573
F01D5.7	160.955	17.6944	9.09634	F01D5.7	WBGene00008497
F26B1.4	319.196	35.3889	9.01969	col-58	WBGene00000634
M04C9.5	29.8399	3.31771	8.99414	dyf-5	WBGene00001121
F07H5.6	9.94663	1.1059	8.99414	F07H5.6	WBGene00008557
F55A4.7	9.94663	1.1059	8.99414	F55A4.7	WBGene00018859
R07G3.6	9.94663	1.1059	8.99414	osm-8	WBGene00003888
R13A1.1	9.94663	1.1059	8.99414	R13A1.1	WBGene00020041
T28A11.19	9.94663	1.1059	8.99414	T28A11.19	WBGene00020881
Y69H2.11	9.94663	1.1059	8.99414	egas-1	WBGene00013486
F57C12.1	216.113	24.3298	8.88264	nas-38	WBGene00003554
B0213.17	840.943	95.1076	8.84201	nlp-34	WBGene00015046
C06G1.2	38.8823	4.42361	8.78972	C06G1.2	WBGene00015546
M195.2	67.8179	7.74131	8.76052	M195.2	WBGene00010948
R07E3.6	67.8179	7.74131	8.76052	R07E3.6	WBGene00011107
F39D8.4	28.9357	3.31771	8.72159	nas-13	WBGene00003532
F46F3.3	18.989	2.2118	8.58531	F46F3.3	WBGene00009791
F54E4.4	18.989	2.2118	8.58531	F54E4.4	WBGene00010060
T08B1.5	37.978	4.42361	8.58531	fbxa-201	WBGene00020342
C09G5.3	113.03	13.2708	8.51717	col-79	WBGene00000655
C26F1.1	329.143	38.7066	8.50355	C26F1.1	WBGene00016146
F35E2.3	47.0204	5.52951	8.50355	F35E2.3	WBGene00009411
R13H4.8	28.0314	3.31771	8.44904	R13H4.8	WBGene00011266
ZK470.6	28.0314	3.31771	8.44904	ZK470.6	WBGene00022747
F35E12.5	7623.64	910.157	8.37618	irg-5	WBGene00009429
C40H5.4	46.1162	5.52951	8.34002	lact-7	WBGene00008047
ZK1307.2	46.1162	5.52951	8.34002	ZK1307.2	WBGene00014245
C26B9.3	257.708	30.9653	8.3225	C26B9.3	WBGene00016133
T15H9.4	109.413	13.2708	8.24462	T15H9.4	WBGene00011789
B0399.2	36.1696	4.42361	8.17649	oac-1	WBGene00007177
C17C3.19	18.0848	2.2118	8.17649	ins-12	WBGene00002095
C17E7.13	18.0848	2.2118	8.17649	C17E7.13	WBGene00015906
C54D10.8	18.0848	2.2118	8.17649	pals-38	WBGene00008302
M02G9.3	18.0848	2.2118	8.17649	M02G9.3	WBGene00010832
ZK652.5	18.0848	2.2118	8.17649	ceh-23	WBGene00000446
C07G1.7	9.04239	1.1059	8.17649	C07G1.7	WBGene00015573
C17B7.5	9.04239	1.1059	8.17649	C17B7.5	WBGene00015879
F21H7.9	9.04239	1.1059	8.17649	gcy-20	WBGene00001545
F25B3.2	9.04239	1.1059	8.17649	F25B3.2	WBGene00009099
F54F7.11	9.04239	1.1059	8.17649	F54F7.11	WBGene00194932
K02H11.9	9.04239	1.1059	8.17649	K02H11.9	WBGene00019350
K04A8.3	9.04239	1.1059	8.17649		not found
Y43F8B.15	9.04239	1.1059	8.17649	Y43F8B.15	WBGene00045415
Y43F8C.10	9.04239	1.1059	8.17649	dmd-3	WBGene00012832
Y55F3C.10	9.04239	1.1059	8.17649	Y55F3C.10	WBGene00044460
ZK666.15	9.04239	1.1059	8.17649	ZK666.15	WBGene00195145
F18F11.4	27.1272	3.31771	8.17649	F18F11.4	WBGene00017577
T23G11.10	27.1272	3.31771	8.17649	T23G11.10	WBGene00011973
F58H1.2	45.212	5.52951	8.17649	F58H1.2	WBGene00010285
T07F10.4	204.358	25.4357	8.03429	bus-19	WBGene00011590
T28C6.6	738.763	92.8958	7.95261	col-3	WBGene00000594
F20B10.3	26.2229	3.31771	7.90394	F20B10.3	WBGene00008967
ZC482.1	26.2229	3.31771	7.90394	gab-1	WBGene00001512
E01G4.6	2587.03	332.876	7.77174	E01G4.6	WBGene00008448
K04C2.5	51.5416	6.63541	7.76766	K04C2.5	WBGene00019382
T17H7.7	665.52	87.3663	7.61759	T17H7.7	WBGene00020551
T10E10.5	478.343	63.0364	7.58835	col-169	WBGene00000742
C54G7.3	224.251	29.8594	7.51025	lgx-1	WBGene00002983
C15A11.5	876.208	117.226	7.47454	col-7	WBGene00000596
C50D2.1	82.2858	11.059	7.4406	C50D2.1	WBGene00016805
C02D5.1	180.848	24.3298	7.43317	acdh-6	WBGene00015335
C09G5.4	6217.55	842.697	7.37815	col-39	WBGene00000616
C45G9.10	8.13815	1.1059	7.35884	C45G9.10	WBGene00016681
C53D6.5	8.13815	1.1059	7.35884	C53D6.5	WBGene00008282
C54G7.1	8.13815	1.1059	7.35884	C54G7.1	WBGene00016933
F43E2.11	8.13815	1.1059	7.35884	F43E2.11	WBGene00018397
F45E4.7	8.13815	1.1059	7.35884	nep-16	WBGene00018472
F49D11.3	8.13815	1.1059	7.35884	F49D11.3	WBGene00018627
H03G16.3	8.13815	1.1059	7.35884	H03G16.3	WBGene00014790
K02F6.1	8.13815	1.1059	7.35884	K02F6.1	WBGene00019335
K07C11.10	8.13815	1.1059	7.35884	K07C11.10	WBGene00019482
K10H10.13	8.13815	1.1059	7.35884	K10H10.13	WBGene00194888
T04H1.1	8.13815	1.1059	7.35884	tag-348	WBGene00011448
T05B9.2	8.13815	1.1059	7.35884	T05B9.2	WBGene00011465
T11F9.17	8.13815	1.1059	7.35884	srh-9	WBGene00005235
T20D4.4	8.13815	1.1059	7.35884		not found
C15H7.2	56.9671	7.74131	7.35884	C15H7.2	WBGene00014678
K06A4.4	56.9671	7.74131	7.35884	swt-5	WBGene00010594
T13C2.2	56.9671	7.74131	7.35884	T13C2.2	WBGene00020478
R11.2	65.1052	8.84722	7.35884	nlp-67	WBGene00011227
C12D8.16	260.421	35.3889	7.35884	fipr-7	WBGene00007543
F53H4.3	122.072	16.5885	7.35884	F53H4.3	WBGene00010008
M03B6.5	16.2763	2.2118	7.35884	M03B6.5	WBGene00010837
R07A4.4	16.2763	2.2118	7.35884	R07A4.4	WBGene00011075
R09E10.13	16.2763	2.2118	7.35884	R09E10.13	WBGene00194658
T20D4.5	16.2763	2.2118	7.35884	T20D4.5	WBGene00020611
ZC513.2	16.2763	2.2118	7.35884	ZC513.2	WBGene00022627
F38A3.2	7029.56	965.452	7.2811	ram-2	WBGene00004300
C45B2.7	200.741	27.6475	7.26072	ptr-4	WBGene00004219
F37C4.3	151.912	21.0121	7.22974	oac-23	WBGene00018143
K11H12.4	47.9247	6.63541	7.22256	K11H12.4	WBGene00019660
F32D8.7	116.647	16.5885	7.03178	F32D8.7	WBGene00009331
F07D3.3	132.019	18.8003	7.02216	F07D3.3	WBGene00008556
C14A6.5	30.7441	4.42361	6.95001	C14A6.5	WBGene00007569
M01E5.1	30.7441	4.42361	6.95001	M01E5.1	WBGene00010804
C14A11.2	15.3721	2.2118	6.95001	C14A11.2	WBGene00015748
F22B7.4	15.3721	2.2118	6.95001	fip-1	WBGene00017695
F35D2.1	15.3721	2.2118	6.95001	F35D2.1	WBGene00018039
F55F3.4	15.3721	2.2118	6.95001	F55F3.4	WBGene00010118
C12D8.17	138.349	19.9062	6.95001	fipr-6	WBGene00007544
B0222.8	1891.67	275.37	6.86956	col-10	WBGene00000599
C32E12.3	22.606	3.31771	6.81374	osr-1	WBGene00016329
F07E5.6	187.178	27.6475	6.77013	fbxb-36	WBGene00017211
H42K12.3	164.572	24.3298	6.76418	H42K12.3	WBGene00019272
T11F9.6	82.2858	12.1649	6.76418	nas-22	WBGene00003541
C34E11.2	66.9137	9.95312	6.72289	C34E11.2	WBGene00007935
F27E5.3	433.131	65.2482	6.6382	F27E5.3	WBGene00009193
M01H9.1	256.804	38.7066	6.63463	trx-3	WBGene00019717
T01B11.4	1313.86	200.168	6.56378	ant-1.4	WBGene00020140
C38C3.7	137.444	21.0121	6.54119		not found
C05E7.4	7.23391	1.1059	6.54119	frpr-2	WBGene00007346
C08E3.1	7.23391	1.1059	6.54119	C08E3.1	WBGene00015593
C28C12.3	7.23391	1.1059	6.54119	C28C12.3	WBGene00016179
C35A5.5	7.23391	1.1059	6.54119	C35A5.5	WBGene00007949
C39D10.5	7.23391	1.1059	6.54119	C39D10.5	WBGene00016532
C44C10.2	7.23391	1.1059	6.54119	cyp-29A1	WBGene00008083
C46F9.4	7.23391	1.1059	6.54119	math-25	WBGene00016720
C54F6.7	7.23391	1.1059	6.54119	srb-18	WBGene00016925
F39G3.6	7.23391	1.1059	6.54119	oac-24	WBGene00018211
H10D18.1	7.23391	1.1059	6.54119	H10D18.1	WBGene00019177
K02H11.4	7.23391	1.1059	6.54119	K02H11.4	WBGene00019348
M03A1.6	7.23391	1.1059	6.54119	ipla-1	WBGene00019747
T03G11.9	7.23391	1.1059	6.54119	T03G11.9	WBGene00044584
T06C12.8	7.23391	1.1059	6.54119	oac-42	WBGene00011515
T07H3.4	7.23391	1.1059	6.54119	clec-21	WBGene00020327
T13F3.7	7.23391	1.1059	6.54119	T13F3.7	WBGene00011754
T23F1.6	7.23391	1.1059	6.54119	pqn-71	WBGene00004153
T25B6.3	7.23391	1.1059	6.54119	T25B6.3	WBGene00020789
T27E4.5	7.23391	1.1059	6.54119	T27E4.5	WBGene00020863
Y69A2AL.1	7.23391	1.1059	6.54119	grd-16	WBGene00001705
ZK1025.9	7.23391	1.1059	6.54119	nhr-113	WBGene00003703
T22B7.3	65.1052	9.95312	6.54119	T22B7.3	WBGene00020672
M28.2	21.7017	3.31771	6.54119	M28.2	WBGene00010894
C08G5.1	14.4678	2.2118	6.54119	C08G5.1	WBGene00015614
T05C12.4	14.4678	2.2118	6.54119	T05C12.4	WBGene00011468
R06B10.2	329.143	50.8715	6.47009	R06B10.2	WBGene00019913
C44F1.2	148.295	23.2239	6.38545	gmeb-3	WBGene00008092
F30A10.7	183.561	28.7535	6.38395		not found
B0334.13	70.5307	11.059	6.37766	B0334.13	WBGene00007149
T10E9.3	809.294	127.179	6.36344	T10E9.3	WBGene00020413
C06C6.6	91.3282	14.3767	6.3525	C06C6.6	WBGene00007380
F48F7.7	28.0314	4.42361	6.33678	arrd-24	WBGene00009852
T20D4.10	28.0314	4.42361	6.33678	T20D4.10	WBGene00020616
F44E2.4	402.386	64.1423	6.27334	F44E2.4	WBGene00018418
C24G6.7	20.7975	3.31771	6.26864	grl-1	WBGene00001710
Y39H10A.1	20.7975	3.31771	6.26864	Y39H10A.1	WBGene00021478
ZC47.4	20.7975	3.31771	6.26864	fbxa-30	WBGene00013837
F33A8.10	41.595	6.63541	6.26864	F33A8.10	WBGene00009356
C12D8.14	199.837	32.0712	6.23105	fipr-4	WBGene00007541
JC8.12	34.3611	5.52951	6.21413	bus-12	WBGene00010442
T23F4.4	34.3611	5.52951	6.21413	nas-27	WBGene00003545
C16C8.2	122.977	19.9062	6.17779	skpo-2	WBGene00015841
F28A10.1	75.0519	12.1649	6.16953	F28A10.1	WBGene00017869
C17C3.4	13.5636	2.2118	6.13236	ins-11	WBGene00002094
F49E10.2	27.1272	4.42361	6.13236	F49E10.2	WBGene00018640
Y102A5B.3	13.5636	2.2118	6.13236	clec-37	WBGene00013609
R07B1.13	60.584	9.95312	6.08694	R07B1.13	WBGene00138711
F59B10.3	53.3501	8.84722	6.03016	F59B10.3	WBGene00010319
F44D12.11	93.1366	15.4826	6.01556	F44D12.11	WBGene00014375
F46C8.6	93.1366	15.4826	6.01556	dpy-7	WBGene00001069
H17B01.2	112.126	18.8003	5.96403	H17B01.2	WBGene00000646
F23H12.4	2577.08	432.408	5.95984	sqt-3	WBGene00005018
T04A8.3	124.785	21.0121	5.93871	clec-155	WBGene00011405
C48E7.9	26.2229	4.42361	5.92795	twk-37	WBGene00006689
K08D10.5	52.4459	8.84722	5.92795	K08D10.5	WBGene00019529
C50H2.10	169.997	28.7535	5.91223	fipr-11	WBGene00008244
C54D10.10	150.104	25.4357	5.90129	C54D10.10	WBGene00008304
F18G5.2	749.614	127.179	5.89418	pes-8	WBGene00003981
F15H10.2	2634.95	450.102	5.85412	col-13	WBGene00000602
F01G10.10	148.295	25.4357	5.83019	F01G10.10	WBGene00008512
B0285.11	51.5416	8.84722	5.82575	B0285.11	WBGene00014641
E04D5.3	379.78	65.2482	5.82055	cut-4	WBGene00008482
F21A3.4	134.732	23.2239	5.80141	F21A3.4	WBGene00008994
B0462.1	6.32967	1.1059	5.72354	B0462.1	WBGene00007181
C03G6.8	12.6593	2.2118	5.72354	nhr-147	WBGene00015395
C04C3.9	18.989	3.31771	5.72354	C04C3.9	WBGene00195067
C04E6.12	6.32967	1.1059	5.72354	C04E6.12	WBGene00015426
C07B5.8	6.32967	1.1059	5.72354	C07B5.8	WBGene00195209
C25G6.1	6.32967	1.1059	5.72354	C25G6.1	WBGene00016107
C29F3.5	6.32967	1.1059	5.72354	clec-230	WBGene00007806
D2023.17	6.32967	1.1059	5.72354	D2023.17	WBGene00200685
F02D8.2	6.32967	1.1059	5.72354	grd-12	WBGene00001701
F19G12.8	6.32967	1.1059	5.72354	F19G12.8	WBGene00195184
F32B5.2	12.6593	2.2118	5.72354	F32B5.2	WBGene00017976
F41D9.11	6.32967	1.1059	5.72354	F41D9.11	WBGene00197742
F47B8.10	6.32967	1.1059	5.72354	F47B8.10	WBGene00009811
F52F10.4	18.989	3.31771	5.72354	oac-32	WBGene00018708
F55C10.4	6.32967	1.1059	5.72354	F55C10.4	WBGene00010108
H41C03.2	6.32967	1.1059	5.72354	H41C03.2	WBGene00019269
M01H9.5	12.6593	2.2118	5.72354	M01H9.5	WBGene00019721
R04A9.1	6.32967	1.1059	5.72354	R04A9.1	WBGene00019861
R08A2.5	6.32967	1.1059	5.72354	R08A2.5	WBGene00011136
T01H10.4	6.32967	1.1059	5.72354	T01H10.4	WBGene00011357
T05A8.5	25.3187	4.42361	5.72354	T05A8.5	WBGene00020231
T06D8.2	6.32967	1.1059	5.72354	T06D8.2	WBGene00011523
T10B9.8	6.32967	1.1059	5.72354	cyp-13A1	WBGene00011677
T14E8.4	12.6593	2.2118	5.72354	T14E8.4	WBGene00043981
T27F6.10	6.32967	1.1059	5.72354	T27F6.10	WBGene00077508
Y116A8C.14	6.32967	1.1059	5.72354	rom-3	WBGene00004402
Y44A6B.1	12.6593	2.2118	5.72354	srxa-14	WBGene00012846
Y52E8A.1	6.32967	1.1059	5.72354	Y52E8A.1	WBGene00021794
Y9C9A.3	6.32967	1.1059	5.72354	str-163	WBGene00006208
ZC190.2	6.32967	1.1059	5.72354	ZC190.2	WBGene00022537
ZK1025.4	6.32967	1.1059	5.72354	ZK1025.4	WBGene00014184
C30A5.4	56.9671	9.95312	5.72354	C30A5.4	WBGene00016239
F39D8.3	56.9671	9.95312	5.72354	F39D8.3	WBGene00009561
F09C6.4	37.978	6.63541	5.72354	srp-10	WBGene00005651
C42D4.3	415.95	72.9895	5.69876	C42D4.3	WBGene00016596
T05C12.10	351.749	61.9305	5.67974	qua-1	WBGene00004264
T20B6.3	81.3815	14.3767	5.66064	T20B6.3	WBGene00020599
T04F3.2	55.1586	9.95312	5.54184	smoc-1	WBGene00011437
F49A5.7	24.4145	4.42361	5.51913	clec-33	WBGene00009859
T21E12.5	66.9137	12.1649	5.50055	T21E12.5	WBGene00020656
T06D4.3	103.083	18.8003	5.48306	nep-19	WBGene00020292
B0207.7	326.43	59.7187	5.46613	B0207.7	WBGene00015030
F29B9.9	556.107	101.743	5.4658	col-111	WBGene00000685
C14A4.9	18.0848	3.31771	5.45099	C14A4.9	WBGene00007560
F14D7.1	18.0848	3.31771	5.45099	F14D7.1	WBGene00008788
F42E8.1	18.0848	3.31771	5.45099	F42E8.1	WBGene00009630
F47F6.1	490.098	90.684	5.40446	lin-42	WBGene00018572
C29F5.3	119.36	22.118	5.39648	C29F5.3	WBGene00016212
ZK1251.3	119.36	22.118	5.39648	ZK1251.3	WBGene00014241
C42D8.5	380.685	70.7777	5.3786	acn-1	WBGene00000039
F26A1.15	41.595	7.74131	5.37312	acbp-7	WBGene00044603
Y59E9AL.5	41.595	7.74131	5.37312	Y59E9AL.5	WBGene00021995
F15H9.1	88.6154	16.5885	5.34197	F15H9.1	WBGene00008870
F55G1.1	11.7551	2.2118	5.31472	F55G1.1	WBGene00018899
T13C5.9	11.7551	2.2118	5.31472	T13C5.9	WBGene00195168
F12A10.3	129.306	24.3298	5.31472	basl-2	WBGene00017392
C26B2.8	35.2653	6.63541	5.31472	C26B2.8	WBGene00016130
R102.3	163.667	30.9653	5.28551	R102.3	WBGene00011290
B0393.4	508.182	96.2135	5.28182	B0393.4	WBGene00007169
F44F1.1	52.4459	9.95312	5.26929	F44F1.1	WBGene00009693
C10C6.7	86.807	16.5885	5.23295	C10C6.7	WBGene00007515
Y75B8A.20	86.807	16.5885	5.23295	grl-15	WBGene00001724
C31G12.4	28.9357	5.52951	5.23295	C31G12.4	WBGene00007853
R11G1.3	28.9357	5.52951	5.23295	gst-11	WBGene00001759
Y73B6BL.22	28.9357	5.52951	5.23295	Y73B6BL.22	WBGene00022243
F59A6.8	329.143	63.0364	5.22148	msp-71	WBGene00003460
C54G4.4	34.3611	6.63541	5.17844	C54G4.4	WBGene00008314
DY3.5	68.7222	13.2708	5.17844	pqn-26	WBGene00004115
F46B6.9	22.606	4.42361	5.1103	F46B6.9	WBGene00009774
K02E10.5	22.606	4.42361	5.1103	K02E10.5	WBGene00019319
B0511.3	134.732	26.5416	5.07624	fbxa-125	WBGene00015229
F35D11.2	330.952	65.2482	5.07219	pqn-35	WBGene00004122
F35C5.7	56.0628	11.059	5.06942	clec-64	WBGene00009395
C27A2.5	28.0314	5.52951	5.06942	C27A2.5	WBGene00016153
K11G12.2	28.0314	5.52951	5.06942	acr-2	WBGene00000042
Y45F10B.8	28.0314	5.52951	5.06942	Y45F10B.8	WBGene00012872
T25B9.2	61.4883	12.1649	5.05456	T25B9.2	WBGene00012008
T05E7.4	33.4569	6.63541	5.04217	T05E7.4	WBGene00020260
F28H7.4	38.8823	7.74131	5.0227	selt-1.2	WBGene00009238
T19D12.9	38.8823	7.74131	5.0227	T19D12.9	WBGene00020583
T10B10.1	116.647	23.2239	5.0227	col-41	WBGene00000618
F46C5.7	44.3077	8.84722	5.0081	F46C5.7	WBGene00009782
R05D7.2	93.1366	18.8003	4.95399	R05D7.2	WBGene00011027
F36H9.5	103.988	21.0121	4.94893	F36H9.5	WBGene00018113
C05E4.13	10.8509	2.2118	4.90589	str-262	WBGene00006288
C36B7.5	103.083	21.0121	4.90589	C36B7.5	WBGene00016468
E02H9.6	10.8509	2.2118	4.90589	E02H9.6	WBGene00017104
F15A8.4	10.8509	2.2118	4.90589		not found
F26A1.8	10.8509	2.2118	4.90589	F26A1.8	WBGene00017806
R03H4.1	10.8509	2.2118	4.90589	oac-40	WBGene00019849
Y43F8B.7	10.8509	2.2118	4.90589	Y43F8B.7	WBGene00012818
Y51A2B.9	10.8509	2.2118	4.90589	Y51A2B.9	WBGene00050907
F39D8.1	75.9561	15.4826	4.90589	pqn-36	WBGene00004123
F35E2.10	146.487	29.8594	4.90589	F35E2.10	WBGene00044270
B0222.14	5.42544	1.1059	4.90589	B0222.14	WBGene00201384
C01G10.16	5.42544	1.1059	4.90589	C01G10.16	WBGene00007241
C06G8.4	5.42544	1.1059	4.90589	srd-7	WBGene00005085
C15A7.2	5.42544	1.1059	4.90589	C15A7.2	WBGene00007595
C15C8.5	5.42544	1.1059	4.90589	C15C8.5	WBGene00007607
C33B4.2	5.42544	1.1059	4.90589	C33B4.2	WBGene00007891
C42D4.4	5.42544	1.1059	4.90589	str-44	WBGene00006109
C47F8.2	5.42544	1.1059	4.90589	nhr-165	WBGene00008158
F14F3.4	5.42544	1.1059	4.90589	F14F3.4	WBGene00008807
F15D3.3	5.42544	1.1059	4.90589	col-66	WBGene00000642
F19B2.4	5.42544	1.1059	4.90589	srz-36	WBGene00008943
F28A10.9	5.42544	1.1059	4.90589	F28A10.9	WBGene00017877
F29F11.2	5.42544	1.1059	4.90589	ugt-34	WBGene00009255
F32D8.8	5.42544	1.1059	4.90589	F32D8.8	WBGene00009332
F41D3.9	5.42544	1.1059	4.90589	F41D3.9	WBGene00009614
F49C12.4	5.42544	1.1059	4.90589	F49C12.4	WBGene00009874
F56A3.5	5.42544	1.1059	4.90589	bro-1	WBGene00000272
K02E2.1	5.42544	1.1059	4.90589	K02E2.1	WBGene00010506
K02E2.4	5.42544	1.1059	4.90589	ins-35	WBGene00002118
K03A11.4	5.42544	1.1059	4.90589	K03A11.4	WBGene00010521
K05D4.6	5.42544	1.1059	4.90589	srh-277	WBGene00005482
K05G3.2	5.42544	1.1059	4.90589	K05G3.2	WBGene00019423
K09C4.4	5.42544	1.1059	4.90589	K09C4.4	WBGene00019549
K10H10.5	5.42544	1.1059	4.90589	K10H10.5	WBGene00010761
M04C7.3	5.42544	1.1059	4.90589	M04C7.3	WBGene00010854
R05A10.6	5.42544	1.1059	4.90589	R05A10.6	WBGene00011023
R05H10.6	54.2544	11.059	4.90589	cdh-7	WBGene00000399
R08C7.11	5.42544	1.1059	4.90589	R08C7.11	WBGene00019954
R10H1.2	5.42544	1.1059	4.90589	srab-14	WBGene00019999
T05C1.3	5.42544	1.1059	4.90589	T05C1.3	WBGene00020250
T09D3.5	5.42544	1.1059	4.90589	srg-25	WBGene00005182
T13B5.7	5.42544	1.1059	4.90589	lips-13	WBGene00020474
T13F3.1	5.42544	1.1059	4.90589	str-183	WBGene00006227
W02B3.7	5.42544	1.1059	4.90589	W02B3.7	WBGene00020927
Y116F11B.11	5.42544	1.1059	4.90589	Y116F11B.11	WBGene00013827
Y41D4B.24	5.42544	1.1059	4.90589	Y41D4B.24	WBGene00021524
Y71A12B.15	5.42544	1.1059	4.90589	Y71A12B.15	WBGene00013511
ZK813.5	5.42544	1.1059	4.90589	ZK813.5	WBGene00022824
T06A4.1	37.978	7.74131	4.90589	T06A4.1	WBGene00020281
ZK783.5	37.978	7.74131	4.90589		not found
F09F7.8	27.1272	5.52951	4.90589	nspb-12	WBGene00017305
F47B8.5	16.2763	3.31771	4.90589	F47B8.5	WBGene00009806
F53F4.1	16.2763	3.31771	4.90589	F53F4.1	WBGene00009985
ZK938.8	16.2763	3.31771	4.90589	ZK938.8	WBGene00044804
C49A1.3	177.231	36.4948	4.85634	best-11	WBGene00008186
F01D5.10	85.9027	17.6944	4.85479	F01D5.10	WBGene00008500
C26C6.3	246.857	50.8715	4.85257	nas-36	WBGene00003552
C18H2.3	75.0519	15.4826	4.84749	C18H2.3	WBGene00015990
C18E9.7	128.402	26.5416	4.83775	C18E9.7	WBGene00007687
R07E3.2	128.402	26.5416	4.83775	R07E3.2	WBGene00011103
T06A4.3	411.429	85.1545	4.83156	T06A4.3	WBGene00020283
C15A11.6	1013.65	210.121	4.82413	col-62	WBGene00000638
C09G5.6	457.545	95.1076	4.81082	bli-1	WBGene00000251
F52F10.2	132.923	27.6475	4.80777	F52F10.2	WBGene00018706
F10F2.6	244.145	50.8715	4.79924	clec-152	WBGene00008658
F46F5.11	79.5731	16.5885	4.79687	F46F5.11	WBGene00018502
F54D10.2	259.517	54.1892	4.78909	fbxa-24	WBGene00018803
T05A10.3	3397.23	711.095	4.77746	ttr-14	WBGene00011460
C09E8.3	301.112	63.0364	4.77679	mlt-10	WBGene00015646
E03G2.4	84.0943	17.6944	4.75258	col-186	WBGene00000759
C49F8.3	525.363	110.59	4.75054	C49F8.3	WBGene00008215
T04H1.6	52.4459	11.059	4.74236	lrx-1	WBGene00003075
C15C6.1	178.135	37.6007	4.73755	C15C6.1	WBGene00007600
C38C3.8	47.0204	9.95312	4.72419	C38C3.8	WBGene00016516
R155.5	47.0204	9.95312	4.72419	R155.5	WBGene00189953
R12C12.10	41.595	8.84722	4.70148	R12C12.10	WBGene00044395
F33D11.1	62.3925	13.2708	4.70148	F33D11.1	WBGene00018000
F18C12.4	72.3391	15.4826	4.67228	F18C12.4	WBGene00008935
F26G1.8	169.093	36.4948	4.63334	msp-42	WBGene00003437
F52E1.12	15.3721	3.31771	4.63334	F52E1.12	WBGene00018699
Y105E8A.5	15.3721	3.31771	4.63334	bbs-1	WBGene00000241
Y45F10B.9	15.3721	3.31771	4.63334	Y45F10B.9	WBGene00012873
ZK39.8	15.3721	3.31771	4.63334	clec-99	WBGene00013933
F55C5.2	618.5	133.814	4.62208	F55C5.2	WBGene00010092
C41D7.2	173.614	37.6007	4.61731	ptr-3	WBGene00004218
T22H9.3	744.189	161.462	4.60907	wago-10	WBGene00020707
C28F5.4	50.6374	11.059	4.57883	C28F5.4	WBGene00016185
K08B12.1	25.3187	5.52951	4.57883	K08B12.1	WBGene00019520
T26C5.2	60.584	13.2708	4.56521	T26C5.2	WBGene00012032
K04G11.2	35.2653	7.74131	4.55547	sel-7	WBGene00004764
F25G6.6	199.837	44.2361	4.51751	asns-1	WBGene00003816
R11H6.7	104.892	23.2239	4.51654	R11H6.7	WBGene00077579
C05E7.1	134.732	29.8594	4.51221	C05E7.1	WBGene00007343
D2092.7	149.199	33.1771	4.49707	tsp-19	WBGene00006645
C13C12.2	29.8399	6.63541	4.49707	C13C12.2	WBGene00007552
C01G12.6	19.8933	4.42361	4.49707	nspb-10	WBGene00007246
F22D3.9	9.94663	2.2118	4.49707	mir-8192	WBGene00199918
F32D8.2	9.94663	2.2118	4.49707	F32D8.2	WBGene00009327
F46C5.4	19.8933	4.42361	4.49707	F46C5.4	WBGene00009780
F57G4.1	19.8933	4.42361	4.49707	F57G4.1	WBGene00010206
Y87G2A.15	9.94663	2.2118	4.49707	grd-15	WBGene00001704
F15H10.1	3810.46	850.439	4.48059	col-12	WBGene00000601
H04J21.1	313.771	70.7777	4.43319	H04J21.1	WBGene00019150
C25F9.6	58.7756	13.2708	4.42893	C25F9.6	WBGene00007726
F38A5.11	97.6578	22.118	4.4153	irld-7	WBGene00018168
T02C12.4	73.2434	16.5885	4.4153	T02C12.4	WBGene00011369
F14D7.10	48.8289	11.059	4.4153	F14D7.10	WBGene00008797
R07C3.1	24.4145	5.52951	4.4153	clec-43	WBGene00019917
K01H12.2	1724.38	394.807	4.36766	ant-1.3	WBGene00010485
C16D9.1	72.3391	16.5885	4.36079	C16D9.1	WBGene00015857
R11F4.2	14.4678	3.31771	4.36079	R11F4.2	WBGene00020008
T01C3.11	14.4678	3.31771	4.36079	T01C3.11	WBGene00011325
Y116A8C.8	14.4678	3.31771	4.36079	Y116A8C.8	WBGene00013788
Y57G7A.11	14.4678	3.31771	4.36079	Y57G7A.11	WBGene00021974
C55C2.3	57.8713	13.2708	4.36079	C55C2.3	WBGene00016949
M142.3	57.8713	13.2708	4.36079	M142.3	WBGene00014809
H16D19.5	28.9357	6.63541	4.36079	H16D19.5	WBGene00195253
Y22D7AR.7	28.9357	6.63541	4.36079	Y22D7AR.7	WBGene00021261
C10G11.9	1290.35	296.382	4.35367	spch-2	WBGene00015689
F38A6.4	62.3925	14.3767	4.33983	F38A6.4	WBGene00009528
F31F6.5	66.9137	15.4826	4.32186	daf-6	WBGene00000902
K10D6.3	33.4569	7.74131	4.32186	K10D6.3	WBGene00010743
R07B1.9	33.4569	7.74131	4.32186	R07B1.9	WBGene00011081
F56H11.3	281.218	65.2482	4.30998	elo-7	WBGene00001245
R04B5.1	71.4349	16.5885	4.30628	R04B5.1	WBGene00011001
Y62E10A.19	71.4349	16.5885	4.30628	Y62E10A.19	WBGene00013385
C08E3.10	18.989	4.42361	4.29266	fbxa-158	WBGene00015602
C54D10.9	18.989	4.42361	4.29266	C54D10.9	WBGene00008303
D1007.13	18.989	4.42361	4.29266	D1007.13	WBGene00017009
F32G8.3	18.989	4.42361	4.29266	F32G8.3	WBGene00009339
F46B6.10	18.989	4.42361	4.29266	F46B6.10	WBGene00009775
C25H3.16	75.9561	17.6944	4.29266	C25H3.16	WBGene00044392
R57.2	37.978	8.84722	4.29266	R57.2	WBGene00020083
C16E9.1	630.255	147.085	4.28497	C16E9.1	WBGene00015865
C38C6.3	23.5102	5.52951	4.25177	C38C6.3	WBGene00007996
F59C6.2	327.335	77.4131	4.22841	dhhc-12	WBGene00010323
K08H10.5	56.0628	13.2708	4.22452	K08H10.5	WBGene00014805
F26F12.2	28.0314	6.63541	4.22452	F26F12.2	WBGene00017833
T07G12.2	28.0314	6.63541	4.22452	T07G12.2	WBGene00011593
T20G5.6	28.0314	6.63541	4.22452	unc-47	WBGene00006783
F21F3.3	493.715	117.226	4.21166	icmt-1	WBGene00017673
C31H1.1	465.683	110.59	4.21089	C31H1.1	WBGene00016286
F45F2.3	32.5526	7.74131	4.20505	his-5	WBGene00001879
F58A6.4	32.5526	7.74131	4.20505	nas-29	WBGene00003547
C50H2.12	241.432	57.5069	4.19831	fipr-10	WBGene00008245
T22F3.8	37.0738	8.84722	4.19045	T22F3.8	WBGene00020698
M05B5.3	317.388	76.3072	4.15934	M05B5.3	WBGene00010871
K08E7.5	73.2434	17.6944	4.13935	K08E7.5	WBGene00010673
C10A4.9	77.7646	18.8003	4.13634	C10A4.9	WBGene00045456
F32E10.3	160.05	38.7066	4.13497	clec-180	WBGene00017991
C49G7.8	273.984	66.3541	4.12913	cyp-35A4	WBGene00016786
F13A7.7	209.784	50.8715	4.12379	F13A7.7	WBGene00008725
C08F11.14	190.794	46.4479	4.10771	C08F11.14	WBGene00007461
K09B11.10	63.2967	15.4826	4.08824	mam-3	WBGene00010714
C24F3.3	18.0848	4.42361	4.08824	nas-12	WBGene00003531
K08F8.7	18.0848	4.42361	4.08824	K08F8.7	WBGene00010683
M01B2.1	18.0848	4.42361	4.08824	kin-30	WBGene00002211
T01B6.4	18.0848	4.42361	4.08824	nlp-45	WBGene00020136
M03F4.6	90.4239	22.118	4.08824	M03F4.6	WBGene00019759
C07G1.1	9.04239	2.2118	4.08824	svh-1	WBGene00006620
C17H12.21	4.5212	1.1059	4.08824	21ur-11363	WBGene00167726
C33A12.9	4.5212	1.1059	4.08824	sru-5	WBGene00005668
C42D8.9	4.5212	1.1059	4.08824	C42D8.9	WBGene00044299
C45E1.5	4.5212	1.1059	4.08824	C45E1.5	WBGene00195056
C45E5.53	9.04239	2.2118	4.08824	C45E5.53	WBGene00195267
C50H2.4	9.04239	2.2118	4.08824	C50H2.4	WBGene00008240
C52B9.11	9.04239	2.2118	4.08824	ets-10	WBGene00016870
D1007.1	4.5212	1.1059	4.08824	ceh-17	WBGene00000440
E03A3.10	9.04239	2.2118	4.08824	E03A3.10	WBGene00189944
F09E10.6	4.5212	1.1059	4.08824	F09E10.6	WBGene00017296
F10E9.10	4.5212	1.1059	4.08824	F10E9.10	WBGene00017359
F13C5.3	9.04239	2.2118	4.08824	F13C5.3	WBGene00017424
F13E6.10	4.5212	1.1059	4.08824	F13E6.10	WBGene00199935
F16H6.6	4.5212	1.1059	4.08824		not found
F28A10.5	4.5212	1.1059	4.08824	F28A10.5	WBGene00017873
F40G12.6	4.5212	1.1059	4.08824	F40G12.6	WBGene00009601
F52E10.2	4.5212	1.1059	4.08824	F52E10.2	WBGene00009933
F54B11.10	4.5212	1.1059	4.08824	F54B11.10	WBGene00010033
K06B4.4	4.5212	1.1059	4.08824	K06B4.4	WBGene00010599
M04C7.4	4.5212	1.1059	4.08824	M04C7.4	WBGene00010855
M04D8.6	9.04239	2.2118	4.08824	xbx-3	WBGene00010864
M04G12.3	4.5212	1.1059	4.08824	gcy-34	WBGene00001554
M153.3	4.5212	1.1059	4.08824	M153.3	WBGene00010926
R02C2.5	4.5212	1.1059	4.08824	str-121	WBGene00006172
T07C12.8	4.5212	1.1059	4.08824	mam-5	WBGene00011572
T18H9.4	4.5212	1.1059	4.08824	str-177	WBGene00006221
W02D7.11	9.04239	2.2118	4.08824	W02D7.11	WBGene00020946
Y18D10A.4	4.5212	1.1059	4.08824	Y18D10A.4	WBGene00012477
Y22D7AR.14	9.04239	2.2118	4.08824	Y22D7AR.14	WBGene00021266
Y42A5A.4	9.04239	2.2118	4.08824	cdkl-1	WBGene00012779
Y44A6D.6	4.5212	1.1059	4.08824	Y44A6D.6	WBGene00012856
Y44A6D.7	4.5212	1.1059	4.08824	Y44A6D.7	WBGene00077681
Y47D7A.2	4.5212	1.1059	4.08824	Y47D7A.2	WBGene00021616
Y47H9C.6	4.5212	1.1059	4.08824	csp-3	WBGene00000821
Y51H7C.10	4.5212	1.1059	4.08824	Y51H7C.10	WBGene00021788
ZC487.5	9.04239	2.2118	4.08824	grl-8	WBGene00001717
ZK1240.1	4.5212	1.1059	4.08824	ZK1240.1	WBGene00022866
ZK1290.2	4.5212	1.1059	4.08824	tph-1	WBGene00006600
ZK682.4	4.5212	1.1059	4.08824	hlh-10	WBGene00001954
ZK856.6	4.5212	1.1059	4.08824	ZK856.6	WBGene00014107
T23F2.1	135.636	33.1771	4.08824	bus-8	WBGene00044623
C09B9.1	13.5636	3.31771	4.08824	C09B9.1	WBGene00015626
C30G12.4	13.5636	3.31771	4.08824	C30G12.4	WBGene00016276
C49H3.1	13.5636	3.31771	4.08824	gcy-8	WBGene00001535
ZC449.1	13.5636	3.31771	4.08824	ZC449.1	WBGene00022611
C33D3.3	49.7332	12.1649	4.08824	C33D3.3	WBGene00007894
F41A4.1	27.1272	6.63541	4.08824	cutl-28	WBGene00018256
F16H6.9	22.606	5.52951	4.08824	F16H6.9	WBGene00008899
ZK678.8	22.606	5.52951	4.08824	bus-17	WBGene00044630
C23G10.11	131.115	32.0712	4.08824	C23G10.11	WBGene00016017
T08G3.7	187.178	46.4479	4.02984	T08G3.7	WBGene00011619
C49G7.1	159.146	39.8125	3.99739		not found
R06B10.1	827.379	207.91	3.97951	R06B10.1	WBGene00019912
F46G11.1	30.7441	7.74131	3.97144	twnk-1	WBGene00018514
F22F4.1	92.2324	23.2239	3.97144	sups-1	WBGene00017716
C18H2.4	135.636	34.283	3.95636	C18H2.4	WBGene00015991
C09B9.3	104.892	26.5416	3.95197	best-6	WBGene00015628
C30H6.2	152.816	38.7066	3.94807	zipt-17	WBGene00006487
F26A3.5	903.335	228.922	3.94604	F26A3.5	WBGene00009143
F28D1.9	619.404	157.038	3.94429	acs-20	WBGene00009218
C34D4.9	91.3282	23.2239	3.9325	nas-8	WBGene00003527
C31B8.12	21.7017	5.52951	3.92471	C31B8.12	WBGene00016285
F27B3.2	21.7017	5.52951	3.92471	acr-21	WBGene00000060
F53B3.3	21.7017	5.52951	3.92471	F53B3.3	WBGene00018742
W05B2.4	21.7017	5.52951	3.92471	dhc-4	WBGene00012272
F20D6.1	103.988	26.5416	3.9179	F20D6.1	WBGene00017633
Y32G9B.1	103.988	26.5416	3.9179	Y32G9B.1	WBGene00021309
D1081.5	571.479	145.979	3.9148	D1081.5	WBGene00008383
F25A2.1	38.8823	9.95312	3.90654	F25A2.1	WBGene00017764
R05H5.2	163.667	42.0243	3.89459	cdc-25.4	WBGene00000389
C25D7.2	51.5416	13.2708	3.88383	C25D7.2	WBGene00007715
F43G9.6	834.613	215.651	3.8702	fer-1	WBGene00001414
F32B4.2	902.431	233.345	3.86736	F32B4.2	WBGene00009313
F17B5.1	205.262	53.0833	3.8668	F17B5.1	WBGene00008905
C04F12.6	94.0409	24.3298	3.86525	C04F12.6	WBGene00007300
C05B5.12	29.8399	7.74131	3.85463	C05B5.12	WBGene00194886
K01A2.7	29.8399	7.74131	3.85463	col-69	WBGene00000645
K01A6.5	29.8399	7.74131	3.85463	K01A6.5	WBGene00010447
B0024.2	421.376	109.484	3.84873	col-150	WBGene00000723
C35A5.11	12.6593	3.31771	3.81569	C35A5.11	WBGene00044024
C55B7.6	12.6593	3.31771	3.81569	sulp-1	WBGene00016945
F32G8.2	12.6593	3.31771	3.81569	F32G8.2	WBGene00009338
F38G1.1	12.6593	3.31771	3.81569	che-2	WBGene00000484
F44G4.7	12.6593	3.31771	3.81569	F44G4.7	WBGene00009716
K08D12.8	37.978	9.95312	3.81569	K08D12.8	WBGene00195004
C03F11.2	25.3187	6.63541	3.81569	C03F11.2	WBGene00015388
F26G1.10	25.3187	6.63541	3.81569	F26G1.10	WBGene00044663
T12B5.9	25.3187	6.63541	3.81569	T12B5.9	WBGene00023345
F36D1.6	75.9561	19.9062	3.81569	F36D1.6	WBGene00009465
R08C7.8	202.55	53.0833	3.81569	R08C7.8	WBGene00019951
T20H4.2	164.572	43.1302	3.81569	T20H4.2	WBGene00020635
C36C5.12	206.167	54.1892	3.80457	C36C5.12	WBGene00016481
F21F3.5	71.4349	18.8003	3.79966	unc-38	WBGene00006774
C47E12.12	104.892	27.6475	3.79389	C47E12.12	WBGene00008155
C01B12.4	167.284	44.2361	3.78163	osta-1	WBGene00015287
K09C6.1	321.005	85.1545	3.76968		not found
T09B4.7	95.8494	25.4357	3.76829	T09B4.7	WBGene00020381
K01A6.7	83.19	22.118	3.76118	K01A6.7	WBGene00045096
F18A1.1	124.785	33.1771	3.76118	F18A1.1	WBGene00017545
C25F9.1	20.7975	5.52951	3.76118	srw-85	WBGene00005832
K05F6.10	20.7975	5.52951	3.76118	K05F6.10	WBGene00019421
T22C8.6	207.071	55.2951	3.74483	T22C8.6	WBGene00011927
F49C5.11	28.9357	7.74131	3.73782	F49C5.11	WBGene00044163
ZK1086.2	28.9357	7.74131	3.73782	ZK1086.2	WBGene00014216
T22F3.11	66.0095	17.6944	3.73052	T22F3.11	WBGene00020700
T01C8.7	37.0738	9.95312	3.72484	mec-4	WBGene00003168
Y39A1A.18	37.0738	9.95312	3.72484	Y39A1A.18	WBGene00012656
F54C1.1	119.36	32.0712	3.72171	F54C1.1	WBGene00018789
F31A3.3	45.212	12.1649	3.71658	F31A3.3	WBGene00017938
C04G2.3	1382.58	372.689	3.70975	C04G2.3	WBGene00014665
T07A5.1	420.471	113.908	3.69133	T07A5.1	WBGene00011554
F47G6.3	216.113	58.6128	3.68713	F47G6.3	WBGene00018580
C09D4.3	949.451	257.675	3.68468	C09D4.3	WBGene00015634
R02F2.5	105.796	28.7535	3.67942	R02F2.5	WBGene00019834
F59F5.7	40.6908	11.059	3.67942	F59F5.7	WBGene00010345
R12C12.3	24.4145	6.63541	3.67942	frpr-16	WBGene00020023
C17G1.1	8.13815	2.2118	3.67942	folr-1	WBGene00007648
C39E6.6	8.13815	2.2118	3.67942	npr-1	WBGene00003807
F01G10.6	8.13815	2.2118	3.67942	F01G10.6	WBGene00008509
F02C12.2	8.13815	2.2118	3.67942	F02C12.2	WBGene00008516
F18E3.6	8.13815	2.2118	3.67942	srw-71	WBGene00005818
F21C10.12	8.13815	2.2118	3.67942	frpr-6	WBGene00017661
F36F2.8	8.13815	2.2118	3.67942	F36F2.8	WBGene00009481
F48C11.1	8.13815	2.2118	3.67942	gpa-6	WBGene00001668
F58H7.7	8.13815	2.2118	3.67942	fbxc-8	WBGene00019072
T23B3.4	8.13815	2.2118	3.67942	ckr-1	WBGene00020712
Y105C5B.8	8.13815	2.2118	3.67942	Y105C5B.8	WBGene00013649
Y116A8A.8	8.13815	2.2118	3.67942	clec-194	WBGene00013778
Y48A6C.6	8.13815	2.2118	3.67942	Y48A6C.6	WBGene00164986
ZC334.7	8.13815	2.2118	3.67942	ZC334.7	WBGene00013865
B0304.3	16.2763	4.42361	3.67942	cyp-23A1	WBGene00015135
T20D4.9	16.2763	4.42361	3.67942	T20D4.9	WBGene00020615
H32C10.3	214.305	58.6128	3.65628	dhhc-13	WBGene00019257
C04G2.8	4763.53	1306.07	3.64723	spch-1	WBGene00007307
T07H3.2	36.1696	9.95312	3.63399	bath-46	WBGene00020325
K06A1.2	289.357	79.6249	3.63399	K06A1.2	WBGene00019425
D1081.11	84.0943	23.2239	3.62102	D1081.11	WBGene00050879
B0244.7	67.8179	18.8003	3.60727	B0244.7	WBGene00015082
R13F6.5	87.7112	24.3298	3.60509	dhhc-5	WBGene00020066
F11G11.9	521.746	144.873	3.6014	mpst-4	WBGene00017387
F35E2.5	187.178	51.9774	3.60113	F35E2.5	WBGene00009412
C48C5.3	19.8933	5.52951	3.59765	aexr-3	WBGene00016748
F28A10.4	19.8933	5.52951	3.59765	F28A10.4	WBGene00017872
K09B3.1	19.8933	5.52951	3.59765	K09B3.1	WBGene00019545
T13A10.1	71.4349	19.9062	3.58857	T13A10.1	WBGene00020468
B0240.2	138.349	38.7066	3.57429	spe-42	WBGene00007117
D1065.3	110.317	30.9653	3.56261	D1065.3	WBGene00017035
F54E7.6	11.7551	3.31771	3.54314	F54E7.6	WBGene00018829
T05G5.12	11.7551	3.31771	3.54314	dao-6	WBGene00000932
T06G6.3	11.7551	3.31771	3.54314	T06G6.3	WBGene00011545
T20F7.7	11.7551	3.31771	3.54314	acs-9	WBGene00020634
Y18H1A.13	11.7551	3.31771	3.54314	col-46	WBGene00000623
ZC239.1	11.7551	3.31771	3.54314	ZC239.1	WBGene00023399
F44E7.6	70.5307	19.9062	3.54314	fbxa-183	WBGene00018428
F09C12.7	85.9027	24.3298	3.53076	msp-74	WBGene00003462
T20D4.11	89.5197	25.4357	3.51944	T20D4.11	WBGene00020617
M03B6.3	38.8823	11.059	3.51589	M03B6.3	WBGene00010835
R11G1.2	38.8823	11.059	3.51589	R11G1.2	WBGene00020011
[truncated: 1,263 more rows]

## Sheet: hlh_26 up-regulated
Sequence	1: hlh-26_Efm	2: N2_Efm	foldchange	Public Name	WormBase Gene ID
F33A8.7	194.411	1.1059	175.794	F33A8.7	WBGene00009355
K01D12.9	353.558	2.2118	159.85	K01D12.9	WBGene00010468
R12A1.3	131.115	1.1059	118.559	R12A1.3	WBGene00020017
R12E2.15	1520.03	13.2708	114.539	R12E2.15	WBGene00020040
R03C1.1	123.881	1.1059	112.018	R03C1.1	WBGene00010987
K08C9.4	2601.5	24.3298	106.926	col-65	WBGene00000641
F38B6.5	117.551	1.1059	106.294	col-172	WBGene00000745
T06E4.9	109.413	1.1059	98.9355	T06E4.9	WBGene00011536
C50B6.4	6268.19	67.46	92.9171	col-161	WBGene00000734
K10H10.4	196.22	2.2118	88.7149	K10H10.4	WBGene00010760
C02E7.7	4137.8	49.7656	83.1458	C02E7.7	WBGene00015340
F32G8.5	178.135	2.2118	80.5384	col-152	WBGene00000725
AC3.3	177.231	2.2118	80.1296	abu-1	WBGene00000024
T06E4.11	246.857	3.31771	74.406	pqn-63	WBGene00004146
M195.1	9278.4	128.285	72.3267	col-77	WBGene00000653
C27D9.2	74.1476	1.1059	67.0472	C27D9.2	WBGene00016164
B0222.7	2535.49	40.9184	61.9645	col-145	WBGene00000718
F33D11.3	67.8179	1.1059	61.3236	col-54	WBGene00000631
R12E2.14	1268.65	21.0121	60.3769	R12E2.14	WBGene00020039
T18H9.1	1092.32	18.8003	58.1012	grd-6	WBGene00001695
M02G9.2	64.201	1.1059	58.0531	M02G9.2	WBGene00010831
F22D6.10	3068.99	54.1892	56.6347	col-60	WBGene00000636
T11F9.9	1298.49	23.2239	55.9116	col-157	WBGene00000730
T06E4.12	308.346	5.52951	55.7636	T06E4.12	WBGene00044011
F08G5.4	2681.97	48.6597	55.117	col-130	WBGene00000704
R02F11.1	120.264	2.2118	54.3736	R02F11.1	WBGene00019839
F47F6.3	59.6798	1.1059	53.9648	oac-30	WBGene00018573
F41E6.11	176.327	3.31771	53.1472	F41E6.11	WBGene00018292
T19C3.2	292.974	5.52951	52.9836	T19C3.2	WBGene00020560
C35B8.1	3969.61	75.2013	52.7864	col-175	WBGene00000748
K09H9.3	3283.29	64.1423	51.1876	col-49	WBGene00000626
F41F3.3	9302.81	185.792	50.0712	F41F3.3	WBGene00018297
T06E4.14	218.826	4.42361	49.4677	T06E4.14	WBGene00077691
F09G8.6	2231.66	45.342	49.2185	col-91	WBGene00000666
C03A7.7	54.2544	1.1059	49.0589	abu-6	WBGene00000029
C30H6.5	318.292	6.63541	47.9687	C30H6.5	WBGene00007823
F46C8.8	312.867	6.63541	47.1511	F46C8.8	WBGene00018487
C46A5.3	4343.06	94.0017	46.202	col-14	WBGene00000603
F11G11.12	11373.5	246.616	46.1183	col-73	WBGene00000649
R12E2.7	1325.61	29.8594	44.3953	R12E2.7	WBGene00020033
K09H11.4	47.9247	1.1059	43.3354	K09H11.4	WBGene00019601
T10E10.2	2904.42	67.46	43.0539	col-167	WBGene00000740
C02D4.1	46.1162	1.1059	41.7001	jud-4	WBGene00007262
C17F4.12	46.1162	1.1059	41.7001	C17F4.12	WBGene00044374
C02E7.6	3632.33	88.4722	41.0562	C02E7.6	WBGene00015339
F27C1.8	5909.2	148.191	39.8756	dpy-5	WBGene00001067
C52D10.13	6466.22	171.415	37.7226	col-138	WBGene00000711
F30B5.1	6629.88	175.838	37.7044	dpy-13	WBGene00001074
T03G6.1	83.19	2.2118	37.6118	T03G6.1	WBGene00020194
F58F6.1	4269.82	115.014	37.1244	col-104	WBGene00000678
F48G7.5	203.454	5.52951	36.7942	F48G7.5	WBGene00018616
F57B7.3	677.275	18.8003	36.0246	col-156	WBGene00000729
R10H1.5	79.5731	2.2118	35.9765	nas-23	WBGene00003542
M03E7.4	38.8823	1.1059	35.1589	M03E7.4	WBGene00019756
C38C6.6	1036.26	29.8594	34.7046	tag-297	WBGene00007999
K02E11.10	906.048	26.5416	34.1368	K02E11.10	WBGene00044109
E01G6.1	218.826	6.63541	32.9785	E01G6.1	WBGene00008449
C34H4.4	6073.78	185.792	32.6913	col-107	WBGene00000681
F07H5.8	142.87	4.42361	32.2971	F07H5.8	WBGene00008559
B0496.2	35.2653	1.1059	31.8883	B0496.2	WBGene00015211
C28H8.5	104.892	3.31771	31.6157	C28H8.5	WBGene00016196
T10E10.6	586.851	18.8003	31.2149	col-170	WBGene00000743
C01B12.1	344.515	11.059	31.1524	sqt-2	WBGene00005017
T24F1.7	34.3611	1.1059	31.0706	T24F1.7	WBGene00011999
T01B7.7	906.048	29.8594	30.3439	rol-6	WBGene00004397
H23N18.5	497.332	16.5885	29.9805	H23N18.5	WBGene00019236
F53B1.4	326.43	11.059	29.5171	F53B1.4	WBGene00018737
F54C9.4	5902.87	200.168	29.4896	col-38	WBGene00000615
B0395.2	32.5526	1.1059	29.4354	mboa-1	WBGene00007174
C42D4.13	65.1052	2.2118	29.4354	C42D4.13	WBGene00016598
H10E21.4	644.723	22.118	29.1492	H10E21.4	WBGene00019184
AC3.4	126.593	4.42361	28.6177	pqn-2	WBGene00004098
F53F1.5	1355.45	47.5538	28.5036	cut-2	WBGene00009983
C29F4.1	8067.62	284.217	28.3855	col-125	WBGene00000699
BE10.2	272.176	9.95312	27.3458	agmo-1	WBGene00007210
T19A5.3	543.448	19.9062	27.3004	T19A5.3	WBGene00020554
F13A7.12	29.8399	1.1059	26.9824	F13A7.12	WBGene00008727
F08F1.6	59.6798	2.2118	26.9824	spp-13	WBGene00004998
C09E8.2	118.455	4.42361	26.778	lips-7	WBGene00015645
M02G9.1	117.551	4.42361	26.5736	M02G9.1	WBGene00010830
R09B5.5	321.005	12.1649	26.3878	pqn-54	WBGene00004139
T06D8.10	664.616	25.4357	26.1292	T06D8.10	WBGene00011530
F11G11.10	1515.51	59.7187	25.3774	col-17	WBGene00000606
C35A5.10	28.0314	1.1059	25.3471	C35A5.10	WBGene00044016
C01G12.10	27.1272	1.1059	24.5295	nspb-8	WBGene00007250
C06G4.6	27.1272	1.1059	24.5295	C06G4.6	WBGene00044446
C29E4.1	215.209	8.84722	24.325	col-90	WBGene00000665
F13B12.4	106.7	4.42361	24.1206	F13B12.4	WBGene00008732
C03A7.14	286.644	12.1649	23.5631	abu-8	WBGene00000031
F55C10.2	1633.06	69.6718	23.4393	col-154	WBGene00000727
T23F6.1	76.8603	3.31771	23.1667	T23F6.1	WBGene00011949
F35B3.4	353.558	15.4826	22.8358	F35B3.4	WBGene00018031
F53F1.4	4209.23	192.427	21.8745	F53F1.4	WBGene00009982
B0280.7	47.9247	2.2118	21.6677	B0280.7	WBGene00015103
D2024.4	47.9247	2.2118	21.6677	D2024.4	WBGene00017052
F07F6.5	71.4349	3.31771	21.5314	dct-5	WBGene00017218
R09A8.4	166.38	7.74131	21.4925	col-182	WBGene00000755
T10E10.4	70.5307	3.31771	21.2589	T10E10.4	WBGene00020421
C33G3.3	587.756	27.6475	21.2589	lgc-21	WBGene00007903
C56C10.4	46.1162	2.2118	20.85	C56C10.4	WBGene00016962
T19D7.3	92.2324	4.42361	20.85	lpr-7	WBGene00020571
F40C5.3	184.465	8.84722	20.85	grl-27	WBGene00001736
T04G9.2	114.838	5.52951	20.7683	nas-15	WBGene00003534
C08E3.13	459.354	22.118	20.7683	C08E3.13	WBGene00015605
F26F2.10	68.7222	3.31771	20.7138	F26F2.10	WBGene00138719
F57B9.9	339.994	16.5885	20.4957	abu-13	WBGene00004133
C07E3.10	22.606	1.1059	20.4412	C07E3.10	WBGene00007420
F36A4.1	22.606	1.1059	20.4412	F36A4.1	WBGene00018080
F49D11.6	22.606	1.1059	20.4412	F49D11.6	WBGene00018630
W03D2.9	22.606	1.1059	20.4412	W03D2.9	WBGene00020983
T21D11.1	43.4035	2.2118	19.6236	zmp-6	WBGene00020646
C54F6.3	21.7017	1.1059	19.6236	C54F6.3	WBGene00016921
C05E7.2	344.515	17.6944	19.4703	C05E7.2	WBGene00007344
R13A1.4	20.7975	1.1059	18.8059	unc-8	WBGene00006748
T01B10.2	1351.84	71.8836	18.8059	grd-14	WBGene00001703
Y38E10A.18	20.7975	1.1059	18.8059	nhr-234	WBGene00012596
F52D1.3	353.558	18.8003	18.8059	abu-12	WBGene00004127
R11A5.7	745.093	39.8125	18.7151	suro-1	WBGene00011235
C03A7.8	123.881	6.63541	18.6696	abu-7	WBGene00000030
D2096.6	226.964	12.1649	18.6573	D2096.6	WBGene00017073
C39E9.3	81.3815	4.42361	18.3971	col-131	WBGene00000705
F15B9.8	426.801	23.2239	18.3776	F15B9.8	WBGene00008851
T02E9.2	261.325	14.3767	18.177	grl-7	WBGene00001716
T10B11.4	19.8933	1.1059	17.9883	T10B11.4	WBGene00020400
D2092.8	179.039	9.95312	17.9883	D2092.8	WBGene00017068
F35A5.3	99.4663	5.52951	17.9883	abu-10	WBGene00000033
F36A4.6	38.8823	2.2118	17.5794	col-33	WBGene00000610
K07E3.9	77.7646	4.42361	17.5794	K07E3.9	WBGene00194670
R02E4.3	271.272	15.4826	17.521	R02E4.3	WBGene00044724
T06E4.6	1885.34	108.378	17.3959	col-146	WBGene00000719
H04M03.4	76.8603	4.42361	17.375	glf-1	WBGene00019154
C11H1.5	18.989	1.1059	17.1706	C11H1.5	WBGene00007530
F23F1.2	56.9671	3.31771	17.1706	F23F1.2	WBGene00017743
F38A5.10	18.989	1.1059	17.1706	nspb-4	WBGene00018167
W04E12.10	18.989	1.1059	17.1706	W04E12.10	WBGene00189946
F33D4.6	182.656	11.059	16.5165	F33D4.6	WBGene00017998
C36E6.8	199.837	12.1649	16.4273	C36E6.8	WBGene00044683
F41C6.5	290.261	17.6944	16.4041	col-173	WBGene00000746
C04G6.2	54.2544	3.31771	16.353	C04G6.2	WBGene00015453
F59E12.12	413.237	25.4357	16.2463	bli-2	WBGene00000252
B0491.2	782.167	48.6597	16.0742	sqt-1	WBGene00005016
C30F8.3	69.6264	4.42361	15.7397	C30F8.3	WBGene00016259
F25H8.6	103.988	6.63541	15.6716	bed-3	WBGene00009133
C34D4.15	568.767	36.4948	15.5849	col-113	WBGene00000687
F26G1.9	17.1805	1.1059	15.5353	F26G1.9	WBGene00044662
R12E2.6	17.1805	1.1059	15.5353	R12E2.6	WBGene00020032
T16D1.1	17.1805	1.1059	15.5353	T16D1.1	WBGene00020539
ZC21.9	17.1805	1.1059	15.5353		not found
T06G6.6	51.5416	3.31771	15.5353	T06G6.6	WBGene00011548
T22B11.2	136.54	8.84722	15.4331	bus-4	WBGene00044620
4R79.1	33.4569	2.2118	15.1265	nas-6	WBGene00003525
C46H11.7	33.4569	2.2118	15.1265	C46H11.7	WBGene00016731
M03F8.1	66.9137	4.42361	15.1265	M03F8.1	WBGene00019761
C06E8.5	149.199	9.95312	14.9902	C06E8.5	WBGene00015544
F19C7.7	132.019	8.84722	14.9221	col-110	WBGene00000684
C25F6.7	214.305	14.3767	14.9064	C25F6.7	WBGene00016106
T01D1.6	213.4	14.3767	14.8435	abu-11	WBGene00000034
F58E6.13	294.782	19.9062	14.8085	F58E6.13	WBGene00077697
C46H11.8	32.5526	2.2118	14.7177	phat-1	WBGene00016732
C06A1.7	16.2763	1.1059	14.7177	C06A1.7	WBGene00044235
C08H9.5	16.2763	1.1059	14.7177	old-1	WBGene00003862
F15H10.8	16.2763	1.1059	14.7177	F15H10.8	WBGene00008875
F39H12.2	16.2763	1.1059	14.7177	F39H12.2	WBGene00018213
F01D5.6	128.402	8.84722	14.5133	F01D5.6	WBGene00008496
F38A5.14	47.9247	3.31771	14.4451	nspb-1	WBGene00018170
F36H1.11	31.6484	2.2118	14.3089	F36H1.11	WBGene00009496
Y47D3B.1	31.6484	2.2118	14.3089	subs-4	WBGene00012939
T10E10.1	1009.13	70.7777	14.2577	col-168	WBGene00000741
C25D7.14	47.0204	3.31771	14.1726	C25D7.14	WBGene00014681
F09F9.2	47.0204	3.31771	14.1726	F09F9.2	WBGene00017307
T24C12.4	30.7441	2.2118	13.9	T24C12.4	WBGene00020766
K01D12.1	15.3721	1.1059	13.9	K01D12.1	WBGene00010461
K06C4.5	15.3721	1.1059	13.9	his-17	WBGene00001891
T10H9.6	15.3721	1.1059	13.9	str-180	WBGene00006224
ZK829.3	15.3721	1.1059	13.9	ZK829.3	WBGene00014094
C46H11.9	75.0519	5.52951	13.573	phat-2	WBGene00016733
R05H5.8	660.095	48.6597	13.5655	tts-2	WBGene00006651
F58G1.5	89.5197	6.63541	13.4912	lips-9	WBGene00010267
F10F2.3	227.868	17.6944	12.878	lips-3	WBGene00008655
C01H6.1	42.4992	3.31771	12.8098	col-61	WBGene00000637
F35A5.4	84.9985	6.63541	12.8098	F35A5.4	WBGene00018026
T21C9.9	493.715	38.7066	12.7553	T21C9.9	WBGene00011895
F10F2.9	55.1586	4.42361	12.4691	pqn-29	WBGene00004118
F25F6.1	13.5636	1.1059	12.2647	mltn-13	WBGene00017794
F41D9.5	13.5636	1.1059	12.2647	sulp-3	WBGene00018283
T09F5.1	13.5636	1.1059	12.2647	T09F5.1	WBGene00011665
T22B3.1	27.1272	2.2118	12.2647	dpy-20	WBGene00001079
Y119C1B.11	27.1272	2.2118	12.2647	Y119C1B.11	WBGene00044441
ZC513.1	13.5636	1.1059	12.2647		not found
C12D8.6	94.0409	7.74131	12.1479	fipr-8	WBGene00007537
F09B12.1	146.487	12.1649	12.0417	mlt-9	WBGene00008605
F13H8.5	517.225	44.2361	11.6924	F13H8.5	WBGene00017438
C08G5.2	51.5416	4.42361	11.6515	fbxc-48	WBGene00015615
F29C12.1	486.481	42.0243	11.5762	pqn-32	WBGene00004120
C10F3.2	12.6593	1.1059	11.4471	dhs-16	WBGene00000979
C13D9.1	25.3187	2.2118	11.4471	srr-6	WBGene00005657
C15H9.2	12.6593	1.1059	11.4471	C15H9.2	WBGene00015798
C17E7.5	12.6593	1.1059	11.4471	nhr-157	WBGene00015900
C18D4.2	12.6593	1.1059	11.4471	fbxa-136	WBGene00007672
C43F9.11	12.6593	1.1059	11.4471	C43F9.11	WBGene00045024
C55H1.2	12.6593	1.1059	11.4471	gpa-10	WBGene00001672
F45B8.3	12.6593	1.1059	11.4471	F45B8.3	WBGene00009720
K01D12.5	37.978	3.31771	11.4471	K01D12.5	WBGene00010464
R11G11.6	12.6593	1.1059	11.4471	R11G11.6	WBGene00020014
Y37A1B.7	12.6593	1.1059	11.4471	Y37A1B.7	WBGene00012540
C44C10.1	1831.08	161.462	11.3407	col-180	WBGene00000753
T28C6.4	662.807	58.6128	11.3082	col-117	WBGene00000691
T08G5.3	24.4145	2.2118	11.0383	T08G5.3	WBGene00011624
F16H6.1	48.8289	4.42361	11.0383	clec-42	WBGene00008891
F41F3.8	84.9985	7.74131	10.9799	F41F3.8	WBGene00044533
F46C8.2	84.9985	7.74131	10.9799	col-174	WBGene00000747
F10D11.6	1945.02	178.05	10.924	F10D11.6	WBGene00008652
H04M03.2	72.3391	6.63541	10.902	nspb-6	WBGene00019152
C06G1.1	513.608	47.5538	10.8006	C06G1.1	WBGene00015545
D1014.5	59.6798	5.52951	10.793	D1014.5	WBGene00017018
C36C5.15	11.7551	1.1059	10.6294	C36C5.15	WBGene00016484
F40B5.3	23.5102	2.2118	10.6294	nep-15	WBGene00018227
R07B1.6	11.7551	1.1059	10.6294	R07B1.6	WBGene00011078
Y15E3A.2	11.7551	1.1059	10.6294	glb-28	WBGene00012441
C47E12.6	94.0409	8.84722	10.6294	mam-2	WBGene00008150
C24H11.2	46.1162	4.42361	10.425	C24H11.2	WBGene00007700
F17C8.2	206.167	19.9062	10.3569	col-89	WBGene00000664
T06D8.3	79.5731	7.74131	10.279	plpr-1	WBGene00011524
F49H6.5	22.606	2.2118	10.2206	F49H6.5	WBGene00009908
C02B4.1	537.118	53.0833	10.1184	adt-1	WBGene00000082
F48G7.8	33.4569	3.31771	10.0843	F48G7.8	WBGene00018619
F01G10.3	4635.13	466.691	9.93191	ech-9	WBGene00001158
B0344.2	87.7112	8.84722	9.91399	wrt-9	WBGene00006955
B0212.6	10.8509	1.1059	9.81178		not found
C03G6.13	10.8509	1.1059	9.81178	tag-293	WBGene00015398
F10E7.10	10.8509	1.1059	9.81178	cutl-5	WBGene00017351
F48E3.7	10.8509	1.1059	9.81178	lgc-11	WBGene00000061
R90.3	10.8509	1.1059	9.81178	ttr-28	WBGene00011285
T27D12.3	10.8509	1.1059	9.81178	clec-144	WBGene00012086
W07G1.5	10.8509	1.1059	9.81178	rpi-1	WBGene00012332
Y50D4B.7	10.8509	1.1059	9.81178	Y50D4B.7	WBGene00021746
F30A10.2	32.5526	3.31771	9.81178	F30A10.2	WBGene00009261
W09G12.10	32.5526	3.31771	9.81178	W09G12.10	WBGene00044463
F26G1.11	21.7017	2.2118	9.81178	F26G1.11	WBGene00045455
Y41D4B.15	21.7017	2.2118	9.81178	Y41D4B.15	WBGene00021517
F52B11.4	6661.53	679.024	9.81045	col-133	WBGene00000707
F30H5.3	280.314	28.7535	9.74889	F30H5.3	WBGene00017937
EGAP9.2	150.104	15.4826	9.69498	fut-2	WBGene00001506
F56D3.1	427.705	44.2361	9.6687	F56D3.1	WBGene00018969
C32H11.5	42.4992	4.42361	9.60737	C32H11.5	WBGene00007868
B0222.6	3099.73	326.241	9.50135	col-144	WBGene00000717
C01F1.5	41.595	4.42361	9.40296	C01F1.5	WBGene00015300
M03E7.2	20.7975	2.2118	9.40296	M03E7.2	WBGene00019754
K04H4.2	318.292	34.283	9.28427	K04H4.2	WBGene00010573
F36D1.8	71.4349	7.74131	9.22775	F36D1.8	WBGene00009467
T16G1.2	81.3815	8.84722	9.19855	T16G1.2	WBGene00011796
F40E10.5	132.019	14.3767	9.18282	F40E10.5	WBGene00009573
F01D5.7	160.955	17.6944	9.09634	F01D5.7	WBGene00008497
F26B1.4	319.196	35.3889	9.01969	col-58	WBGene00000634
M04C9.5	29.8399	3.31771	8.99414	dyf-5	WBGene00001121
F07H5.6	9.94663	1.1059	8.99414	F07H5.6	WBGene00008557
F55A4.7	9.94663	1.1059	8.99414	F55A4.7	WBGene00018859
R07G3.6	9.94663	1.1059	8.99414	osm-8	WBGene00003888
R13A1.1	9.94663	1.1059	8.99414	R13A1.1	WBGene00020041
T28A11.19	9.94663	1.1059	8.99414	T28A11.19	WBGene00020881
Y69H2.11	9.94663	1.1059	8.99414	egas-1	WBGene00013486
F57C12.1	216.113	24.3298	8.88264	nas-38	WBGene00003554
B0213.17	840.943	95.1076	8.84201	nlp-34	WBGene00015046
C06G1.2	38.8823	4.42361	8.78972	C06G1.2	WBGene00015546
M195.2	67.8179	7.74131	8.76052	M195.2	WBGene00010948
R07E3.6	67.8179	7.74131	8.76052	R07E3.6	WBGene00011107
F39D8.4	28.9357	3.31771	8.72159	nas-13	WBGene00003532
F46F3.3	18.989	2.2118	8.58531	F46F3.3	WBGene00009791
F54E4.4	18.989	2.2118	8.58531	F54E4.4	WBGene00010060
T08B1.5	37.978	4.42361	8.58531	fbxa-201	WBGene00020342
C09G5.3	113.03	13.2708	8.51717	col-79	WBGene00000655
C26F1.1	329.143	38.7066	8.50355	C26F1.1	WBGene00016146
F35E2.3	47.0204	5.52951	8.50355	F35E2.3	WBGene00009411
R13H4.8	28.0314	3.31771	8.44904	R13H4.8	WBGene00011266
ZK470.6	28.0314	3.31771	8.44904	ZK470.6	WBGene00022747
F35E12.5	7623.64	910.157	8.37618	irg-5	WBGene00009429
C40H5.4	46.1162	5.52951	8.34002	lact-7	WBGene00008047
ZK1307.2	46.1162	5.52951	8.34002	ZK1307.2	WBGene00014245
C26B9.3	257.708	30.9653	8.3225	C26B9.3	WBGene00016133
T15H9.4	109.413	13.2708	8.24462	T15H9.4	WBGene00011789
B0399.2	36.1696	4.42361	8.17649	oac-1	WBGene00007177
C17C3.19	18.0848	2.2118	8.17649	ins-12	WBGene00002095
C17E7.13	18.0848	2.2118	8.17649	C17E7.13	WBGene00015906
C54D10.8	18.0848	2.2118	8.17649	pals-38	WBGene00008302
M02G9.3	18.0848	2.2118	8.17649	M02G9.3	WBGene00010832
ZK652.5	18.0848	2.2118	8.17649	ceh-23	WBGene00000446
C07G1.7	9.04239	1.1059	8.17649	C07G1.7	WBGene00015573
C17B7.5	9.04239	1.1059	8.17649	C17B7.5	WBGene00015879
F21H7.9	9.04239	1.1059	8.17649	gcy-20	WBGene00001545
F25B3.2	9.04239	1.1059	8.17649	F25B3.2	WBGene00009099
F54F7.11	9.04239	1.1059	8.17649	F54F7.11	WBGene00194932
K02H11.9	9.04239	1.1059	8.17649	K02H11.9	WBGene00019350
K04A8.3	9.04239	1.1059	8.17649		not found
Y43F8B.15	9.04239	1.1059	8.17649	Y43F8B.15	WBGene00045415
Y43F8C.10	9.04239	1.1059	8.17649	dmd-3	WBGene00012832
Y55F3C.10	9.04239	1.1059	8.17649	Y55F3C.10	WBGene00044460
ZK666.15	9.04239	1.1059	8.17649	ZK666.15	WBGene00195145
F18F11.4	27.1272	3.31771	8.17649	F18F11.4	WBGene00017577
T23G11.10	27.1272	3.31771	8.17649	T23G11.10	WBGene00011973
F58H1.2	45.212	5.52951	8.17649	F58H1.2	WBGene00010285
T07F10.4	204.358	25.4357	8.03429	bus-19	WBGene00011590
T28C6.6	738.763	92.8958	7.95261	col-3	WBGene00000594
F20B10.3	26.2229	3.31771	7.90394	F20B10.3	WBGene00008967
ZC482.1	26.2229	3.31771	7.90394	gab-1	WBGene00001512
E01G4.6	2587.03	332.876	7.77174	E01G4.6	WBGene00008448
K04C2.5	51.5416	6.63541	7.76766	K04C2.5	WBGene00019382
T17H7.7	665.52	87.3663	7.61759	T17H7.7	WBGene00020551
T10E10.5	478.343	63.0364	7.58835	col-169	WBGene00000742
C54G7.3	224.251	29.8594	7.51025	lgx-1	WBGene00002983
C15A11.5	876.208	117.226	7.47454	col-7	WBGene00000596
C50D2.1	82.2858	11.059	7.4406	C50D2.1	WBGene00016805
C02D5.1	180.848	24.3298	7.43317	acdh-6	WBGene00015335
C09G5.4	6217.55	842.697	7.37815	col-39	WBGene00000616
C45G9.10	8.13815	1.1059	7.35884	C45G9.10	WBGene00016681
C53D6.5	8.13815	1.1059	7.35884	C53D6.5	WBGene00008282
C54G7.1	8.13815	1.1059	7.35884	C54G7.1	WBGene00016933
F43E2.11	8.13815	1.1059	7.35884	F43E2.11	WBGene00018397
F45E4.7	8.13815	1.1059	7.35884	nep-16	WBGene00018472
F49D11.3	8.13815	1.1059	7.35884	F49D11.3	WBGene00018627
H03G16.3	8.13815	1.1059	7.35884	H03G16.3	WBGene00014790
K02F6.1	8.13815	1.1059	7.35884	K02F6.1	WBGene00019335
K07C11.10	8.13815	1.1059	7.35884	K07C11.10	WBGene00019482
K10H10.13	8.13815	1.1059	7.35884	K10H10.13	WBGene00194888
T04H1.1	8.13815	1.1059	7.35884	tag-348	WBGene00011448
T05B9.2	8.13815	1.1059	7.35884	T05B9.2	WBGene00011465
T11F9.17	8.13815	1.1059	7.35884	srh-9	WBGene00005235
T20D4.4	8.13815	1.1059	7.35884		not found
C15H7.2	56.9671	7.74131	7.35884	C15H7.2	WBGene00014678
K06A4.4	56.9671	7.74131	7.35884	swt-5	WBGene00010594
T13C2.2	56.9671	7.74131	7.35884	T13C2.2	WBGene00020478
R11.2	65.1052	8.84722	7.35884	nlp-67	WBGene00011227
C12D8.16	260.421	35.3889	7.35884	fipr-7	WBGene00007543
F53H4.3	122.072	16.5885	7.35884	F53H4.3	WBGene00010008
M03B6.5	16.2763	2.2118	7.35884	M03B6.5	WBGene00010837
R07A4.4	16.2763	2.2118	7.35884	R07A4.4	WBGene00011075
R09E10.13	16.2763	2.2118	7.35884	R09E10.13	WBGene00194658
T20D4.5	16.2763	2.2118	7.35884	T20D4.5	WBGene00020611
ZC513.2	16.2763	2.2118	7.35884	ZC513.2	WBGene00022627
F38A3.2	7029.56	965.452	7.2811	ram-2	WBGene00004300
C45B2.7	200.741	27.6475	7.26072	ptr-4	WBGene00004219
F37C4.3	151.912	21.0121	7.22974	oac-23	WBGene00018143
K11H12.4	47.9247	6.63541	7.22256	K11H12.4	WBGene00019660
F32D8.7	116.647	16.5885	7.03178	F32D8.7	WBGene00009331
F07D3.3	132.019	18.8003	7.02216	F07D3.3	WBGene00008556
C14A6.5	30.7441	4.42361	6.95001	C14A6.5	WBGene00007569
M01E5.1	30.7441	4.42361	6.95001	M01E5.1	WBGene00010804
C14A11.2	15.3721	2.2118	6.95001	C14A11.2	WBGene00015748
F22B7.4	15.3721	2.2118	6.95001	fip-1	WBGene00017695
F35D2.1	15.3721	2.2118	6.95001	F35D2.1	WBGene00018039
F55F3.4	15.3721	2.2118	6.95001	F55F3.4	WBGene00010118
C12D8.17	138.349	19.9062	6.95001	fipr-6	WBGene00007544
B0222.8	1891.67	275.37	6.86956	col-10	WBGene00000599
C32E12.3	22.606	3.31771	6.81374	osr-1	WBGene00016329
F07E5.6	187.178	27.6475	6.77013	fbxb-36	WBGene00017211
H42K12.3	164.572	24.3298	6.76418	H42K12.3	WBGene00019272
T11F9.6	82.2858	12.1649	6.76418	nas-22	WBGene00003541
C34E11.2	66.9137	9.95312	6.72289	C34E11.2	WBGene00007935
F27E5.3	433.131	65.2482	6.6382	F27E5.3	WBGene00009193
M01H9.1	256.804	38.7066	6.63463	trx-3	WBGene00019717
T01B11.4	1313.86	200.168	6.56378	ant-1.4	WBGene00020140
C38C3.7	137.444	21.0121	6.54119		not found
C05E7.4	7.23391	1.1059	6.54119	frpr-2	WBGene00007346
C08E3.1	7.23391	1.1059	6.54119	C08E3.1	WBGene00015593
C28C12.3	7.23391	1.1059	6.54119	C28C12.3	WBGene00016179
C35A5.5	7.23391	1.1059	6.54119	C35A5.5	WBGene00007949
C39D10.5	7.23391	1.1059	6.54119	C39D10.5	WBGene00016532
C44C10.2	7.23391	1.1059	6.54119	cyp-29A1	WBGene00008083
C46F9.4	7.23391	1.1059	6.54119	math-25	WBGene00016720
C54F6.7	7.23391	1.1059	6.54119	srb-18	WBGene00016925
F39G3.6	7.23391	1.1059	6.54119	oac-24	WBGene00018211
H10D18.1	7.23391	1.1059	6.54119	H10D18.1	WBGene00019177
K02H11.4	7.23391	1.1059	6.54119	K02H11.4	WBGene00019348
M03A1.6	7.23391	1.1059	6.54119	ipla-1	WBGene00019747
T03G11.9	7.23391	1.1059	6.54119	T03G11.9	WBGene00044584
T06C12.8	7.23391	1.1059	6.54119	oac-42	WBGene00011515
T07H3.4	7.23391	1.1059	6.54119	clec-21	WBGene00020327
T13F3.7	7.23391	1.1059	6.54119	T13F3.7	WBGene00011754
T23F1.6	7.23391	1.1059	6.54119	pqn-71	WBGene00004153
T25B6.3	7.23391	1.1059	6.54119	T25B6.3	WBGene00020789
T27E4.5	7.23391	1.1059	6.54119	T27E4.5	WBGene00020863
Y69A2AL.1	7.23391	1.1059	6.54119	grd-16	WBGene00001705
ZK1025.9	7.23391	1.1059	6.54119	nhr-113	WBGene00003703
T22B7.3	65.1052	9.95312	6.54119	T22B7.3	WBGene00020672
M28.2	21.7017	3.31771	6.54119	M28.2	WBGene00010894
C08G5.1	14.4678	2.2118	6.54119	C08G5.1	WBGene00015614
T05C12.4	14.4678	2.2118	6.54119	T05C12.4	WBGene00011468
R06B10.2	329.143	50.8715	6.47009	R06B10.2	WBGene00019913
C44F1.2	148.295	23.2239	6.38545	gmeb-3	WBGene00008092
F30A10.7	183.561	28.7535	6.38395		not found
B0334.13	70.5307	11.059	6.37766	B0334.13	WBGene00007149
T10E9.3	809.294	127.179	6.36344	T10E9.3	WBGene00020413
C06C6.6	91.3282	14.3767	6.3525	C06C6.6	WBGene00007380
F48F7.7	28.0314	4.42361	6.33678	arrd-24	WBGene00009852
T20D4.10	28.0314	4.42361	6.33678	T20D4.10	WBGene00020616
F44E2.4	402.386	64.1423	6.27334	F44E2.4	WBGene00018418
C24G6.7	20.7975	3.31771	6.26864	grl-1	WBGene00001710
Y39H10A.1	20.7975	3.31771	6.26864	Y39H10A.1	WBGene00021478
ZC47.4	20.7975	3.31771	6.26864	fbxa-30	WBGene00013837
F33A8.10	41.595	6.63541	6.26864	F33A8.10	WBGene00009356
C12D8.14	199.837	32.0712	6.23105	fipr-4	WBGene00007541
JC8.12	34.3611	5.52951	6.21413	bus-12	WBGene00010442
T23F4.4	34.3611	5.52951	6.21413	nas-27	WBGene00003545
C16C8.2	122.977	19.9062	6.17779	skpo-2	WBGene00015841
F28A10.1	75.0519	12.1649	6.16953	F28A10.1	WBGene00017869
C17C3.4	13.5636	2.2118	6.13236	ins-11	WBGene00002094
F49E10.2	27.1272	4.42361	6.13236	F49E10.2	WBGene00018640
Y102A5B.3	13.5636	2.2118	6.13236	clec-37	WBGene00013609
R07B1.13	60.584	9.95312	6.08694	R07B1.13	WBGene00138711
F59B10.3	53.3501	8.84722	6.03016	F59B10.3	WBGene00010319
F44D12.11	93.1366	15.4826	6.01556	F44D12.11	WBGene00014375
F46C8.6	93.1366	15.4826	6.01556	dpy-7	WBGene00001069
H17B01.2	112.126	18.8003	5.96403	H17B01.2	WBGene00000646
F23H12.4	2577.08	432.408	5.95984	sqt-3	WBGene00005018
T04A8.3	124.785	21.0121	5.93871	clec-155	WBGene00011405
C48E7.9	26.2229	4.42361	5.92795	twk-37	WBGene00006689
K08D10.5	52.4459	8.84722	5.92795	K08D10.5	WBGene00019529
C50H2.10	169.997	28.7535	5.91223	fipr-11	WBGene00008244
C54D10.10	150.104	25.4357	5.90129	C54D10.10	WBGene00008304
F18G5.2	749.614	127.179	5.89418	pes-8	WBGene00003981
F15H10.2	2634.95	450.102	5.85412	col-13	WBGene00000602
F01G10.10	148.295	25.4357	5.83019	F01G10.10	WBGene00008512
B0285.11	51.5416	8.84722	5.82575	B0285.11	WBGene00014641
E04D5.3	379.78	65.2482	5.82055	cut-4	WBGene00008482
F21A3.4	134.732	23.2239	5.80141	F21A3.4	WBGene00008994
B0462.1	6.32967	1.1059	5.72354	B0462.1	WBGene00007181
C03G6.8	12.6593	2.2118	5.72354	nhr-147	WBGene00015395
C04C3.9	18.989	3.31771	5.72354	C04C3.9	WBGene00195067
C04E6.12	6.32967	1.1059	5.72354	C04E6.12	WBGene00015426
C07B5.8	6.32967	1.1059	5.72354	C07B5.8	WBGene00195209
C25G6.1	6.32967	1.1059	5.72354	C25G6.1	WBGene00016107
C29F3.5	6.32967	1.1059	5.72354	clec-230	WBGene00007806
D2023.17	6.32967	1.1059	5.72354	D2023.17	WBGene00200685
F02D8.2	6.32967	1.1059	5.72354	grd-12	WBGene00001701
F19G12.8	6.32967	1.1059	5.72354	F19G12.8	WBGene00195184
F32B5.2	12.6593	2.2118	5.72354	F32B5.2	WBGene00017976
F41D9.11	6.32967	1.1059	5.72354	F41D9.11	WBGene00197742
F47B8.10	6.32967	1.1059	5.72354	F47B8.10	WBGene00009811
F52F10.4	18.989	3.31771	5.72354	oac-32	WBGene00018708
F55C10.4	6.32967	1.1059	5.72354	F55C10.4	WBGene00010108
H41C03.2	6.32967	1.1059	5.72354	H41C03.2	WBGene00019269
M01H9.5	12.6593	2.2118	5.72354	M01H9.5	WBGene00019721
R04A9.1	6.32967	1.1059	5.72354	R04A9.1	WBGene00019861
R08A2.5	6.32967	1.1059	5.72354	R08A2.5	WBGene00011136
T01H10.4	6.32967	1.1059	5.72354	T01H10.4	WBGene00011357
T05A8.5	25.3187	4.42361	5.72354	T05A8.5	WBGene00020231
T06D8.2	6.32967	1.1059	5.72354	T06D8.2	WBGene00011523
T10B9.8	6.32967	1.1059	5.72354	cyp-13A1	WBGene00011677
T14E8.4	12.6593	2.2118	5.72354	T14E8.4	WBGene00043981
T27F6.10	6.32967	1.1059	5.72354	T27F6.10	WBGene00077508
Y116A8C.14	6.32967	1.1059	5.72354	rom-3	WBGene00004402
Y44A6B.1	12.6593	2.2118	5.72354	srxa-14	WBGene00012846
Y52E8A.1	6.32967	1.1059	5.72354	Y52E8A.1	WBGene00021794
Y9C9A.3	6.32967	1.1059	5.72354	str-163	WBGene00006208
ZC190.2	6.32967	1.1059	5.72354	ZC190.2	WBGene00022537
ZK1025.4	6.32967	1.1059	5.72354	ZK1025.4	WBGene00014184
C30A5.4	56.9671	9.95312	5.72354	C30A5.4	WBGene00016239
F39D8.3	56.9671	9.95312	5.72354	F39D8.3	WBGene00009561
F09C6.4	37.978	6.63541	5.72354	srp-10	WBGene00005651
C42D4.3	415.95	72.9895	5.69876	C42D4.3	WBGene00016596
T05C12.10	351.749	61.9305	5.67974	qua-1	WBGene00004264
T20B6.3	81.3815	14.3767	5.66064	T20B6.3	WBGene00020599
T04F3.2	55.1586	9.95312	5.54184	smoc-1	WBGene00011437
F49A5.7	24.4145	4.42361	5.51913	clec-33	WBGene00009859
T21E12.5	66.9137	12.1649	5.50055	T21E12.5	WBGene00020656
T06D4.3	103.083	18.8003	5.48306	nep-19	WBGene00020292
B0207.7	326.43	59.7187	5.46613	B0207.7	WBGene00015030
F29B9.9	556.107	101.743	5.4658	col-111	WBGene00000685
C14A4.9	18.0848	3.31771	5.45099	C14A4.9	WBGene00007560
F14D7.1	18.0848	3.31771	5.45099	F14D7.1	WBGene00008788
F42E8.1	18.0848	3.31771	5.45099	F42E8.1	WBGene00009630
F47F6.1	490.098	90.684	5.40446	lin-42	WBGene00018572
C29F5.3	119.36	22.118	5.39648	C29F5.3	WBGene00016212
ZK1251.3	119.36	22.118	5.39648	ZK1251.3	WBGene00014241
C42D8.5	380.685	70.7777	5.3786	acn-1	WBGene00000039
F26A1.15	41.595	7.74131	5.37312	acbp-7	WBGene00044603
Y59E9AL.5	41.595	7.74131	5.37312	Y59E9AL.5	WBGene00021995
F15H9.1	88.6154	16.5885	5.34197	F15H9.1	WBGene00008870
F55G1.1	11.7551	2.2118	5.31472	F55G1.1	WBGene00018899
T13C5.9	11.7551	2.2118	5.31472	T13C5.9	WBGene00195168
F12A10.3	129.306	24.3298	5.31472	basl-2	WBGene00017392
C26B2.8	35.2653	6.63541	5.31472	C26B2.8	WBGene00016130
R102.3	163.667	30.9653	5.28551	R102.3	WBGene00011290
B0393.4	508.182	96.2135	5.28182	B0393.4	WBGene00007169
F44F1.1	52.4459	9.95312	5.26929	F44F1.1	WBGene00009693
C10C6.7	86.807	16.5885	5.23295	C10C6.7	WBGene00007515
Y75B8A.20	86.807	16.5885	5.23295	grl-15	WBGene00001724
C31G12.4	28.9357	5.52951	5.23295	C31G12.4	WBGene00007853
R11G1.3	28.9357	5.52951	5.23295	gst-11	WBGene00001759
Y73B6BL.22	28.9357	5.52951	5.23295	Y73B6BL.22	WBGene00022243
F59A6.8	329.143	63.0364	5.22148	msp-71	WBGene00003460
C54G4.4	34.3611	6.63541	5.17844	C54G4.4	WBGene00008314
DY3.5	68.7222	13.2708	5.17844	pqn-26	WBGene00004115
F46B6.9	22.606	4.42361	5.1103	F46B6.9	WBGene00009774
K02E10.5	22.606	4.42361	5.1103	K02E10.5	WBGene00019319
B0511.3	134.732	26.5416	5.07624	fbxa-125	WBGene00015229
F35D11.2	330.952	65.2482	5.07219	pqn-35	WBGene00004122
F35C5.7	56.0628	11.059	5.06942	clec-64	WBGene00009395
C27A2.5	28.0314	5.52951	5.06942	C27A2.5	WBGene00016153
K11G12.2	28.0314	5.52951	5.06942	acr-2	WBGene00000042
Y45F10B.8	28.0314	5.52951	5.06942	Y45F10B.8	WBGene00012872
T25B9.2	61.4883	12.1649	5.05456	T25B9.2	WBGene00012008
T05E7.4	33.4569	6.63541	5.04217	T05E7.4	WBGene00020260
F28H7.4	38.8823	7.74131	5.0227	selt-1.2	WBGene00009238
T19D12.9	38.8823	7.74131	5.0227	T19D12.9	WBGene00020583
T10B10.1	116.647	23.2239	5.0227	col-41	WBGene00000618
F46C5.7	44.3077	8.84722	5.0081	F46C5.7	WBGene00009782
R05D7.2	93.1366	18.8003	4.95399	R05D7.2	WBGene00011027
F36H9.5	103.988	21.0121	4.94893	F36H9.5	WBGene00018113
C05E4.13	10.8509	2.2118	4.90589	str-262	WBGene00006288
C36B7.5	103.083	21.0121	4.90589	C36B7.5	WBGene00016468
E02H9.6	10.8509	2.2118	4.90589	E02H9.6	WBGene00017104
F15A8.4	10.8509	2.2118	4.90589		not found
F26A1.8	10.8509	2.2118	4.90589	F26A1.8	WBGene00017806
R03H4.1	10.8509	2.2118	4.90589	oac-40	WBGene00019849
Y43F8B.7	10.8509	2.2118	4.90589	Y43F8B.7	WBGene00012818
Y51A2B.9	10.8509	2.2118	4.90589	Y51A2B.9	WBGene00050907
F39D8.1	75.9561	15.4826	4.90589	pqn-36	WBGene00004123
F35E2.10	146.487	29.8594	4.90589	F35E2.10	WBGene00044270
B0222.14	5.42544	1.1059	4.90589	B0222.14	WBGene00201384
C01G10.16	5.42544	1.1059	4.90589	C01G10.16	WBGene00007241
C06G8.4	5.42544	1.1059	4.90589	srd-7	WBGene00005085
C15A7.2	5.42544	1.1059	4.90589	C15A7.2	WBGene00007595
C15C8.5	5.42544	1.1059	4.90589	C15C8.5	WBGene00007607
C33B4.2	5.42544	1.1059	4.90589	C33B4.2	WBGene00007891
C42D4.4	5.42544	1.1059	4.90589	str-44	WBGene00006109
C47F8.2	5.42544	1.1059	4.90589	nhr-165	WBGene00008158
F14F3.4	5.42544	1.1059	4.90589	F14F3.4	WBGene00008807
F15D3.3	5.42544	1.1059	4.90589	col-66	WBGene00000642
F19B2.4	5.42544	1.1059	4.90589	srz-36	WBGene00008943
F28A10.9	5.42544	1.1059	4.90589	F28A10.9	WBGene00017877
F29F11.2	5.42544	1.1059	4.90589	ugt-34	WBGene00009255
F32D8.8	5.42544	1.1059	4.90589	F32D8.8	WBGene00009332
F41D3.9	5.42544	1.1059	4.90589	F41D3.9	WBGene00009614
F49C12.4	5.42544	1.1059	4.90589	F49C12.4	WBGene00009874
F56A3.5	5.42544	1.1059	4.90589	bro-1	WBGene00000272
K02E2.1	5.42544	1.1059	4.90589	K02E2.1	WBGene00010506
K02E2.4	5.42544	1.1059	4.90589	ins-35	WBGene00002118
K03A11.4	5.42544	1.1059	4.90589	K03A11.4	WBGene00010521
K05D4.6	5.42544	1.1059	4.90589	srh-277	WBGene00005482
K05G3.2	5.42544	1.1059	4.90589	K05G3.2	WBGene00019423
K09C4.4	5.42544	1.1059	4.90589	K09C4.4	WBGene00019549
K10H10.5	5.42544	1.1059	4.90589	K10H10.5	WBGene00010761
M04C7.3	5.42544	1.1059	4.90589	M04C7.3	WBGene00010854
R05A10.6	5.42544	1.1059	4.90589	R05A10.6	WBGene00011023
R05H10.6	54.2544	11.059	4.90589	cdh-7	WBGene00000399
R08C7.11	5.42544	1.1059	4.90589	R08C7.11	WBGene00019954
R10H1.2	5.42544	1.1059	4.90589	srab-14	WBGene00019999
T05C1.3	5.42544	1.1059	4.90589	T05C1.3	WBGene00020250
T09D3.5	5.42544	1.1059	4.90589	srg-25	WBGene00005182
T13B5.7	5.42544	1.1059	4.90589	lips-13	WBGene00020474
T13F3.1	5.42544	1.1059	4.90589	str-183	WBGene00006227
W02B3.7	5.42544	1.1059	4.90589	W02B3.7	WBGene00020927
Y116F11B.11	5.42544	1.1059	4.90589	Y116F11B.11	WBGene00013827
Y41D4B.24	5.42544	1.1059	4.90589	Y41D4B.24	WBGene00021524
Y71A12B.15	5.42544	1.1059	4.90589	Y71A12B.15	WBGene00013511
ZK813.5	5.42544	1.1059	4.90589	ZK813.5	WBGene00022824
T06A4.1	37.978	7.74131	4.90589	T06A4.1	WBGene00020281
ZK783.5	37.978	7.74131	4.90589		not found
F09F7.8	27.1272	5.52951	4.90589	nspb-12	WBGene00017305
F47B8.5	16.2763	3.31771	4.90589	F47B8.5	WBGene00009806
F53F4.1	16.2763	3.31771	4.90589	F53F4.1	WBGene00009985
ZK938.8	16.2763	3.31771	4.90589	ZK938.8	WBGene00044804
C49A1.3	177.231	36.4948	4.85634	best-11	WBGene00008186
F01D5.10	85.9027	17.6944	4.85479	F01D5.10	WBGene00008500
C26C6.3	246.857	50.8715	4.85257	nas-36	WBGene00003552
C18H2.3	75.0519	15.4826	4.84749	C18H2.3	WBGene00015990
C18E9.7	128.402	26.5416	4.83775	C18E9.7	WBGene00007687
R07E3.2	128.402	26.5416	4.83775	R07E3.2	WBGene00011103
T06A4.3	411.429	85.1545	4.83156	T06A4.3	WBGene00020283
C15A11.6	1013.65	210.121	4.82413	col-62	WBGene00000638
C09G5.6	457.545	95.1076	4.81082	bli-1	WBGene00000251
F52F10.2	132.923	27.6475	4.80777	F52F10.2	WBGene00018706
F10F2.6	244.145	50.8715	4.79924	clec-152	WBGene00008658
F46F5.11	79.5731	16.5885	4.79687	F46F5.11	WBGene00018502
F54D10.2	259.517	54.1892	4.78909	fbxa-24	WBGene00018803
T05A10.3	3397.23	711.095	4.77746	ttr-14	WBGene00011460
C09E8.3	301.112	63.0364	4.77679	mlt-10	WBGene00015646
E03G2.4	84.0943	17.6944	4.75258	col-186	WBGene00000759
C49F8.3	525.363	110.59	4.75054	C49F8.3	WBGene00008215
T04H1.6	52.4459	11.059	4.74236	lrx-1	WBGene00003075
C15C6.1	178.135	37.6007	4.73755	C15C6.1	WBGene00007600
C38C3.8	47.0204	9.95312	4.72419	C38C3.8	WBGene00016516
R155.5	47.0204	9.95312	4.72419	R155.5	WBGene00189953
R12C12.10	41.595	8.84722	4.70148	R12C12.10	WBGene00044395
F33D11.1	62.3925	13.2708	4.70148	F33D11.1	WBGene00018000
F18C12.4	72.3391	15.4826	4.67228	F18C12.4	WBGene00008935
F26G1.8	169.093	36.4948	4.63334	msp-42	WBGene00003437
F52E1.12	15.3721	3.31771	4.63334	F52E1.12	WBGene00018699
Y105E8A.5	15.3721	3.31771	4.63334	bbs-1	WBGene00000241
Y45F10B.9	15.3721	3.31771	4.63334	Y45F10B.9	WBGene00012873
ZK39.8	15.3721	3.31771	4.63334	clec-99	WBGene00013933
F55C5.2	618.5	133.814	4.62208	F55C5.2	WBGene00010092
C41D7.2	173.614	37.6007	4.61731	ptr-3	WBGene00004218
T22H9.3	744.189	161.462	4.60907	wago-10	WBGene00020707
C28F5.4	50.6374	11.059	4.57883	C28F5.4	WBGene00016185
K08B12.1	25.3187	5.52951	4.57883	K08B12.1	WBGene00019520
T26C5.2	60.584	13.2708	4.56521	T26C5.2	WBGene00012032
K04G11.2	35.2653	7.74131	4.55547	sel-7	WBGene00004764
F25G6.6	199.837	44.2361	4.51751	asns-1	WBGene00003816
R11H6.7	104.892	23.2239	4.51654	R11H6.7	WBGene00077579
C05E7.1	134.732	29.8594	4.51221	C05E7.1	WBGene00007343
D2092.7	149.199	33.1771	4.49707	tsp-19	WBGene00006645
C13C12.2	29.8399	6.63541	4.49707	C13C12.2	WBGene00007552
C01G12.6	19.8933	4.42361	4.49707	nspb-10	WBGene00007246
F22D3.9	9.94663	2.2118	4.49707	mir-8192	WBGene00199918
F32D8.2	9.94663	2.2118	4.49707	F32D8.2	WBGene00009327
F46C5.4	19.8933	4.42361	4.49707	F46C5.4	WBGene00009780
F57G4.1	19.8933	4.42361	4.49707	F57G4.1	WBGene00010206
Y87G2A.15	9.94663	2.2118	4.49707	grd-15	WBGene00001704
F15H10.1	3810.46	850.439	4.48059	col-12	WBGene00000601
H04J21.1	313.771	70.7777	4.43319	H04J21.1	WBGene00019150
C25F9.6	58.7756	13.2708	4.42893	C25F9.6	WBGene00007726
F38A5.11	97.6578	22.118	4.4153	irld-7	WBGene00018168
T02C12.4	73.2434	16.5885	4.4153	T02C12.4	WBGene00011369
F14D7.10	48.8289	11.059	4.4153	F14D7.10	WBGene00008797
R07C3.1	24.4145	5.52951	4.4153	clec-43	WBGene00019917
K01H12.2	1724.38	394.807	4.36766	ant-1.3	WBGene00010485
C16D9.1	72.3391	16.5885	4.36079	C16D9.1	WBGene00015857
R11F4.2	14.4678	3.31771	4.36079	R11F4.2	WBGene00020008
T01C3.11	14.4678	3.31771	4.36079	T01C3.11	WBGene00011325
Y116A8C.8	14.4678	3.31771	4.36079	Y116A8C.8	WBGene00013788
Y57G7A.11	14.4678	3.31771	4.36079	Y57G7A.11	WBGene00021974
C55C2.3	57.8713	13.2708	4.36079	C55C2.3	WBGene00016949
M142.3	57.8713	13.2708	4.36079	M142.3	WBGene00014809
H16D19.5	28.9357	6.63541	4.36079	H16D19.5	WBGene00195253
Y22D7AR.7	28.9357	6.63541	4.36079	Y22D7AR.7	WBGene00021261
C10G11.9	1290.35	296.382	4.35367	spch-2	WBGene00015689
F38A6.4	62.3925	14.3767	4.33983	F38A6.4	WBGene00009528
F31F6.5	66.9137	15.4826	4.32186	daf-6	WBGene00000902
K10D6.3	33.4569	7.74131	4.32186	K10D6.3	WBGene00010743
R07B1.9	33.4569	7.74131	4.32186	R07B1.9	WBGene00011081
F56H11.3	281.218	65.2482	4.30998	elo-7	WBGene00001245
R04B5.1	71.4349	16.5885	4.30628	R04B5.1	WBGene00011001
Y62E10A.19	71.4349	16.5885	4.30628	Y62E10A.19	WBGene00013385
C08E3.10	18.989	4.42361	4.29266	fbxa-158	WBGene00015602
C54D10.9	18.989	4.42361	4.29266	C54D10.9	WBGene00008303
D1007.13	18.989	4.42361	4.29266	D1007.13	WBGene00017009
F32G8.3	18.989	4.42361	4.29266	F32G8.3	WBGene00009339
F46B6.10	18.989	4.42361	4.29266	F46B6.10	WBGene00009775
C25H3.16	75.9561	17.6944	4.29266	C25H3.16	WBGene00044392
R57.2	37.978	8.84722	4.29266	R57.2	WBGene00020083
C16E9.1	630.255	147.085	4.28497	C16E9.1	WBGene00015865
C38C6.3	23.5102	5.52951	4.25177	C38C6.3	WBGene00007996
F59C6.2	327.335	77.4131	4.22841	dhhc-12	WBGene00010323
K08H10.5	56.0628	13.2708	4.22452	K08H10.5	WBGene00014805
F26F12.2	28.0314	6.63541	4.22452	F26F12.2	WBGene00017833
T07G12.2	28.0314	6.63541	4.22452	T07G12.2	WBGene00011593
T20G5.6	28.0314	6.63541	4.22452	unc-47	WBGene00006783
F21F3.3	493.715	117.226	4.21166	icmt-1	WBGene00017673
C31H1.1	465.683	110.59	4.21089	C31H1.1	WBGene00016286
F45F2.3	32.5526	7.74131	4.20505	his-5	WBGene00001879
F58A6.4	32.5526	7.74131	4.20505	nas-29	WBGene00003547
C50H2.12	241.432	57.5069	4.19831	fipr-10	WBGene00008245
T22F3.8	37.0738	8.84722	4.19045	T22F3.8	WBGene00020698
M05B5.3	317.388	76.3072	4.15934	M05B5.3	WBGene00010871
K08E7.5	73.2434	17.6944	4.13935	K08E7.5	WBGene00010673
C10A4.9	77.7646	18.8003	4.13634	C10A4.9	WBGene00045456
F32E10.3	160.05	38.7066	4.13497	clec-180	WBGene00017991
C49G7.8	273.984	66.3541	4.12913	cyp-35A4	WBGene00016786
F13A7.7	209.784	50.8715	4.12379	F13A7.7	WBGene00008725
C08F11.14	190.794	46.4479	4.10771	C08F11.14	WBGene00007461
K09B11.10	63.2967	15.4826	4.08824	mam-3	WBGene00010714
C24F3.3	18.0848	4.42361	4.08824	nas-12	WBGene00003531
K08F8.7	18.0848	4.42361	4.08824	K08F8.7	WBGene00010683
M01B2.1	18.0848	4.42361	4.08824	kin-30	WBGene00002211
T01B6.4	18.0848	4.42361	4.08824	nlp-45	WBGene00020136
M03F4.6	90.4239	22.118	4.08824	M03F4.6	WBGene00019759
C07G1.1	9.04239	2.2118	4.08824	svh-1	WBGene00006620
C17H12.21	4.5212	1.1059	4.08824	21ur-11363	WBGene00167726
C33A12.9	4.5212	1.1059	4.08824	sru-5	WBGene00005668
C42D8.9	4.5212	1.1059	4.08824	C42D8.9	WBGene00044299
C45E1.5	4.5212	1.1059	4.08824	C45E1.5	WBGene00195056
C45E5.53	9.04239	2.2118	4.08824	C45E5.53	WBGene00195267
C50H2.4	9.04239	2.2118	4.08824	C50H2.4	WBGene00008240
C52B9.11	9.04239	2.2118	4.08824	ets-10	WBGene00016870
D1007.1	4.5212	1.1059	4.08824	ceh-17	WBGene00000440
E03A3.10	9.04239	2.2118	4.08824	E03A3.10	WBGene00189944
F09E10.6	4.5212	1.1059	4.08824	F09E10.6	WBGene00017296
F10E9.10	4.5212	1.1059	4.08824	F10E9.10	WBGene00017359
F13C5.3	9.04239	2.2118	4.08824	F13C5.3	WBGene00017424
F13E6.10	4.5212	1.1059	4.08824	F13E6.10	WBGene00199935
F16H6.6	4.5212	1.1059	4.08824		not found
F28A10.5	4.5212	1.1059	4.08824	F28A10.5	WBGene00017873
F40G12.6	4.5212	1.1059	4.08824	F40G12.6	WBGene00009601
F52E10.2	4.5212	1.1059	4.08824	F52E10.2	WBGene00009933
F54B11.10	4.5212	1.1059	4.08824	F54B11.10	WBGene00010033
K06B4.4	4.5212	1.1059	4.08824	K06B4.4	WBGene00010599
M04C7.4	4.5212	1.1059	4.08824	M04C7.4	WBGene00010855
M04D8.6	9.04239	2.2118	4.08824	xbx-3	WBGene00010864
M04G12.3	4.5212	1.1059	4.08824	gcy-34	WBGene00001554
M153.3	4.5212	1.1059	4.08824	M153.3	WBGene00010926
R02C2.5	4.5212	1.1059	4.08824	str-121	WBGene00006172
T07C12.8	4.5212	1.1059	4.08824	mam-5	WBGene00011572
T18H9.4	4.5212	1.1059	4.08824	str-177	WBGene00006221
W02D7.11	9.04239	2.2118	4.08824	W02D7.11	WBGene00020946
Y18D10A.4	4.5212	1.1059	4.08824	Y18D10A.4	WBGene00012477
Y22D7AR.14	9.04239	2.2118	4.08824	Y22D7AR.14	WBGene00021266
Y42A5A.4	9.04239	2.2118	4.08824	cdkl-1	WBGene00012779
Y44A6D.6	4.5212	1.1059	4.08824	Y44A6D.6	WBGene00012856
Y44A6D.7	4.5212	1.1059	4.08824	Y44A6D.7	WBGene00077681
Y47D7A.2	4.5212	1.1059	4.08824	Y47D7A.2	WBGene00021616
Y47H9C.6	4.5212	1.1059	4.08824	csp-3	WBGene00000821
Y51H7C.10	4.5212	1.1059	4.08824	Y51H7C.10	WBGene00021788
ZC487.5	9.04239	2.2118	4.08824	grl-8	WBGene00001717
ZK1240.1	4.5212	1.1059	4.08824	ZK1240.1	WBGene00022866
ZK1290.2	4.5212	1.1059	4.08824	tph-1	WBGene00006600
ZK682.4	4.5212	1.1059	4.08824	hlh-10	WBGene00001954
ZK856.6	4.5212	1.1059	4.08824	ZK856.6	WBGene00014107
T23F2.1	135.636	33.1771	4.08824	bus-8	WBGene00044623
C09B9.1	13.5636	3.31771	4.08824	C09B9.1	WBGene00015626
C30G12.4	13.5636	3.31771	4.08824	C30G12.4	WBGene00016276
C49H3.1	13.5636	3.31771	4.08824	gcy-8	WBGene00001535
ZC449.1	13.5636	3.31771	4.08824	ZC449.1	WBGene00022611
C33D3.3	49.7332	12.1649	4.08824	C33D3.3	WBGene00007894
F41A4.1	27.1272	6.63541	4.08824	cutl-28	WBGene00018256
F16H6.9	22.606	5.52951	4.08824	F16H6.9	WBGene00008899
ZK678.8	22.606	5.52951	4.08824	bus-17	WBGene00044630
C23G10.11	131.115	32.0712	4.08824	C23G10.11	WBGene00016017
T08G3.7	187.178	46.4479	4.02984	T08G3.7	WBGene00011619
C49G7.1	159.146	39.8125	3.99739		not found
R06B10.1	827.379	207.91	3.97951	R06B10.1	WBGene00019912
F46G11.1	30.7441	7.74131	3.97144	twnk-1	WBGene00018514
F22F4.1	92.2324	23.2239	3.97144	sups-1	WBGene00017716
C18H2.4	135.636	34.283	3.95636	C18H2.4	WBGene00015991
C09B9.3	104.892	26.5416	3.95197	best-6	WBGene00015628
C30H6.2	152.816	38.7066	3.94807	zipt-17	WBGene00006487
F26A3.5	903.335	228.922	3.94604	F26A3.5	WBGene00009143
F28D1.9	619.404	157.038	3.94429	acs-20	WBGene00009218
C34D4.9	91.3282	23.2239	3.9325	nas-8	WBGene00003527
C31B8.12	21.7017	5.52951	3.92471	C31B8.12	WBGene00016285
F27B3.2	21.7017	5.52951	3.92471	acr-21	WBGene00000060
F53B3.3	21.7017	5.52951	3.92471	F53B3.3	WBGene00018742
W05B2.4	21.7017	5.52951	3.92471	dhc-4	WBGene00012272
F20D6.1	103.988	26.5416	3.9179	F20D6.1	WBGene00017633
Y32G9B.1	103.988	26.5416	3.9179	Y32G9B.1	WBGene00021309
D1081.5	571.479	145.979	3.9148	D1081.5	WBGene00008383
F25A2.1	38.8823	9.95312	3.90654	F25A2.1	WBGene00017764
R05H5.2	163.667	42.0243	3.89459	cdc-25.4	WBGene00000389
C25D7.2	51.5416	13.2708	3.88383	C25D7.2	WBGene00007715
F43G9.6	834.613	215.651	3.8702	fer-1	WBGene00001414
F32B4.2	902.431	233.345	3.86736	F32B4.2	WBGene00009313
F17B5.1	205.262	53.0833	3.8668	F17B5.1	WBGene00008905
C04F12.6	94.0409	24.3298	3.86525	C04F12.6	WBGene00007300
C05B5.12	29.8399	7.74131	3.85463	C05B5.12	WBGene00194886
K01A2.7	29.8399	7.74131	3.85463	col-69	WBGene00000645
K01A6.5	29.8399	7.74131	3.85463	K01A6.5	WBGene00010447
B0024.2	421.376	109.484	3.84873	col-150	WBGene00000723
C35A5.11	12.6593	3.31771	3.81569	C35A5.11	WBGene00044024
C55B7.6	12.6593	3.31771	3.81569	sulp-1	WBGene00016945
F32G8.2	12.6593	3.31771	3.81569	F32G8.2	WBGene00009338
F38G1.1	12.6593	3.31771	3.81569	che-2	WBGene00000484
F44G4.7	12.6593	3.31771	3.81569	F44G4.7	WBGene00009716
K08D12.8	37.978	9.95312	3.81569	K08D12.8	WBGene00195004
C03F11.2	25.3187	6.63541	3.81569	C03F11.2	WBGene00015388
F26G1.10	25.3187	6.63541	3.81569	F26G1.10	WBGene00044663
T12B5.9	25.3187	6.63541	3.81569	T12B5.9	WBGene00023345
F36D1.6	75.9561	19.9062	3.81569	F36D1.6	WBGene00009465
R08C7.8	202.55	53.0833	3.81569	R08C7.8	WBGene00019951
T20H4.2	164.572	43.1302	3.81569	T20H4.2	WBGene00020635
C36C5.12	206.167	54.1892	3.80457	C36C5.12	WBGene00016481
F21F3.5	71.4349	18.8003	3.79966	unc-38	WBGene00006774
C47E12.12	104.892	27.6475	3.79389	C47E12.12	WBGene00008155
C01B12.4	167.284	44.2361	3.78163	osta-1	WBGene00015287
K09C6.1	321.005	85.1545	3.76968		not found
T09B4.7	95.8494	25.4357	3.76829	T09B4.7	WBGene00020381
K01A6.7	83.19	22.118	3.76118	K01A6.7	WBGene00045096
F18A1.1	124.785	33.1771	3.76118	F18A1.1	WBGene00017545
C25F9.1	20.7975	5.52951	3.76118	srw-85	WBGene00005832
K05F6.10	20.7975	5.52951	3.76118	K05F6.10	WBGene00019421
T22C8.6	207.071	55.2951	3.74483	T22C8.6	WBGene00011927
F49C5.11	28.9357	7.74131	3.73782	F49C5.11	WBGene00044163
ZK1086.2	28.9357	7.74131	3.73782	ZK1086.2	WBGene00014216
T22F3.11	66.0095	17.6944	3.73052	T22F3.11	WBGene00020700
T01C8.7	37.0738	9.95312	3.72484	mec-4	WBGene00003168
Y39A1A.18	37.0738	9.95312	3.72484	Y39A1A.18	WBGene00012656
F54C1.1	119.36	32.0712	3.72171	F54C1.1	WBGene00018789
F31A3.3	45.212	12.1649	3.71658	F31A3.3	WBGene00017938
C04G2.3	1382.58	372.689	3.70975	C04G2.3	WBGene00014665
T07A5.1	420.471	113.908	3.69133	T07A5.1	WBGene00011554
F47G6.3	216.113	58.6128	3.68713	F47G6.3	WBGene00018580
C09D4.3	949.451	257.675	3.68468	C09D4.3	WBGene00015634
R02F2.5	105.796	28.7535	3.67942	R02F2.5	WBGene00019834
F59F5.7	40.6908	11.059	3.67942	F59F5.7	WBGene00010345
R12C12.3	24.4145	6.63541	3.67942	frpr-16	WBGene00020023
C17G1.1	8.13815	2.2118	3.67942	folr-1	WBGene00007648
C39E6.6	8.13815	2.2118	3.67942	npr-1	WBGene00003807
F01G10.6	8.13815	2.2118	3.67942	F01G10.6	WBGene00008509
F02C12.2	8.13815	2.2118	3.67942	F02C12.2	WBGene00008516
F18E3.6	8.13815	2.2118	3.67942	srw-71	WBGene00005818
F21C10.12	8.13815	2.2118	3.67942	frpr-6	WBGene00017661
F36F2.8	8.13815	2.2118	3.67942	F36F2.8	WBGene00009481
F48C11.1	8.13815	2.2118	3.67942	gpa-6	WBGene00001668
F58H7.7	8.13815	2.2118	3.67942	fbxc-8	WBGene00019072
T23B3.4	8.13815	2.2118	3.67942	ckr-1	WBGene00020712
Y105C5B.8	8.13815	2.2118	3.67942	Y105C5B.8	WBGene00013649
Y116A8A.8	8.13815	2.2118	3.67942	clec-194	WBGene00013778
Y48A6C.6	8.13815	2.2118	3.67942	Y48A6C.6	WBGene00164986
ZC334.7	8.13815	2.2118	3.67942	ZC334.7	WBGene00013865
B0304.3	16.2763	4.42361	3.67942	cyp-23A1	WBGene00015135
T20D4.9	16.2763	4.42361	3.67942	T20D4.9	WBGene00020615
H32C10.3	214.305	58.6128	3.65628	dhhc-13	WBGene00019257
C04G2.8	4763.53	1306.07	3.64723	spch-1	WBGene00007307
T07H3.2	36.1696	9.95312	3.63399	bath-46	WBGene00020325
K06A1.2	289.357	79.6249	3.63399	K06A1.2	WBGene00019425
D1081.11	84.0943	23.2239	3.62102	D1081.11	WBGene00050879
B0244.7	67.8179	18.8003	3.60727	B0244.7	WBGene00015082
R13F6.5	87.7112	24.3298	3.60509	dhhc-5	WBGene00020066
F11G11.9	521.746	144.873	3.6014	mpst-4	WBGene00017387
F35E2.5	187.178	51.9774	3.60113	F35E2.5	WBGene00009412
C48C5.3	19.8933	5.52951	3.59765	aexr-3	WBGene00016748
F28A10.4	19.8933	5.52951	3.59765	F28A10.4	WBGene00017872
K09B3.1	19.8933	5.52951	3.59765	K09B3.1	WBGene00019545
T13A10.1	71.4349	19.9062	3.58857	T13A10.1	WBGene00020468
B0240.2	138.349	38.7066	3.57429	spe-42	WBGene00007117
D1065.3	110.317	30.9653	3.56261	D1065.3	WBGene00017035
F54E7.6	11.7551	3.31771	3.54314	F54E7.6	WBGene00018829
T05G5.12	11.7551	3.31771	3.54314	dao-6	WBGene00000932
T06G6.3	11.7551	3.31771	3.54314	T06G6.3	WBGene00011545
T20F7.7	11.7551	3.31771	3.54314	acs-9	WBGene00020634
Y18H1A.13	11.7551	3.31771	3.54314	col-46	WBGene00000623
ZC239.1	11.7551	3.31771	3.54314	ZC239.1	WBGene00023399
F44E7.6	70.5307	19.9062	3.54314	fbxa-183	WBGene00018428
F09C12.7	85.9027	24.3298	3.53076	msp-74	WBGene00003462
T20D4.11	89.5197	25.4357	3.51944	T20D4.11	WBGene00020617
M03B6.3	38.8823	11.059	3.51589	M03B6.3	WBGene00010835
R11G1.2	38.8823	11.059	3.51589	R11G1.2	WBGene00020011
F56H1.1	54.2544	15.4826	3.50421	che-14	WBGene00000493
R06B9.2	27.1272	7.74131	3.50421	arrd-12	WBGene00011053
F54C1.9	592.277	169.203	3.50039	sst-20	WBGene00006058
C35A11.2	96.7536	27.6475	3.49954	C35A11.2	WBGene00016429
C44B9.2	460.258	131.602	3.49734	C44B9.2	WBGene00008079
T25C8.3	269.463	77.4131	3.48085	gln-4	WBGene00001605
F26H9.8	419.567	120.543	3.48063	uggt-2	WBGene00009178
D1081.10	76.8603	22.118	3.47501	D1081.10	WBGene00045508
C04F1.1	30.7441	8.84722	3.47501	C04F1.1	WBGene00015442
F09C6.5	30.7441	8.84722	3.47501	srp-9	WBGene00005650
F14E5.6	30.7441	8.84722	3.47501	acp-4	WBGene00008804
F53F4.6	30.7441	8.84722	3.47501	rdy-2	WBGene00004328
T16H12.9	61.4883	17.6944	3.47501	T16H12.9	WBGene00011817
F13H10.1	15.3721	4.42361	3.47501	F13H10.1	WBGene00008773
Y67D8C.4	15.3721	4.42361	3.47501		not found
C16C4.5	46.1162	13.2708	3.47501	math-15	WBGene00015829
C33H5.16	299.303	86.2604	3.46977	C33H5.16	WBGene00016382
E03A3.1	241.432	69.6718	3.46527	E03A3.1	WBGene00014728
F59A3.13	65.1052	18.8003	3.46298	F59A3.13	WBGene00194697
C45G9.4	455.737	131.602	3.46298	C45G9.4	WBGene00016675
T14B4.6	125.689	36.4948	3.44404	dpy-2	WBGene00001064
F46F5.7	72.3391	21.0121	3.44273	F46F5.7	WBGene00018498
R07H5.9	182.656	53.0833	3.44094	R07H5.9	WBGene00011129
C15H11.10	18.989	5.52951	3.43412	C15H11.10	WBGene00007618
F09C6.12	18.989	5.52951	3.43412	F09C6.12	WBGene00044182
T10C6.15	18.989	5.52951	3.43412	T10C6.15	WBGene00050899
T22A3.6	170.901	49.7656	3.43412	T22A3.6	WBGene00011909
T12B5.14	406.003	118.332	3.43107	T12B5.14	WBGene00050913
F48F5.2	650.148	190.215	3.41796	F48F5.2	WBGene00009846
F36H12.14	188.986	55.2951	3.41777	F36H12.14	WBGene00018127
F02C9.1	64.201	18.8003	3.41489	F02C9.1	WBGene00017172
F57H12.3	196.22	57.5069	3.41211	ora-1	WBGene00003879
B0403.5	425.897	124.967	3.40808	B0403.5	WBGene00015169
F49E12.12	45.212	13.2708	3.40687	F49E12.12	WBGene00009904
R05G9R.1	45.212	13.2708	3.40687	R05G9R.1	WBGene00019906
F26G1.5	466.587	137.132	3.40247	F26G1.5	WBGene00017841
T27A1.6	26.2229	7.74131	3.3874	mab-9	WBGene00003106
C09B9.7	396.961	117.226	3.3863	C09B9.7	WBGene00015630
C17H12.6	89.5197	26.5416	3.3728	C17H12.6	WBGene00015932
C28C12.4	29.8399	8.84722	3.3728	C28C12.4	WBGene00016180
F36H9.2	29.8399	8.84722	3.3728	F36H9.2	WBGene00018111
F56D2.3	29.8399	8.84722	3.3728	F56D2.3	WBGene00018965
C54D2.1	119.36	35.3889	3.3728	C54D2.1	WBGene00016915
C12D8.9	186.273	55.2951	3.36871	C12D8.9	WBGene00007538
F09E8.6	63.2967	18.8003	3.36679	nas-14	WBGene00003533
M04D8.2	33.4569	9.95312	3.36144	ins-22	WBGene00002105
T16A1.3	37.0738	11.059	3.35236	fbxc-49	WBGene00020534
B0511.4	307.441	91.7899	3.3494	tag-344	WBGene00015230
C55C2.4	77.7646	23.2239	3.34847	C55C2.4	WBGene00016950
H01G02.4	40.6908	12.1649	3.34493	H01G02.4	WBGene00045108
T05C12.3	635.68	190.215	3.3419	decr-1.3	WBGene00011467
F46F5.14	44.3077	13.2708	3.33873	F46F5.14	WBGene00018505
F25G6.7	47.9247	14.3767	3.33349	slc-17.8	WBGene00017798
T21E3.2	47.9247	14.3767	3.33349	T21E3.2	WBGene00020653
C18E9.8	872.591	262.099	3.32924	C18E9.8	WBGene00007688
H20J04.1	264.942	79.6249	3.32738	H20J04.1	WBGene00019216
F26A10.2	220.634	66.3541	3.3251	F26A10.2	WBGene00017814
B0523.1	283.027	85.1545	3.32369	kin-31	WBGene00002212
F01G10.5	509.087	153.72	3.31177	F01G10.5	WBGene00008508
AC7.3	91.3282	27.6475	3.3033	AC7.3	WBGene00014997
C49C3.2	186.273	56.401	3.30266	C49C3.2	WBGene00008192
C24B5.3	240.528	72.9895	3.29537	ptr-1	WBGene00004216
C04B4.1	10.8509	3.31771	3.27059	C04B4.1	WBGene00007289
C39B10.2	10.8509	3.31771	3.27059	lgc-41	WBGene00008022
F16H11.4	10.8509	3.31771	3.27059	ceh-1	WBGene00000428
F41G3.16	10.8509	3.31771	3.27059	ins-14	WBGene00002097
F48C11.2	10.8509	3.31771	3.27059	cwp-5	WBGene00009844
R10F2.5	10.8509	3.31771	3.27059	R10F2.5	WBGene00019996
T09B9.3	10.8509	3.31771	3.27059	T09B9.3	WBGene00011644
Y116A8C.5	10.8509	3.31771	3.27059	nep-24	WBGene00013786
Y61A9LA.7	10.8509	3.31771	3.27059	Y61A9LA.7	WBGene00022018
ZK899.7	10.8509	3.31771	3.27059	ZK899.7	WBGene00014145
T27D12.6	50.6374	15.4826	3.27059	T27D12.6	WBGene00194848
F18A12.2	36.1696	11.059	3.27059	F18A12.2	WBGene00017551
F44E7.7	36.1696	11.059	3.27059	F44E7.7	WBGene00018429
K07F5.8	151.912	46.4479	3.27059	K07F5.8	WBGene00010636
C04E6.4	112.126	34.283	3.27059	C04E6.4	WBGene00015421
C02G6.3	7.23391	2.2118	3.27059	C02G6.3	WBGene00044803
C04E12.5	7.23391	2.2118	3.27059	C04E12.5	WBGene00015435
C11E4.3	7.23391	2.2118	3.27059	del-8	WBGene00007518
C25H3.15	7.23391	2.2118	3.27059	C25H3.15	WBGene00044391
C47E8.9	7.23391	2.2118	3.27059	C47E8.9	WBGene00008146
F01D4.9	7.23391	2.2118	3.27059	bgnt-1.1	WBGene00008491
F09G8.10	7.23391	2.2118	3.27059	F09G8.10	WBGene00044444
F10B5.3	7.23391	2.2118	3.27059	F10B5.3	WBGene00008640
F33E2.8	7.23391	2.2118	3.27059	F33E2.8	WBGene00045254
F41E6.17	7.23391	2.2118	3.27059	F41E6.17	WBGene00194909
F46C8.7	7.23391	2.2118	3.27059	glb-16	WBGene00018486
F54D10.8	7.23391	2.2118	3.27059	F54D10.8	WBGene00018809
M195.4	7.23391	2.2118	3.27059	M195.4	WBGene00010949
T28B8.5	7.23391	2.2118	3.27059	del-4	WBGene00012116
W04G3.10	7.23391	2.2118	3.27059	W04G3.10	WBGene00044152
Y46E12BR.1	7.23391	2.2118	3.27059	Y46E12BR.1	WBGene00021598
C38D9.9	18.0848	5.52951	3.27059	fbxa-176	WBGene00008017
F13B9.6	18.0848	5.52951	3.27059	cutl-29	WBGene00017421
F34D10.5	18.0848	5.52951	3.27059	lin-48	WBGene00003033
R01E6.2	18.0848	5.52951	3.27059	R01E6.2	WBGene00010968
T05E11.7	18.0848	5.52951	3.27059	T05E11.7	WBGene00011483
T23F6.5	18.0848	5.52951	3.27059	T23F6.5	WBGene00011952
C31H1.2	32.5526	9.95312	3.27059	C31H1.2	WBGene00016287
F49A5.4	25.3187	7.74131	3.27059	clec-24	WBGene00009856
B0457.16	3.61696	1.1059	3.27059	B0457.16	WBGene00201168
C01B9.4	3.61696	1.1059	3.27059	C01B9.4	WBGene00194890
C04E6.6	3.61696	1.1059	3.27059	grd-9	WBGene00001698
C04F6.7	3.61696	1.1059	3.27059	C04F6.7	WBGene00195081
C09F5.3	3.61696	1.1059	3.27059	C09F5.3	WBGene00015649
C14A4.15	3.61696	1.1059	3.27059	srv-2	WBGene00005713
C17B7.10	3.61696	1.1059	3.27059	C17B7.10	WBGene00015884
C31E10.4	3.61696	1.1059	3.27059		not found
C32E12.2	3.61696	1.1059	3.27059	pde-5	WBGene00016328
C33C12.1	3.61696	1.1059	3.27059	C33C12.1	WBGene00016334
C45H4.11	3.61696	1.1059	3.27059	srbc-20	WBGene00016693
C46F9.2	3.61696	1.1059	3.27059	math-23	WBGene00016718
C49A9.7	3.61696	1.1059	3.27059	tkr-2	WBGene00016761
C50B6.6	3.61696	1.1059	3.27059	srh-15	WBGene00005240
C50E10.13	3.61696	1.1059	3.27059	C50E10.13	WBGene00199687
D1054.6	3.61696	1.1059	3.27059	D1054.6	WBGene00008373
F08F3.13	3.61696	1.1059	3.27059	F08F3.13	WBGene00196469
F08F8.1	14.4678	4.42361	3.27059	numr-2	WBGene00017267
F16H6.2	14.4678	4.42361	3.27059	clec-246	WBGene00008892
F26D10.8	3.61696	1.1059	3.27059	str-187	WBGene00006229
F31F6.8	3.61696	1.1059	3.27059	sssh-1	WBGene00044138
F32H5.5	3.61696	1.1059	3.27059	srg-46	WBGene00005203
F49D11.4	3.61696	1.1059	3.27059	F49D11.4	WBGene00018628
F53F4.2	3.61696	1.1059	3.27059	F53F4.2	WBGene00009986
F54D1.3	3.61696	1.1059	3.27059	col-127	WBGene00000701
H03G16.4	14.4678	4.42361	3.27059	fbxa-96	WBGene00010360
K09E4.6	3.61696	1.1059	3.27059	cpg-7	WBGene00010723
K11G12.3	3.61696	1.1059	3.27059	smf-2	WBGene00004877
M04C9.2	3.61696	1.1059	3.27059	M04C9.2	WBGene00010857
R08E5.4	3.61696	1.1059	3.27059	R08E5.4	WBGene00019964
R10F2.4	14.4678	4.42361	3.27059	R10F2.4	WBGene00019995
T06G6.12	14.4678	4.42361	3.27059	T06G6.12	WBGene00011551
T09A5.14	3.61696	1.1059	3.27059	T09A5.14	WBGene00011640
T11F9.21	3.61696	1.1059	3.27059	T11F9.21	WBGene00194712
T20D4.12	3.61696	1.1059	3.27059	T20D4.12	WBGene00020618
T20D4.3	3.61696	1.1059	3.27059	T20D4.3	WBGene00020609
T21H3.5	3.61696	1.1059	3.27059	T21H3.5	WBGene00020664
W02H5.6	3.61696	1.1059	3.27059	srh-271	WBGene00005477
W03D2.7	3.61696	1.1059	3.27059	ilys-6	WBGene00020982
W05B10.6	3.61696	1.1059	3.27059	W05B10.6	WBGene00195166
W05H5.3	3.61696	1.1059	3.27059	pitr-6	WBGene00012285
Y102A5C.11	3.61696	1.1059	3.27059	Y102A5C.11	WBGene00014956
Y110A7A.20	3.61696	1.1059	3.27059	ift-20	WBGene00022465
Y51A2A.8	3.61696	1.1059	3.27059	fbxa-109	WBGene00014906
Y57G11C.496	3.61696	1.1059	3.27059	21ur-3263	WBGene00050859
Y63D3A.11	3.61696	1.1059	3.27059	fbxb-94	WBGene00013410
Y70C5C.2	3.61696	1.1059	3.27059	clec-9	WBGene00013493
Y82E9BR.25	3.61696	1.1059	3.27059	pals-20	WBGene00194746
Y97E10B.10	3.61696	1.1059	3.27059	srt-53	WBGene00022409
ZC196.9	3.61696	1.1059	3.27059	ZC196.9	WBGene00022552
ZC513.11	3.61696	1.1059	3.27059	str-138	WBGene00006187
ZC518.6	3.61696	1.1059	3.27059	ZC518.6	WBGene00195390
ZK1240.6	3.61696	1.1059	3.27059	ZK1240.6	WBGene00022871
ZK550.7	14.4678	4.42361	3.27059		not found
ZK697.12	3.61696	1.1059	3.27059	srw-102	WBGene00005849
ZK867.23	3.61696	1.1059	3.27059	ZK867.23	WBGene00202423
F41H10.19	79.5731	24.3298	3.27059	21ur-9599	WBGene00168068
C03C11.2	83.19	25.4357	3.27059	fog-3	WBGene00001483
C49C3.13	28.9357	8.84722	3.27059	clec-198	WBGene00008203
F20D1.7	28.9357	8.84722	3.27059	iglr-1	WBGene00008977
C49G7.11	21.7017	6.63541	3.27059	djr-1.2	WBGene00016789
F36G9.14	21.7017	6.63541	3.27059	fbxa-99	WBGene00009490
F45H10.5	21.7017	6.63541	3.27059	F45H10.5	WBGene00009742
T21D12.7	21.7017	6.63541	3.27059	T21D12.7	WBGene00020648
F39E9.1	47.0204	14.3767	3.27059	F39E9.1	WBGene00018194
F13D12.9	1158.33	356.1	3.25282	F13D12.9	WBGene00008743
F38E11.8	93.1366	28.7535	3.23915	F38E11.8	WBGene00014752
K08E3.1	1081.47	335.088	3.22742	tyr-2	WBGene00010661
T03F6.8	132.019	40.9184	3.2264	T03F6.8	WBGene00044229
F14D2.7	64.201	19.9062	3.22517	F14D2.7	WBGene00017455
Y6E2A.8	64.201	19.9062	3.22517	irld-57	WBGene00012401
F26A1.4	181.752	56.401	3.2225	F26A1.4	WBGene00017803
F40E12.2	516.321	160.356	3.21984	F40E12.2	WBGene00018235
F28D1.8	92.2324	28.7535	3.2077	spe-45	WBGene00009217
F56H1.3	205.262	64.1423	3.20011	F56H1.3	WBGene00018994
E03A3.4	236.911	74.0954	3.19737	his-70	WBGene00001944
T02E1.7	447.598	140.45	3.1869	T02E1.7	WBGene00011379
K08B5.1	98.5621	30.9653	3.18299	K08B5.1	WBGene00019518
F49E12.8	31.6484	9.95312	3.17974	F49E12.8	WBGene00009901
T23B3.6	31.6484	9.95312	3.17974	T23B3.6	WBGene00020714
C29F9.2	59.6798	18.8003	3.1744	C29F9.2	WBGene00016217
C15H7.4	147.391	46.4479	3.17326	C15H7.4	WBGene00007611
F23D12.6	195.316	61.9305	3.15379	fipr-3	WBGene00009090
F46F5.1	24.4145	7.74131	3.15379	F46F5.1	WBGene00018493
F52A8.3	24.4145	7.74131	3.15379	F52A8.3	WBGene00009916
VY10G11R.1	24.4145	7.74131	3.15379	VY10G11R.1	WBGene00012159
B0034.4	73.2434	23.2239	3.15379	B0034.4	WBGene00015004
C01G5.3	170.901	54.1892	3.15379	C01G5.3	WBGene00015305
T27F6.1	94.0409	29.8594	3.14946	T27F6.1	WBGene00012102
C45B2.2	327.335	103.955	3.14882	C45B2.2	WBGene00016659
C08F8.4	393.344	124.967	3.14759	mboa-4	WBGene00007446
T25E12.16	66.0095	21.0121	3.14149	T25E12.16	WBGene00194715
Y67A10A.8	66.0095	21.0121	3.14149	paqr-3	WBGene00013457
C14C11.8	107.604	34.283	3.13872	pqn-13	WBGene00004104
H17B01.5	20.7975	6.63541	3.13432	H17B01.5	WBGene00044643
T27E4.6	179.944	57.5069	3.12908	oac-50	WBGene00020864
F07A5.2	2333.84	746.484	3.12645	F07A5.2	WBGene00008541
M28.4	113.934	36.4948	3.12193	M28.4	WBGene00010895
H19M22.3	37.978	12.1649	3.12193	zmp-2	WBGene00019212
F58D5.6	131.115	42.0243	3.11998	F58D5.6	WBGene00010245
F10F2.5	110.317	35.3889	3.11729	clec-154	WBGene00008657
T16H12.6	1657.47	531.939	3.1159	kel-10	WBGene00002186
T06E4.4	6933.71	2227.29	3.11307	col-147	WBGene00000720
C06B3.16	17.1805	5.52951	3.10706	C06B3.16	WBGene00189947
C40C9.2	17.1805	5.52951	3.10706	acr-9	WBGene00000048
C56E6.5	17.1805	5.52951	3.10706	abch-1	WBGene00016973
T23H4.1	17.1805	5.52951	3.10706	inx-20	WBGene00002142
T28F4.2	17.1805	5.52951	3.10706	asic-2	WBGene00012137
Y82E9BL.9	17.1805	5.52951	3.10706	Y82E9BL.9	WBGene00023395
K11H3.7	51.5416	16.5885	3.10706	twk-48	WBGene00010784
F36H2.6	34.3611	11.059	3.10706	F36H2.6	WBGene00194653
C02G6.2	99.4663	32.0712	3.10143	C02G6.2	WBGene00015360
F58D5.8	95.8494	30.9653	3.09538	F58D5.8	WBGene00010247
C10C5.3	410.525	132.708	3.09344	C10C5.3	WBGene00007507
T05A7.10	30.7441	9.95312	3.08889	fut-5	WBGene00043986
T23F6.3	778.55	252.146	3.0877	T23F6.3	WBGene00011951
F10G8.2	150.104	48.6597	3.08477	F10G8.2	WBGene00008662
F56D5.2	119.36	38.7066	3.0837	F56D5.2	WBGene00010147
D2062.5	88.6154	28.7535	3.08191	D2062.5	WBGene00017057
F36F12.7	88.6154	28.7535	3.08191	F36F12.7	WBGene00018098
F45G2.5	44.3077	14.3767	3.08191	bli-5	WBGene00000255
C05B5.6	187.178	60.8246	3.07733	fbxa-155	WBGene00007323
F36A4.3	139.253	45.342	3.07117	F36A4.3	WBGene00018082
F54B3.2	149.199	48.6597	3.06618	F54B3.2	WBGene00010014
F13A2.8	13.5636	4.42361	3.06618	nhr-118	WBGene00003708
F26A3.6	13.5636	4.42361	3.06618	del-3	WBGene00009144
F46F5.2	13.5636	4.42361	3.06618	F46F5.2	WBGene00018494
K10D6.1	13.5636	4.42361	3.06618	lgc-49	WBGene00010741
R13A5.4	13.5636	4.42361	3.06618	lgc-12	WBGene00020048
T28A11.11	13.5636	4.42361	3.06618	gst-23	WBGene00001771
Y116A8C.463	13.5636	4.42361	3.06618	Y116A8C.463	WBGene00194672
Y39D8B.3	13.5636	4.42361	3.06618	mltn-8	WBGene00021451
Y97E10B.7	13.5636	4.42361	3.06618	ncx-10	WBGene00003575
ZC239.4	13.5636	4.42361	3.06618	ZC239.4	WBGene00022567
C43F9.10	27.1272	8.84722	3.06618	oac-8	WBGene00008077
F07C3.1	27.1272	8.84722	3.06618	ptd-2	WBGene00004211
F56H1.2	54.2544	17.6944	3.06618	nhr-266	WBGene00018993
C17C3.5	40.6908	13.2708	3.06618	C17C3.5	WBGene00015890
T04D3.4	40.6908	13.2708	3.06618	gcy-35	WBGene00001555
F01D4.3	182.656	59.7187	3.05861	F01D4.3	WBGene00008487
T04B2.8	77.7646	25.4357	3.05729	T04B2.8	WBGene00044018
R08B4.1	114.838	37.6007	3.05416	grd-1	WBGene00001690
F23B12.1	391.536	128.285	3.05209	F23B12.1	WBGene00009079
H12I13.1	74.1476	24.3298	3.0476	H12I13.1	WBGene00019190
F44B9.1	148.295	48.6597	3.0476	dpf-6	WBGene00001059
C29E4.14	158.242	51.9774	3.04444	C29E4.14	WBGene00044634
C09H5.2	235.102	77.4131	3.03698	catp-3	WBGene00015660
F20A1.7	23.5102	7.74131	3.03698	twk-11	WBGene00006666
Y59H11AL.1	23.5102	7.74131	3.03698	npr-22	WBGene00022004
ZC13.3	23.5102	7.74131	3.03698	mam-1	WBGene00022504
K07H8.5	325.526	107.272	3.03457	K07H8.5	WBGene00019506
F58H1.6	425.897	140.45	3.03238	F58H1.6	WBGene00010289
C29F5.4	80.4773	26.5416	3.03211	mps-1	WBGene00003403
T26H10.2	33.4569	11.059	3.0253	T26H10.2	WBGene00077782
B0280.12	53.3501	17.6944	3.01508	glr-2	WBGene00001613
C01G10.1	436.748	144.873	3.01469	C01G10.1	WBGene00007230
F44D12.6	269.463	89.5781	3.00814	F44D12.6	WBGene00009683
F22E10.3	345.419	115.014	3.00329	pgp-14	WBGene00004008
E02H4.1	29.8399	9.95312	2.99805	del-1	WBGene00000952
F18A12.3	29.8399	9.95312	2.99805	nep-7	WBGene00017552
Y50E8A.2	29.8399	9.95312	2.99805	Y50E8A.2	WBGene00013047
ZK816.1	29.8399	9.95312	2.99805	ZK816.1	WBGene00022825
C31B8.16	9.94663	3.31771	2.99805	C31B8.16	WBGene00044602
C54G10.1	9.94663	3.31771	2.99805	C54G10.1	WBGene00008319
F20B6.4	9.94663	3.31771	2.99805	F20B6.4	WBGene00017628
F27C8.3	9.94663	3.31771	2.99805	F27C8.3	WBGene00009184
F28H7.7	9.94663	3.31771	2.99805	F28H7.7	WBGene00009240
F44B9.10	9.94663	3.31771	2.99805	F44B9.10	WBGene00018411
H01M10.2	9.94663	3.31771	2.99805	H01M10.2	WBGene00019144
Y39B6A.8	9.94663	3.31771	2.99805	Y39B6A.8	WBGene00012670
Y9C9A.1	9.94663	3.31771	2.99805	Y9C9A.1	WBGene00021176
ZK354.9	9.94663	3.31771	2.99805	ZK354.9	WBGene00022710
F13H8.6	19.8933	6.63541	2.99805	F13H8.6	WBGene00017439
Y102A11A.7	19.8933	6.63541	2.99805	Y102A11A.7	WBGene00022417
Y71G12B.2	19.8933	6.63541	2.99805	Y71G12B.2	WBGene00022142
C14F11.6	56.0628	18.8003	2.98201	C14F11.6	WBGene00015781
T06E4.5	56.0628	18.8003	2.98201	T06E4.5	WBGene00011533
ZK637.15	56.0628	18.8003	2.98201	ZK637.15	WBGene00014032
F54F12.1	540.735	181.368	2.98143	F54F12.1	WBGene00010072
C07D10.4	306.537	102.849	2.98046	nas-7	WBGene00003526
F07F6.2	46.1162	15.4826	2.97858	F07F6.2	WBGene00017216
K09D9.11	138.349	46.4479	2.97858	K09D9.11	WBGene00019568
ZK484.6	138.349	46.4479	2.97858	ZK484.6	WBGene00022752
B0524.4	92.2324	30.9653	2.97858	B0524.4	WBGene00015243
F54H5.2	141.061	47.5538	2.96635	F54H5.2	WBGene00018839
C01G5.4	528.076	178.05	2.96588	C01G5.4	WBGene00015306
C18C4.2	121.168	40.9184	2.96121	cft-1	WBGene00000477
T25D10.5	284.835	96.2135	2.96045	btb-2	WBGene00020802
C45B11.8	101.275	34.283	2.95409	C45B11.8	WBGene00077699
C49A9.3	235.102	79.6249	2.95262	C49A9.3	WBGene00016757
B0496.6	75.0519	25.4357	2.95065	B0496.6	WBGene00015215
Y45F10C.1	75.0519	25.4357	2.95065	Y45F10C.1	WBGene00012877
T08B1.2	903.335	306.335	2.94885	tnt-4	WBGene00006589
E02C12.5	32.5526	11.059	2.94354	gpa-3	WBGene00001665
Y116A8C.465	32.5526	11.059	2.94354	Y116A8C.465	WBGene00194957
C07A4.3	81.3815	27.6475	2.94354	C07A4.3	WBGene00007398
F54B11.8	16.2763	5.52951	2.94354	F54B11.8	WBGene00010031
W04A4.4	16.2763	5.52951	2.94354	clpr-1	WBGene00012233
Y116A8A.7	16.2763	5.52951	2.94354	Y116A8A.7	WBGene00013777
Y67D8B.2	16.2763	5.52951	2.94354	Y67D8B.2	WBGene00022062
C04E6.5	283.027	96.2135	2.94166	C04E6.5	WBGene00015422
C01G6.2	207.975	70.7777	2.93842	C01G6.2	WBGene00007224
T05A10.5	474.726	162.568	2.92017	vap-2	WBGene00011462
F11G11.14	67.8179	23.2239	2.92017	F11G11.14	WBGene00044384
C14A6.3	22.606	7.74131	2.92017	C14A6.3	WBGene00007567
C53B7.5	22.606	7.74131	2.92017	odr-10	WBGene00003856
T24B8.5	96.7536	33.1771	2.91628	T24B8.5	WBGene00011979
F10G2.7	28.9357	9.95312	2.9072	F10G2.7	WBGene00017366
F13G3.1	28.9357	9.95312	2.9072	ztf-2	WBGene00008762
F25E5.16	28.9357	9.95312	2.9072	F25E5.16	WBGene00017792
T09B9.2	28.9357	9.95312	2.9072	slc-17.9	WBGene00011643
T16G1.1	28.9357	9.95312	2.9072	pqn-67	WBGene00004150
B0393.5	192.603	66.3541	2.90265	B0393.5	WBGene00007170
C23G10.6	99.4663	34.283	2.90133	ugt-66	WBGene00016013
T28C12.6	35.2653	12.1649	2.89894	T28C12.6	WBGene00020893
W01C9.3	35.2653	12.1649	2.89894	pqn-73	WBGene00004155
R13G10.4	188.986	65.2482	2.89642	cnnm-5	WBGene00011260
C45G9.15	102.179	35.3889	2.88732	C45G9.15	WBGene00050919
R74.2	162.763	56.401	2.88582	R74.2	WBGene00011278
R13H9.6	169.093	58.6128	2.88491	R13H9.6	WBGene00020072
F25H5.2	146.487	50.8715	2.87955	F25H5.2	WBGene00009125
C47E8.1	171.805	59.7187	2.87691	C47E8.1	WBGene00008141
F14H3.2	145.583	50.8715	2.86177	best-12	WBGene00008821
F01G10.9	75.9561	26.5416	2.86177	F01G10.9	WBGene00008511
C06E2.7	12.6593	4.42361	2.86177	ubc-22	WBGene00006717
C07D8.5	6.32967	2.2118	2.86177	C07D8.5	WBGene00015564
C28H8.8	6.32967	2.2118	2.86177	C28H8.8	WBGene00016199
C46E10.5	6.32967	2.2118	2.86177	fbxc-53	WBGene00016711
F10A3.2	6.32967	2.2118	2.86177	fbxa-88	WBGene00008632
F26C11.2	12.6593	4.42361	2.86177	unc-4	WBGene00006744
F28C6.5	12.6593	4.42361	2.86177	F28C6.5	WBGene00009205
F42C5.6	12.6593	4.42361	2.86177	F42C5.6	WBGene00018348
F44E5.4	6.32967	2.2118	2.86177	F44E5.4	WBGene00009691
K11G12.7	12.6593	4.42361	2.86177	acr-3	WBGene00000043
M02D8.7	6.32967	2.2118	2.86177	M02D8.7	WBGene00044313
R03H4.7	6.32967	2.2118	2.86177	srsx-20	WBGene00019853
R07B1.5	6.32967	2.2118	2.86177	R07B1.5	WBGene00011077
R09D1.7	6.32967	2.2118	2.86177	chil-20	WBGene00011163
R12G8.1	6.32967	2.2118	2.86177	R12G8.1	WBGene00011254
R13.2	12.6593	4.42361	2.86177	npax-3	WBGene00011257
T26E3.10	12.6593	4.42361	2.86177	T26E3.10	WBGene00012042
T28B4.2	6.32967	2.2118	2.86177	T28B4.2	WBGene00020885
Y102A5B.1	12.6593	4.42361	2.86177	clec-27	WBGene00013607
Y39A3A.6	6.32967	2.2118	2.86177	srz-87	WBGene00023470
Y51B9A.10	6.32967	2.2118	2.86177	Y51B9A.10	WBGene00044170
F49F1.5	354.462	123.861	2.86177	F49F1.5	WBGene00018645
R09A1.5	50.6374	17.6944	2.86177	flp-34	WBGene00019975
C47E12.10	132.923	46.4479	2.86177	C47E12.10	WBGene00008153
K02B12.4	37.978	13.2708	2.86177	axl-1	WBGene00010497
T23G5.5	37.978	13.2708	2.86177	dat-1	WBGene00000934
C06E7.4	334.569	117.226	2.85406	C06E7.4	WBGene00015541
K08E4.7	207.975	72.9895	2.84938	K08E4.7	WBGene00045036
C38C6.5	84.9985	29.8594	2.84663	C38C6.5	WBGene00007998
B0213.5	229.677	80.7308	2.84497	nlp-30	WBGene00003768
T05D4.4	912.377	320.712	2.84485	osm-7	WBGene00003887
H06I04.5	549.777	193.533	2.84075	H06I04.5	WBGene00019169
C25A6.1	59.6798	21.0121	2.84025	C25A6.1	WBGene00016081
F36D3.5	571.479	201.274	2.83931	F36D3.5	WBGene00009471
F48B9.1	47.0204	16.5885	2.83452	F48B9.1	WBGene00018587
R155.4	47.0204	16.5885	2.83452	R155.4	WBGene00020118
EGAP7.1	40.6908	14.3767	2.83032	dpy-3	WBGene00001065
F46A9.2	190.794	67.46	2.82826	F46A9.2	WBGene00009755
F23H12.5	68.7222	24.3298	2.8246	F23H12.5	WBGene00009094
R155.3	602.223	213.439	2.82152	R155.3	WBGene00020117
F54H5.5	464.779	164.779	2.82061	F54H5.5	WBGene00018841
K04G2.7	28.0314	9.95312	2.81635	K04G2.7	WBGene00010566
H03E18.1	170.901	60.8246	2.80974	H03E18.1	WBGene00019148
K01A2.2	357.175	127.179	2.80845	far-7	WBGene00001391
T11B7.2	71.4349	25.4357	2.80845	T11B7.2	WBGene00011707
T19D12.5	257.708	91.7899	2.80759	T19D12.5	WBGene00020580
F57B1.3	13187.4	4702.3	2.80447	col-159	WBGene00000732
C56E6.1	21.7017	7.74131	2.80337	abcx-1	WBGene00006522
Y58G8A.5	21.7017	7.74131	2.80337	nlp-70	WBGene00044513
C36B1.10	1331.94	475.538	2.80092	gska-3	WBGene00007977
C54A12.1	198.028	70.7777	2.79789	ptr-6	WBGene00004221
F36G9.13	191.699	68.5659	2.79583	F36G9.13	WBGene00009489
C09H10.9	265.846	95.1076	2.79522	C09H10.9	WBGene00007503
C38D9.5	111.221	39.8125	2.79363	C38D9.5	WBGene00008013
F35C5.1	129.306	46.4479	2.7839	F35C5.1	WBGene00009390
C25D7.15	30.7441	11.059	2.78001	C25D7.15	WBGene00007722
M03A1.3	92.2324	33.1771	2.78001	M03A1.3	WBGene00019746
T04A6.3	61.4883	22.118	2.78001	T04A6.3	WBGene00020202
D1005.5	15.3721	5.52951	2.78001	D1005.5	WBGene00016999
Y73B3B.2	15.3721	5.52951	2.78001	set-28	WBGene00022224
C14A4.13	368.025	132.708	2.77319	C14A4.13	WBGene00007563
R155.2	1072.43	388.172	2.76277	moa-1	WBGene00020116
F58H7.1	24.4145	8.84722	2.75956	F58H7.1	WBGene00019067
C54D10.4	225.156	81.8367	2.75128	C54D10.4	WBGene00008299
D1022.6	33.4569	12.1649	2.75027	sro-1	WBGene00005641
K03H1.8	33.4569	12.1649	2.75027	K03H1.8	WBGene00010543
C55C3.6	142.87	51.9774	2.74869	C55C3.6	WBGene00016956
F56F4.3	236.911	86.2604	2.74646	F56F4.3	WBGene00018980
T11F8.4	302.92	110.59	2.73912	T11F8.4	WBGene00020435
F55F8.7	611.266	223.392	2.73629	F55F8.7	WBGene00018895
T08B6.9	647.435	236.663	2.73568	T08B6.9	WBGene00020356
C50F4.2	663.712	243.298	2.72797	pfk-1.2	WBGene00008230
C50D2.4	72.3391	26.5416	2.7255	col-68	WBGene00000644
C31H2.3	9.04239	3.31771	2.7255	C31H2.3	WBGene00016293
F07A11.12	9.04239	3.31771	2.7255	F07A11.12	WBGene00199740
F38E11.13	9.04239	3.31771	2.7255		not found
K10D11.2	9.04239	3.31771	2.7255	K10D11.2	WBGene00010746
R01B10.2	9.04239	3.31771	2.7255	R01B10.2	WBGene00019804
T03F7.6	9.04239	3.31771	2.7255	T03F7.6	WBGene00011403
T04F3.5	9.04239	3.31771	2.7255	T04F3.5	WBGene00077538
T12B3.1	9.04239	3.31771	2.7255	T12B3.1	WBGene00020444
W01B6.3	9.04239	3.31771	2.7255	W01B6.3	WBGene00012170
Y24D9A.6	9.04239	3.31771	2.7255	Y24D9A.6	WBGene00021284
ZK1248.2	9.04239	3.31771	2.7255	col-74	WBGene00000650
C04G2.12	18.0848	6.63541	2.7255	C04G2.12	WBGene00045104
R11H6.3	18.0848	6.63541	2.7255	glb-22	WBGene00011251
ZK1055.2	18.0848	6.63541	2.7255	ZK1055.2	WBGene00022843
C39B5.5	1027.22	378.218	2.71593	C39B5.5	WBGene00016523
T21H3.2	198.028	72.9895	2.71311	ptr-16	WBGene00004230
D1081.12	359.887	132.708	2.71187	D1081.12	WBGene00086554
F08G5.5	56.9671	21.0121	2.71115	ugt-65	WBGene00008583
F40F12.8	152.816	56.401	2.70946	F40F12.8	WBGene00014755
F59F3.6	29.8399	11.059	2.69824	F59F3.6	WBGene00010335
F26G1.6	59.6798	22.118	2.69824	nep-12	WBGene00017842
Y116A8A.6	59.6798	22.118	2.69824	Y116A8A.6	WBGene00013776
F55H12.1	447.598	165.885	2.69824	snf-2	WBGene00004901
F48A9.3	80.4773	29.8594	2.69521	try-6	WBGene00006624
F10G8.1	443.981	164.779	2.6944	F10G8.1	WBGene00008661
R07C3.13	113.03	42.0243	2.68963	R07C3.13	WBGene00019929
B0207.1	309.25	115.014	2.68881	B0207.1	WBGene00015026
F41D3.4	62.3925	23.2239	2.68656	oac-27	WBGene00009609
Y26D4A.12	62.3925	23.2239	2.68656	Y26D4A.12	WBGene00012509
C18C4.9	20.7975	7.74131	2.68656	glb-6	WBGene00015969
F55F8.1	20.7975	7.74131	2.68656	ptr-10	WBGene00004224
T10B9.9	20.7975	7.74131	2.68656	T10B9.9	WBGene00011678
ZK1010.4	20.7975	7.74131	2.68656	ZK1010.4	WBGene00014178
T02B11.9	284.835	106.167	2.68291	T02B11.9	WBGene00044777
F07E5.8	174.518	65.2482	2.67468	F07E5.8	WBGene00017213
F35C11.2	251.379	94.0017	2.67419	F35C11.2	WBGene00009401
T05F1.9	209.784	78.519	2.67175	T05F1.9	WBGene00011494
K10C9.1	44.3077	16.5885	2.67099	K10C9.1	WBGene00019623
F45E1.5	56.0628	21.0121	2.66812	F45E1.5	WBGene00018466
ZK353.3	56.0628	21.0121	2.66812	ZK353.3	WBGene00022699
T21C12.4	79.5731	29.8594	2.66493	T21C12.4	WBGene00011900
C16B8.2	11.7551	4.42361	2.65736	C16B8.2	WBGene00015822
C48B6.8	11.7551	4.42361	2.65736	bbs-9	WBGene00016744
D2023.12	11.7551	4.42361	2.65736	D2023.12	WBGene00196059
F07F6.6	11.7551	4.42361	2.65736	nmr-1	WBGene00003774
K06A4.2	11.7551	4.42361	2.65736	K06A4.2	WBGene00010592
T13H10.2	11.7551	4.42361	2.65736	T13H10.2	WBGene00011762
Y2C2A.1	11.7551	4.42361	2.65736		not found
ZK622.2	11.7551	4.42361	2.65736	gur-5	WBGene00001806
C16D9.5	141.061	53.0833	2.65736	C16D9.5	WBGene00015860
F20D6.5	47.0204	17.6944	2.65736	F20D6.5	WBGene00017635
AC3.12	35.2653	13.2708	2.65736	AC3.12	WBGene00077503
F32A6.5	35.2653	13.2708	2.65736	sto-2	WBGene00006064
K10H10.10	35.2653	13.2708	2.65736	K10H10.10	WBGene00010765
R05G6.6	35.2653	13.2708	2.65736	glt-6	WBGene00001624
F18A12.1	461.162	173.627	2.65606	nep-6	WBGene00017550
M70.1	402.386	151.509	2.65587	M70.1	WBGene00019783
T06D4.4	278.506	105.061	2.6509	nep-20	WBGene00020293
C06A5.2	134.732	50.8715	2.64847	C06A5.2	WBGene00015500
F14D12.4	87.7112	33.1771	2.64373	mec-2	WBGene00003166
Y54G2A.25	87.7112	33.1771	2.64373	lad-2	WBGene00002243
T05H4.7	37.978	14.3767	2.64163	T05H4.7	WBGene00020270
Y41C4A.21	37.978	14.3767	2.64163	Y41C4A.21	WBGene00194733
C49A1.2	128.402	48.6597	2.63878	best-10	WBGene00008185
T08G3.4	385.206	145.979	2.63878	T08G3.4	WBGene00011617
F47B7.7	218.826	82.9426	2.63828	marg-1	WBGene00018538
F43C11.3	262.229	99.5312	2.63465	decr-1.1	WBGene00018380
T27B7.3	93.1366	35.3889	2.63181	nhr-226	WBGene00020850
F38A5.8	81.3815	30.9653	2.62816	F38A5.8	WBGene00018165
F58E6.8	124.785	47.5538	2.62408	F58E6.8	WBGene00010257
C44B7.8	2364.59	902.416	2.62028	pmp-1	WBGene00004058
C15H11.13	43.4035	16.5885	2.61648	C15H11.13	WBGene00077576
F56H11.2	57.8713	22.118	2.61648	F56H11.2	WBGene00010175
F40F8.8	28.9357	11.059	2.61648	arrd-6	WBGene00009579
F56H6.6	28.9357	11.059	2.61648	bgnt-1.6	WBGene00010167
F59F3.2	28.9357	11.059	2.61648	col-177	WBGene00000750
C02B4.4	14.4678	5.52951	2.61648	nlp-76	WBGene00045386
C18C4.7	14.4678	5.52951	2.61648	C18C4.7	WBGene00015968
W02B8.3	14.4678	5.52951	2.61648	mltn-3	WBGene00012199
Y81G3A.4	14.4678	5.52951	2.61648	Y81G3A.4	WBGene00013592
F46A9.1	465.683	178.05	2.61546	F46A9.1	WBGene00009754
H23L24.2	164.572	63.0364	2.61074	ipla-5	WBGene00019229
F45E4.3	60.584	23.2239	2.60869	cla-1	WBGene00018468
C23H3.7	152.816	58.6128	2.60722	tre-5	WBGene00006611
C43C3.1	1133.01	434.619	2.60691	ifp-1	WBGene00002067
C52B9.9	92.2324	35.3889	2.60626	mec-18	WBGene00003179
F02H6.1	46.1162	17.6944	2.60626	F02H6.1	WBGene00008534
F11E6.8	114.838	44.2361	2.59603	F11E6.8	WBGene00008711
F59C12.1	66.0095	25.4357	2.59515	cdh-9	WBGene00000401
B0261.5	103.083	39.8125	2.58922	B0261.5	WBGene00015093
B0334.6	17.1805	6.63541	2.58922	B0334.6	WBGene00007146
C06A12.4	17.1805	6.63541	2.58922	gcy-27	WBGene00001550
T26C11.3	17.1805	6.63541	2.58922	T26C11.3	WBGene00020829
Y55B1AR.3	17.1805	6.63541	2.58922	Y55B1AR.3	WBGene00021907
F53C3.1	274.889	106.167	2.58922	F53C3.1	WBGene00018745
H08M01.1	371.642	143.767	2.58503	H08M01.1	WBGene00010373
B0024.4	54.2544	21.0121	2.58205	B0024.4	WBGene00007097
T19B10.9	54.2544	21.0121	2.58205	mam-4	WBGene00011836
C24H11.1	37.0738	14.3767	2.57874	C24H11.1	WBGene00007699
ZK75.3	37.0738	14.3767	2.57874	ins-3	WBGene00002086
F56F4.4	56.9671	22.118	2.57559	F56F4.4	WBGene00018981
C34D4.2	546.161	212.333	2.57219	C34D4.2	WBGene00016398
H06I04.7	39.7865	15.4826	2.56975	fipr-29	WBGene00019171
M01B2.6	39.7865	15.4826	2.56975	chil-12	WBGene00010799
C09G5.7	238.719	92.8958	2.56975	C09G5.7	WBGene00007489
C48B4.3	19.8933	7.74131	2.56975	C48B4.3	WBGene00008168
F07C3.3	19.8933	7.74131	2.56975	F07C3.3	WBGene00017194
F42C5.2	19.8933	7.74131	2.56975	npr-27	WBGene00018344
W05E10.5	19.8933	7.74131	2.56975	W05E10.5	WBGene00012282
K11D12.3	204.358	79.6249	2.56651	srr-4	WBGene00005655
C26E6.1	62.3925	24.3298	2.56444	C26E6.1	WBGene00016137
C52E4.7	464.779	181.368	2.56263	C52E4.7	WBGene00008259
K01A2.11	42.4992	16.5885	2.56197	cbn-1	WBGene00019285
F18A12.5	169.997	66.3541	2.56197	nep-9	WBGene00017554
F58A6.5	455.737	178.05	2.5596	F58A6.5	WBGene00019024
F48A11.1	288.452	112.802	2.55716	chs-2	WBGene00000497
D2096.9	45.212	17.6944	2.55515	D2096.9	WBGene00017076
F56G4.7	113.03	44.2361	2.55515	F56G4.7	WBGene00044250
C13D9.8	22.606	8.84722	2.55515	ncx-9	WBGene00003574
F23C8.8	160.955	63.0364	2.55336	F23C8.8	WBGene00017737
T27A3.5	1123.07	440.149	2.55156	T27A3.5	WBGene00020841
C06C6.7	236.911	92.8958	2.55029	C06C6.7	WBGene00007381
T21B10.6	118.455	46.4479	2.55029	cutl-15	WBGene00011888
C31H5.6	806.581	316.288	2.55015	C31H5.6	WBGene00007857
F39E9.4	444.886	174.733	2.5461	nep-13	WBGene00018196
T13F2.10	3187.44	1254.09	2.54163	msp-79	WBGene00003466
F36A4.2	157.338	61.9305	2.54055	F36A4.2	WBGene00018081
K09F6.4	157.338	61.9305	2.54055	K09F6.4	WBGene00019587
Y50E8A.9	157.338	61.9305	2.54055	scrm-7	WBGene00013052
T07H3.3	140.157	55.2951	2.53471	math-38	WBGene00020326
D2062.4	252.283	99.5312	2.53471	D2062.4	WBGene00017056
R134.2	28.0314	11.059	2.53471	gcy-2	WBGene00001529
T14A8.2	114.838	45.342	2.53272	T14A8.2	WBGene00020497
F19B6.4	660.999	260.993	2.53263	wht-5	WBGene00008950
C01G10.14	263.134	103.955	2.53123	C01G10.14	WBGene00007239
C29F5.2	89.5197	35.3889	2.5296	sdz-3	WBGene00016211
F15D3.4	391.536	154.826	2.52887	F15D3.4	WBGene00008854
F26A1.9	30.7441	12.1649	2.52728	F26A1.9	WBGene00017807
R102.7	30.7441	12.1649	2.52728	R102.7	WBGene00011294
Y52B11A.1	30.7441	12.1649	2.52728	spe-38	WBGene00013121
T16G12.7	279.41	110.59	2.52653	T16G12.7	WBGene00011808
F07A5.4	33.4569	13.2708	2.52108	F07A5.4	WBGene00008543
C17H12.5	777.646	308.547	2.52035	C17H12.5	WBGene00015931
C34E7.4	852.698	338.406	2.51975	C34E7.4	WBGene00007934
B0496.1	69.6264	27.6475	2.51836	B0496.1	WBGene00015210
T13C2.3	69.6264	27.6475	2.51836	T13C2.3	WBGene00020479
C16C8.22	72.3391	28.7535	2.51584	C16C8.22	WBGene00195072
F59C6.7	36.1696	14.3767	2.51584	che-13	WBGene00000492
K09C6.8	111.221	44.2361	2.51427	K09C6.8	WBGene00019562
F07F6.1	556.107	221.18	2.51427	F07F6.1	WBGene00017215
R09B5.9	227.868	90.684	2.51277	cnc-4	WBGene00000558
C33F10.8	313.771	124.967	2.51083	C33F10.8	WBGene00016356
K07F5.1	7384.02	2941.7	2.51012	msp-81	WBGene00003467
F12A10.4	205.262	81.8367	2.50819	nep-5	WBGene00017393
F16G10.5	41.595	16.5885	2.50746	F16G10.5	WBGene00017520
C06A8.6	925.941	369.371	2.5068	C06A8.6	WBGene00015516
F41G3.4	346.324	138.238	2.50528	fis-1	WBGene00001424
F37A8.2	312.867	124.967	2.5036	F37A8.2	WBGene00009502
F58G6.2	47.0204	18.8003	2.50104	srm-3	WBGene00010273
C10C6.3	207.071	82.9426	2.49655	C10C6.3	WBGene00007512
F08A8.8	160.05	64.1423	2.49524	F08A8.8	WBGene00045468
C14F11.4	2532.77	1015.22	2.49481	C14F11.4	WBGene00015780
C27A2.4	113.03	45.342	2.49283	pho-12	WBGene00016152
M176.9	567.862	228.922	2.4806	M176.9	WBGene00014813
B0545.3	194.411	78.519	2.47598	scl-23	WBGene00015246
C45G9.12	98.5621	39.8125	2.47566	C45G9.12	WBGene00016683
F14F7.4	317.388	128.285	2.47409	F14F7.4	WBGene00008811
F32A11.6	456.641	184.686	2.47253	moe-3	WBGene00003388
R03D7.5	120.264	48.6597	2.47153	R03D7.5	WBGene00010991
C24F3.5	740.572	299.699	2.47105	abt-1	WBGene00000019
C50F7.3	251.379	101.743	2.47072	C50F7.3	WBGene00016843
C05C12.1	423.184	171.415	2.46877	C05C12.1	WBGene00007335
H23N18.3	311.058	126.073	2.46729	ugt-8	WBGene00019234
T15B7.5	198.933	80.7308	2.46415	col-141	WBGene00000714
C26F1.5	108.509	44.2361	2.45295	grl-10	WBGene00001719
C29E6.4	10.8509	4.42361	2.45295	cutl-27	WBGene00007802
F38E11.2	10.8509	4.42361	2.45295	hsp-12.6	WBGene00002013
H22K11.3	10.8509	4.42361	2.45295	H22K11.3	WBGene00019226
T04B8.1	10.8509	4.42361	2.45295	T04B8.1	WBGene00020203
Y14H12A.2	10.8509	4.42361	2.45295	Y14H12A.2	WBGene00044382
F59D12.4	51.5416	21.0121	2.45295	gpn-1	WBGene00001687
D2023.3	24.4145	9.95312	2.45295	D2023.3	WBGene00008407
K02B12.1	24.4145	9.95312	2.45295	ceh-6	WBGene00000431
C34D1.3	29.8399	12.1649	2.45295	odr-3	WBGene00003850
Y57E12B.3	29.8399	12.1649	2.45295	lipl-6	WBGene00021963
Y6B3B.10	29.8399	12.1649	2.45295	lagr-1	WBGene00006505
C02F4.4	56.9671	23.2239	2.45295	C02F4.4	WBGene00007264
F46C5.2	43.4035	17.6944	2.45295	F46C5.2	WBGene00009779
Y48B6A.8	56.9671	23.2239	2.45295	ace-3	WBGene00000037
B0024.18	2.71272	1.1059	2.45295	B0024.18	WBGene00198491
B0336.12	2.71272	1.1059	2.45295	B0336.12	WBGene00015149
B0454.4	5.42544	2.2118	2.45295	sri-29	WBGene00005541
C02B8.4	27.1272	11.059	2.45295	hlh-8	WBGene00001953
C04C3.1	2.71272	1.1059	2.45295	srz-60	WBGene00015411
C05E11.10	2.71272	1.1059	2.45295	C05E11.10	WBGene00195517
C08B6.12	2.71272	1.1059	2.45295	srxa-18	WBGene00007432
C08H9.4	2.71272	1.1059	2.45295	chil-1	WBGene00007465
C12D5.4	2.71272	1.1059	2.45295	C12D5.4	WBGene00015707
C12D8.21	2.71272	1.1059	2.45295	C12D8.21	WBGene00195157
C13A2.3	2.71272	1.1059	2.45295	C13A2.3	WBGene00015720
C15C8.8	2.71272	1.1059	2.45295	C15C8.8	WBGene00045460
C16C8.17	2.71272	1.1059	2.45295	C16C8.17	WBGene00015854
C17E7.6	8.13815	3.31771	2.45295	nhr-158	WBGene00015901
C18B12.3	5.42544	2.2118	2.45295	dsc-1	WBGene00001096
C18B2.2	8.13815	3.31771	2.45295	C18B2.2	WBGene00015953
C25G4.1	5.42544	2.2118	2.45295	clec-185	WBGene00007729
C30B5.9	2.71272	1.1059	2.45295	mks-2	WBGene00194710
C30F2.4	5.42544	2.2118	2.45295	C30F2.4	WBGene00007818
C32A3.6	2.71272	1.1059	2.45295	C32A3.6	WBGene00201466
C32A9.1	2.71272	1.1059	2.45295	C32A9.1	WBGene00007861
C33D3.4	2.71272	1.1059	2.45295	C33D3.4	WBGene00007895
C33D3.5	2.71272	1.1059	2.45295	C33D3.5	WBGene00007896
C33E10.10	2.71272	1.1059	2.45295	C33E10.10	WBGene00016350
C39B5.9	5.42544	2.2118	2.45295	fbxa-47	WBGene00016527
C40A11.7	2.71272	1.1059	2.45295	C40A11.7	WBGene00016550
C40H1.9	2.71272	1.1059	2.45295	C40H1.9	WBGene00008044
C44B11.1	2.71272	1.1059	2.45295	C44B11.1	WBGene00016633
C48D5.3	2.71272	1.1059	2.45295	C48D5.3	WBGene00008180
C50E10.11	2.71272	1.1059	2.45295	sre-50	WBGene00016834
C51E3.4	2.71272	1.1059	2.45295	srsx-29	WBGene00008250
C53B7.12	2.71272	1.1059	2.45295	C53B7.12	WBGene00201620
C54D10.12	2.71272	1.1059	2.45295	pals-36	WBGene00044787
D1022.2	2.71272	1.1059	2.45295	D1022.2	WBGene00017021
F02D10.1	2.71272	1.1059	2.45295	col-183	WBGene00000756
F02H6.6	2.71272	1.1059	2.45295	F02H6.6	WBGene00008539
F09C6.1	2.71272	1.1059	2.45295	F09C6.1	WBGene00008615
F09F9.3	5.42544	2.2118	2.45295	F09F9.3	WBGene00017308
F10C2.7	2.71272	1.1059	2.45295	F10C2.7	WBGene00008647
F11A5.11	2.71272	1.1059	2.45295	sri-35	WBGene00005547
F11D11.14	2.71272	1.1059	2.45295	clec-250	WBGene00045364
F12F3.5	2.71272	1.1059	2.45295	F12F3.5	WBGene00197882
F13E9.14	2.71272	1.1059	2.45295	F13E9.14	WBGene00045207
F14D7.8	5.42544	2.2118	2.45295	F14D7.8	WBGene00008795
F14F8.8	2.71272	1.1059	2.45295	F14F8.8	WBGene00008816
F14F9.1	2.71272	1.1059	2.45295	srh-130	WBGene00005347
F14F9.7	5.42544	2.2118	2.45295	srh-129	WBGene00005346
F15D3.5	2.71272	1.1059	2.45295	F15D3.5	WBGene00008855
F17A2.3	8.13815	3.31771	2.45295	phf-32	WBGene00008902
F17E9.7	2.71272	1.1059	2.45295	lgc-5	WBGene00017543
F19D8.1	5.42544	2.2118	2.45295	twk-23	WBGene00006676
F20E11.17	2.71272	1.1059	2.45295	F20E11.17	WBGene00050906
F21D5.9	5.42544	2.2118	2.45295	F21D5.9	WBGene00009014
F22E5.12	2.71272	1.1059	2.45295	F22E5.12	WBGene00017710
F23B2.25	5.42544	2.2118	2.45295	21ur-8552	WBGene00167159
F23C8.11	2.71272	1.1059	2.45295	F23C8.11	WBGene00017739
F23F12.4	2.71272	1.1059	2.45295	sdz-15	WBGene00017752
F25C8.1	2.71272	1.1059	2.45295	F25C8.1	WBGene00009104
F27C8.5	911.473	371.583	2.45295	F27C8.5	WBGene00009185
F31A9.4	2.71272	1.1059	2.45295	fbxc-37	WBGene00017942
F31F4.11	2.71272	1.1059	2.45295	F31F4.11	WBGene00017960
F32G8.9	5.42544	2.2118	2.45295	F32G8.9	WBGene00198126
F35C5.11	2.71272	1.1059	2.45295	ddn-2	WBGene00009399
F36D4.4	8.13815	3.31771	2.45295	F36D4.4	WBGene00018089
F36F12.6	5.42544	2.2118	2.45295	clec-208	WBGene00018097
F37B4.1	2.71272	1.1059	2.45295	srh-127	WBGene00005344
F39E9.3	2.71272	1.1059	2.45295	sri-63	WBGene00005575
F43C9.3	2.71272	1.1059	2.45295	hum-10	WBGene00018377
F46B6.2	5.42544	2.2118	2.45295	F46B6.2	WBGene00009768
F46E10.13	2.71272	1.1059	2.45295	F46E10.13	WBGene00195803
F47H4.11	2.71272	1.1059	2.45295	fbxa-134	WBGene00009841
F47H4.4	5.42544	2.2118	2.45295	fbxa-185	WBGene00009836
F49A5.9	8.13815	3.31771	2.45295	clec-32	WBGene00009860
F52C6.6	2.71272	1.1059	2.45295	math-31	WBGene00018663
F53B3.2	2.71272	1.1059	2.45295	comt-1	WBGene00018741
F53G12.11	5.42544	2.2118	2.45295		not found
F54B8.2	2.71272	1.1059	2.45295	nhr-282	WBGene00010017
F55B12.6	2.71272	1.1059	2.45295	str-165	WBGene00006210
F55C5.6	2.71272	1.1059	2.45295	F55C5.6	WBGene00010095
F56A4.10	5.42544	2.2118	2.45295	F56A4.10	WBGene00018918
F58D7.1	2.71272	1.1059	2.45295	srsx-17	WBGene00019032
F58E2.6	2.71272	1.1059	2.45295	F58E2.6	WBGene00023302
F59B1.7	2.71272	1.1059	2.45295	srx-41	WBGene00005932
F59B10.6	2.71272	1.1059	2.45295	F59B10.6	WBGene00010322
H12D21.6	2.71272	1.1059	2.45295	H12D21.6	WBGene00010382
K01D12.7	2.71272	1.1059	2.45295	K01D12.7	WBGene00010466
K01F9.7	2.71272	1.1059	2.45295	K01F9.7	WBGene00199557
K02B2.38	2.71272	1.1059	2.45295	K02B2.38	WBGene00201600
K02E11.11	2.71272	1.1059	2.45295		not found
K03H9.7	2.71272	1.1059	2.45295	K03H9.7	WBGene00196409
K04A8.2	2.71272	1.1059	2.45295	K04A8.2	WBGene00019374
K08F9.5	5.42544	2.2118	2.45295		not found
K09C8.2	2.71272	1.1059	2.45295	K09C8.2	WBGene00010715
K12D9.14	5.42544	2.2118	2.45295	irld-12	WBGene00077758
M01G5.8	2.71272	1.1059	2.45295	M01G5.8	WBGene00197021
R07B7.12	2.71272	1.1059	2.45295	R07B7.12	WBGene00011096
R08F11.7	5.42544	2.2118	2.45295	R08F11.7	WBGene00019970
R10E11.9	8.13815	3.31771	2.45295	R10E11.9	WBGene00011220
R13D7.5	2.71272	1.1059	2.45295	R13D7.5	WBGene00023330
T04C12.9	2.71272	1.1059	2.45295	T04C12.9	WBGene00050889
T10B9.4	5.42544	2.2118	2.45295	cyp-13A8	WBGene00011674
T10D4.2	2.71272	1.1059	2.45295	sri-56	WBGene00005568
T10D4.4	2.71272	1.1059	2.45295	ins-31	WBGene00002114
T10G3.4	2.71272	1.1059	2.45295	T10G3.4	WBGene00011695
T19A5.8	2.71272	1.1059	2.45295	T19A5.8	WBGene00198276
T22B2.5	2.71272	1.1059	2.45295	T22B2.5	WBGene00020669
T22E5.3	2.71272	1.1059	2.45295	igdb-3	WBGene00020691
T23D5.6	2.71272	1.1059	2.45295	str-18	WBGene00006085
T25B2.1	2.71272	1.1059	2.45295	T25B2.1	WBGene00020785
T25E4.2	2.71272	1.1059	2.45295	T25E4.2	WBGene00020804
T28F4.7	2.71272	1.1059	2.45295	T28F4.7	WBGene00198042
W03B1.5	5.42544	2.2118	2.45295	W03B1.5	WBGene00020974
W10C8.1	5.42544	2.2118	2.45295	ccb-2	WBGene00021125
Y105C5B.2	2.71272	1.1059	2.45295	gcy-25	WBGene00001549
Y26G10.2	2.71272	1.1059	2.45295	srh-32	WBGene00005255
Y38C1AB.5	2.71272	1.1059	2.45295	Y38C1AB.5	WBGene00021407
Y43B11AR.5	2.71272	1.1059	2.45295	srg-48	WBGene00005205
Y43D4A.8	2.71272	1.1059	2.45295	Y43D4A.8	WBGene00045143
Y53F4B.35	2.71272	1.1059	2.45295	gst-31	WBGene00001779
Y53F4B.38	2.71272	1.1059	2.45295	Y53F4B.38	WBGene00014920
Y55F3AM.2	2.71272	1.1059	2.45295	srx-12	WBGene00005903
Y57A10C.10	2.71272	1.1059	2.45295	Y57A10C.10	WBGene00013288
Y57G11B.97	2.71272	1.1059	2.45295	glb-34	WBGene00077763
Y57G11C.1131	2.71272	1.1059	2.45295	Y57G11C.1131	WBGene00194661
Y59E9AR.2	2.71272	1.1059	2.45295	Y59E9AR.2	WBGene00021998
Y6G8.9	2.71272	1.1059	2.45295	Y6G8.9	WBGene00050974
Y73B6BR.11	2.71272	1.1059	2.45295	21ur-11916	WBGene00166274
Y82E9BR.6	2.71272	1.1059	2.45295	Y82E9BR.6	WBGene00022339
ZC416.9	2.71272	1.1059	2.45295	ZC416.9	WBGene00197099
ZK131.2	5.42544	2.2118	2.45295	his-25	WBGene00001899
ZK381.2	8.13815	3.31771	2.45295	ZK381.2	WBGene00022725
ZK418.11	5.42544	2.2118	2.45295	ZK418.11	WBGene00044354
ZK418.3	2.71272	1.1059	2.45295	tmem-17	WBGene00022733
C25D7.12	18.989	7.74131	2.45295	C25D7.12	WBGene00007721
C44H4.6	18.989	7.74131	2.45295	C44H4.6	WBGene00008095
C44H4.8	18.989	7.74131	2.45295	C44H4.8	WBGene00008096
F15B9.9	18.989	7.74131	2.45295	dsl-7	WBGene00001109
R13H7.2	18.989	7.74131	2.45295	R13H7.2	WBGene00020069
Y116A8B.5	18.989	7.74131	2.45295	npr-32	WBGene00013782
R09E10.9	62.3925	25.4357	2.45295	R09E10.9	WBGene00011178
C54D10.7	13.5636	5.52951	2.45295	pals-39	WBGene00008301
F08D12.12	13.5636	5.52951	2.45295	F08D12.12	WBGene00017255
Y51H7BR.4	13.5636	5.52951	2.45295	Y51H7BR.4	WBGene00021776
ZC317.3	13.5636	5.52951	2.45295	glc-3	WBGene00001593
ZK666.7	13.5636	5.52951	2.45295	clec-61	WBGene00014047
B0222.1	21.7017	8.84722	2.45295	B0222.1	WBGene00015053
F26F12.4	21.7017	8.84722	2.45295	F26F12.4	WBGene00017835
F36H2.4	21.7017	8.84722	2.45295	F36H2.4	WBGene00044247
C47A4.4	32.5526	13.2708	2.45295	C47A4.4	WBGene00014703
C31G12.2	16.2763	6.63541	2.45295	clec-245	WBGene00007851
T22A3.2	16.2763	6.63541	2.45295	hsp-12.1	WBGene00011906
R102.6	35.2653	14.3767	2.45295	R102.6	WBGene00011293
C05D2.3	608.553	249.934	2.43486	basl-1	WBGene00015467
C16C10.12	118.455	48.6597	2.43436	wht-3	WBGene00007631
C54D2.4	252.283	103.955	2.42685	sul-3	WBGene00006310
F56D6.2	481.96	199.062	2.42115	clec-67	WBGene00018971
C01F6.2	479.247	197.956	2.42097	C01F6.2	WBGene00007222
R01H2.2	270.368	111.696	2.42056	R01H2.2	WBGene00019810
F35E8.8	262.229	108.378	2.41957	gst-38	WBGene00001786
K07F5.3	2658.46	1099.27	2.4184	msp-56	WBGene00003449
F57H12.5	441.269	182.474	2.41826	F57H12.5	WBGene00019020
F41H10.5	120.264	49.7656	2.41661	F41H10.5	WBGene00018318
F26A1.3	333.664	138.238	2.4137	F26A1.3	WBGene00017802
C33F10.9	6181.38	2562.37	2.41236	msp-40	WBGene00003435
B0238.12	50.6374	21.0121	2.40991	B0238.12	WBGene00015076
T20B6.2	95.8494	39.8125	2.40752	T20B6.2	WBGene00020598
M117.4	558.82	232.239	2.40622	M117.4	WBGene00010920
T04C12.7	87.7112	36.4948	2.40339	T04C12.7	WBGene00011429
C25G4.7	84.9985	35.3889	2.40184	C25G4.7	WBGene00007734
W03B1.9	84.9985	35.3889	2.40184	W03B1.9	WBGene00020978
R11D1.12	42.4992	17.6944	2.40184	R11D1.12	WBGene00045336
D2024.1	82.2858	34.283	2.40019	D2024.1	WBGene00017050
C52E12.6	400.578	166.991	2.3988	lst-5	WBGene00016890
R10D12.10	238.719	99.5312	2.39844	R10D12.10	WBGene00011191
D1073.1	37.0738	15.4826	2.39454	trk-1	WBGene00017039
K12D12.4	148.295	61.9305	2.39454	K12D12.4	WBGene00010786
F37A4.4	1237.9	517.562	2.3918	F37A4.4	WBGene00018134
F56D6.14	105.796	44.2361	2.39162	F56D6.14	WBGene00044476
C34F11.1	134.732	56.401	2.38882	C34F11.1	WBGene00016413
C36H8.1	1605.93	672.388	2.38839	C36H8.1	WBGene00007987
F18A11.2	66.0095	27.6475	2.38753	F18A11.2	WBGene00008929
F26B1.5	97.6578	40.9184	2.38665	F26B1.5	WBGene00017817
M110.7	419.567	175.838	2.38609	M110.7	WBGene00010915
C17C3.11	63.2967	26.5416	2.38481	C17C3.11	WBGene00015893
C17C3.9	31.6484	13.2708	2.38481	C17C3.9	WBGene00015892
F10B5.4	31.6484	13.2708	2.38481	tub-1	WBGene00006655
T07H6.3	3772.49	1582.55	2.38381	col-166	WBGene00000739
T05B4.14	155.529	65.2482	2.38365	T05B4.14	WBGene00194894
F36A4.10	735.147	308.547	2.38261	col-34	WBGene00000611
F36H1.3	502.757	211.227	2.38017	F36H1.3	WBGene00009492
F44D12.3	555.203	233.345	2.37932	msd-1	WBGene00009680
C46H11.6	194.411	81.8367	2.3756	C46H11.6	WBGene00016730
C16C8.18	606.745	255.463	2.37507	C16C8.18	WBGene00015855
F09G8.4	369.834	155.932	2.37176	ncr-2	WBGene00003562
T06C10.3	419.567	176.944	2.37118	T06C10.3	WBGene00020289
C56C10.6	280.314	118.332	2.36889	C56C10.6	WBGene00016963
F45H7.6	303.824	128.285	2.36836	hecw-1	WBGene00009738
K12B6.2	251.379	106.167	2.36777	spe-49	WBGene00019667
C30B5.6	23.5102	9.95312	2.3621	C30B5.6	WBGene00016247
C32E12.5	235.102	99.5312	2.3621	sem-2	WBGene00004771
F57F5.3	23.5102	9.95312	2.3621	F57F5.3	WBGene00010205
T22F3.10	23.5102	9.95312	2.3621	T22F3.10	WBGene00020699
T16G1.8	47.0204	19.9062	2.3621	grl-2	WBGene00001711
F40F12.3	498.236	211.227	2.35877	F40F12.3	WBGene00009592
B0244.9	242.336	102.849	2.35623	B0244.9	WBGene00015084
C26B2.2	236.911	100.637	2.35411	C26B2.2	WBGene00016125
K03B8.6	278.506	118.332	2.35361	K03B8.6	WBGene00010524
F10E9.1	20.7975	8.84722	2.35074	F10E9.1	WBGene00017353
W06H8.4	20.7975	8.84722	2.35074	W06H8.4	WBGene00021067
F44D12.8	407.812	173.627	2.34879	F44D12.8	WBGene00009685
T19D2.1	661.903	282.005	2.34713	adt-3	WBGene00020567
C03C10.2	137.444	58.6128	2.34495	C03C10.2	WBGene00007269
C01G12.13	77.7646	33.1771	2.34393	C01G12.13	WBGene00044333
F42F12.2	38.8823	16.5885	2.34393	zig-2	WBGene00006979
R102.11	38.8823	16.5885	2.34393	R102.11	WBGene00077714
R07E3.7	56.9671	24.3298	2.34145	R07E3.7	WBGene00011108
C01G12.9	170.901	72.9895	2.34145	C01G12.9	WBGene00007249
C32D5.4	333.664	142.661	2.33886	C32D5.4	WBGene00016312
F40F9.10	18.0848	7.74131	2.33614	F40F9.10	WBGene00009586
F46F5.4	18.0848	7.74131	2.33614	F46F5.4	WBGene00018495
Y54G2A.47	18.0848	7.74131	2.33614	pudl-2	WBGene00044490
Y73B6BL.13	18.0848	7.74131	2.33614	mif-4	WBGene00003237
T13H10.1	705.307	301.911	2.33614	kin-5	WBGene00002193
T05B4.3	488.289	209.015	2.33614	phat-4	WBGene00020237
K08H2.5	54.2544	23.2239	2.33614	K08H2.5	WBGene00010692
K09B11.5	289.357	123.861	2.33614	K09B11.5	WBGene00010712
D2062.1	178.135	76.3072	2.33445	D2062.1	WBGene00017055
ZK742.4	178.135	76.3072	2.33445	ZK742.4	WBGene00022814
C23G10.1	320.101	137.132	2.33426	C23G10.1	WBGene00016010
C30B5.3	598.606	256.569	2.33312	cpb-2	WBGene00000771
C50C3.2	647.435	277.581	2.33242	C50C3.2	WBGene00016800
F46E10.11	51.5416	22.118	2.3303	hpo-26	WBGene00018492
ZK287.4	51.5416	22.118	2.3303	ZK287.4	WBGene00013965
H04M03.1	911.473	391.489	2.32822	pck-3	WBGene00019151
K07A1.4	471.109	202.38	2.32784	K07A1.4	WBGene00010611
F32B6.6	5129.75	2204.06	2.32741	msp-77	WBGene00003464
F53B6.9	66.9137	28.7535	2.32715	fip-6	WBGene00009964
C18E3.1	149.199	64.1423	2.32607	C18E3.1	WBGene00015970
C47E8.10	149.199	64.1423	2.32607	C47E8.10	WBGene00044216
F54H12.8	241.432	103.955	2.32247	F54H12.8	WBGene00045247
K08D8.12	30.7441	13.2708	2.31667	K08D8.12	WBGene00194926
F35C11.7	46.1162	19.9062	2.31667	F35C11.7	WBGene00009406
C32C4.3	153.721	66.3541	2.31667	C32C4.3	WBGene00007863
F09A5.3	15.3721	6.63541	2.31667	F09A5.3	WBGene00008600
F37C4.7	15.3721	6.63541	2.31667		not found
F39E9.12	15.3721	6.63541	2.31667	btb-18	WBGene00018201
R13A1.8	15.3721	6.63541	2.31667	glb-23	WBGene00020045
K10H10.7	120.264	51.9774	2.31377	K10H10.7	WBGene00010763
B0432.14	89.5197	38.7066	2.31278	B0432.14	WBGene00044640
C50F4.10	432.226	186.897	2.31264	C50F4.10	WBGene00008235
C06E1.3	296.59	128.285	2.31197	doxa-1	WBGene00015519
F45E4.5	117.551	50.8715	2.31075	F45E4.5	WBGene00018470
T27B1.2	219.73	95.1076	2.31033	pat-9	WBGene00003933
R04B5.11	86.807	37.6007	2.30866	R04B5.11	WBGene00011008
C55B7.10	344.515	149.297	2.30759	C55B7.10	WBGene00016946
C10C5.5	99.4663	43.1302	2.30619	C10C5.5	WBGene00007509
C50F2.5	494.619	214.545	2.30543	C50F2.5	WBGene00016839
C18H2.5	351.749	152.614	2.30482	C18H2.5	WBGene00015992
T19C4.7	2946.01	1278.42	2.30441	nlp-33	WBGene00003771
C03H5.6	28.0314	12.1649	2.30428	C03H5.6	WBGene00015408
Y102A11A.9	28.0314	12.1649	2.30428	Y102A11A.9	WBGene00022419
B0280.17	605.84	263.205	2.30178	B0280.17	WBGene00044674
F42G4.2	491.002	213.439	2.30043	F42G4.2	WBGene00009641
F41B4.2	132.019	57.5069	2.29571	F41B4.2	WBGene00018258
F38A3.1	29671.7	12934.6	2.29397	col-81	WBGene00000657
F52E1.5	113.934	49.7656	2.28942	F52E1.5	WBGene00018694
F09D12.2	25.3187	11.059	2.28942	F09D12.2	WBGene00017281
F21C3.2	37.978	16.5885	2.28942	tyr-3	WBGene00009001
F52D10.6	25.3187	11.059	2.28942		not found
F56F4.1	25.3187	11.059	2.28942	ttr-58	WBGene00018978
T02E1.8	50.6374	22.118	2.28942	T02E1.8	WBGene00011380
T06G6.8	37.978	16.5885	2.28942	T06G6.8	WBGene00011549
Y102A5C.17	25.3187	11.059	2.28942	clec-238	WBGene00013622
Y45F10D.2	25.3187	11.059	2.28942	Y45F10D.2	WBGene00012883
C06E7.88	12.6593	5.52951	2.28942	C06E7.88	WBGene00189995
C34D1.1	12.6593	5.52951	2.28942	dmd-10	WBGene00007929
F13A2.6	12.6593	5.52951	2.28942	F13A2.6	WBGene00017415
K01A6.4	12.6593	5.52951	2.28942	K01A6.4	WBGene00010446
K12D9.1	12.6593	5.52951	2.28942	K12D9.1	WBGene00019675
T15B7.17	12.6593	5.52951	2.28942		not found
Y69A2AR.24	12.6593	5.52951	2.28942	Y69A2AR.24	WBGene00022095
ZC155.5	12.6593	5.52951	2.28942	cutl-19	WBGene00022533
C34E10.9	121.168	53.0833	2.2826	C34E10.9	WBGene00016410
K08F4.5	726.104	318.5	2.27976	K08F4.5	WBGene00010679
D1069.2	166.38	72.9895	2.27951	cpn-2	WBGene00000778
T27B7.4	83.19	36.4948	2.27951	nhr-115	WBGene00003705
C25B8.1	35.2653	15.4826	2.27774	kqt-1	WBGene00002233
C14A4.8	141.061	61.9305	2.27774	C14A4.8	WBGene00007559
K10G4.3	93.1366	40.9184	2.27616	K10G4.3	WBGene00010752
F46G11.2	160.955	70.7777	2.27409	F46G11.2	WBGene00018515
B0524.2	170.901	75.2013	2.27258	B0524.2	WBGene00015241
K03B4.6	45.212	19.9062	2.27125	K03B4.6	WBGene00019356
T27A3.3	1702.68	750.907	2.2675	ssp-16	WBGene00006044
C16D2.1	198.028	87.3663	2.26665	C16D2.1	WBGene00007633
F23B2.7	295.686	130.496	2.26586	F23B2.7	WBGene00009075
C14B9.3	120.264	53.0833	2.26557	C14B9.3	WBGene00015753
M04G7.2	152.816	67.46	2.26529	M04G7.2	WBGene00019773
F59A3.8	445.79	196.851	2.26461	F59A3.8	WBGene00019081
F32A11.3	3505.74	1548.26	2.2643	F32A11.3	WBGene00009308
C14A6.7	32.5526	14.3767	2.26426	C14A6.7	WBGene00007571
C23H3.9	140.157	61.9305	2.26313	C23H3.9	WBGene00016022
T21D12.2	94.9451	42.0243	2.25929	dpy-9	WBGene00001071
F59A6.4	766.795	339.512	2.25852	F59A6.4	WBGene00019086
C50E10.2	209.784	92.8958	2.25827	C50E10.2	WBGene00016826
C42C1.3	52.4459	23.2239	2.25827	C42C1.3	WBGene00016581
C49G9.2	52.4459	23.2239	2.25827	C49G9.2	WBGene00045474
C18A3.7	272.176	120.543	2.25791	C18A3.7	WBGene00015944
H12D21.13	114.838	50.8715	2.25742	nspa-4	WBGene00044272
F35C11.3	72.3391	32.0712	2.25558	F35C11.3	WBGene00009402
F09C12.8	500.949	222.286	2.25362	F09C12.8	WBGene00017279
C04G2.5	301.112	133.814	2.25022	C04G2.5	WBGene00007306
F55G11.5	450.311	200.168	2.24966	dod-22	WBGene00010125
C32H11.4	1149.29	510.927	2.24942	C32H11.4	WBGene00007867
C17G10.3	377.972	168.097	2.24853	C17G10.3	WBGene00015917
B0286.6	9.94663	4.42361	2.24853	try-9	WBGene00023425
K07H8.8	9.94663	4.42361	2.24853	K07H8.8	WBGene00019508
W07G4.2	9.94663	4.42361	2.24853	W07G4.2	WBGene00012336
W09C3.3	9.94663	4.42361	2.24853	W09C3.3	WBGene00021111
ZK488.4	9.94663	4.42361	2.24853	nhr-251	WBGene00022756
C04F6.2	19.8933	8.84722	2.24853		not found
T06A1.1	19.8933	8.84722	2.24853	T06A1.1	WBGene00020277
T20H12.1	29.8399	13.2708	2.24853		not found
Y37A1A.4	19.8933	8.84722	2.24853	Y37A1A.4	WBGene00045063
T25B9.6	584.139	259.887	2.24766	T25B9.6	WBGene00012012
C09G9.4	385.206	171.415	2.24722	hdl-2	WBGene00006409
F33D11.2	226.06	100.637	2.24629	F33D11.2	WBGene00018001
F15H10.7	123.881	55.2951	2.24036	F15H10.7	WBGene00008874
C26F1.10	131.115	58.6128	2.23696	flp-21	WBGene00001464
T01G5.2	64.201	28.7535	2.23281	ugt-30	WBGene00011340
F34D10.9	409.62	183.58	2.23129	F34D10.9	WBGene00045484
C54F6.12	54.2544	24.3298	2.22995	C54F6.12	WBGene00016929
F49E10.4	27.1272	12.1649	2.22995	F49E10.4	WBGene00018641
ZC374.1	27.1272	12.1649	2.22995	gnrr-3	WBGene00013871
F31D5.5	224.251	100.637	2.22832	mth-1	WBGene00017948
C05D11.6	71.4349	32.0712	2.22739	nas-4	WBGene00003523
F57B9.8	337.281	151.509	2.22615	F57B9.8	WBGene00018999
K02D10.2	44.3077	19.9062	2.22582	K02D10.2	WBGene00019302
C28D4.4	177.231	79.6249	2.22582	C28D4.4	WBGene00007792
B0041.1	95.8494	43.1302	2.22233	B0041.1	WBGene00015006
F35E2.6	130.21	58.6128	2.22154	oac-19	WBGene00009413
C07B5.3	17.1805	7.74131	2.21933	C07B5.3	WBGene00007408
K09C8.4	17.1805	7.74131	2.21933	lge-1	WBGene00010716
R11E3.2	17.1805	7.74131	2.21933	R11E3.2	WBGene00020004
CC8.1	85.9027	38.7066	2.21933		not found
C30F2.3	51.5416	23.2239	2.21933	C30F2.3	WBGene00007817
F09E8.1	68.7222	30.9653	2.21933	spe-43	WBGene00008623
T10H4.12	453.928	204.592	2.2187	cpr-3	WBGene00000783
T25B9.4	264.942	119.437	2.21825	T25B9.4	WBGene00012010
F54A3.4	563.341	254.357	2.21476	cbs-2	WBGene00018783
C14C10.7	41.595	18.8003	2.21246	ttr-43	WBGene00007590
F25E5.2	41.595	18.8003	2.21246	F25E5.2	WBGene00017783
Y69A2AR.27	41.595	18.8003	2.21246		not found
C10G11.10	66.0095	29.8594	2.21068	C10G11.10	WBGene00015690
F33A8.6	24.4145	11.059	2.20765	ilkp-1	WBGene00009354
M01A12.4	24.4145	11.059	2.20765	M01A12.4	WBGene00044616
F13H6.1	1640.29	743.166	2.20716	bcl-11	WBGene00017430
F55B11.1	760.465	345.041	2.20398	xdh-1	WBGene00010083
F37A4.5	730.625	331.771	2.2022	F37A4.5	WBGene00018135
F58G1.9	31.6484	14.3767	2.20136	F58G1.9	WBGene00010271
F35H10.10	1591.46	723.26	2.2004	F35H10.10	WBGene00018073
F52D1.1	2021.88	919.005	2.20008	aagr-4	WBGene00018682
T09B4.6	155.529	70.7777	2.19743	T09B4.6	WBGene00020380
K08F8.5	272.176	123.861	2.19743	K08F8.5	WBGene00010682
R09E10.3	1209.87	550.739	2.19682	acs-18	WBGene00011173
F27E11.1	123.881	56.401	2.19643	slc-28.1	WBGene00017867
F54D1.1	502.757	228.922	2.1962	F54D1.1	WBGene00010046
F42G8.8	439.46	200.168	2.19545	F42G8.8	WBGene00018359
F43E2.6	138.349	63.0364	2.19474	F43E2.6	WBGene00018394
T10H9.2	138.349	63.0364	2.19474	scd-2	WBGene00004740
C17H12.9	92.2324	42.0243	2.19474	ceh-48	WBGene00015934
F49F1.12	113.934	51.9774	2.19199	F49F1.12	WBGene00018652
C34B2.4	67.8179	30.9653	2.19013	C34B2.4	WBGene00016389
C34C6.3	67.8179	30.9653	2.19013	C34C6.3	WBGene00007916
F14D7.7	75.0519	34.283	2.18919	F14D7.7	WBGene00008794
H06H21.9	491.002	224.498	2.18711	mpz-4	WBGene00019165
B0218.5	200.741	91.7899	2.18696	B0218.5	WBGene00015049
T04B2.2	452.12	206.804	2.18623	frk-1	WBGene00001487
T28C6.5	229.677	105.061	2.18613	T28C6.5	WBGene00012120
F36H12.9	140.157	64.1423	2.1851	F36H12.9	WBGene00018123
T04A8.13	302.016	138.238	2.18476	T04A8.13	WBGene00011414
C12D8.19	226.964	103.955	2.1833	fipr-9	WBGene00044175
K05F1.2	1897.09	869.239	2.18248	msp-142	WBGene00003469
F13B6.1	57.8713	26.5416	2.1804	F13B6.1	WBGene00017416
B0564.3	180.848	82.9426	2.1804	best-1	WBGene00007203
C25F9.16	7.23391	3.31771	2.1804	C25F9.16	WBGene00194803
C32B5.9	7.23391	3.31771	2.1804	fbxc-7	WBGene00016302
F14D2.17	7.23391	3.31771	2.1804	irld-27	WBGene00077751
F30H5.2	7.23391	3.31771	2.1804	nlp-32	WBGene00003770
F37C4.2	7.23391	3.31771	2.1804	oac-22	WBGene00018142
F57E7.1	7.23391	3.31771	2.1804	F57E7.1	WBGene00010202
K09H11.6	7.23391	3.31771	2.1804	K09H11.6	WBGene00019603
T10C6.14	7.23391	3.31771	2.1804	his-1	WBGene00001875
T20D4.7	7.23391	3.31771	2.1804	T20D4.7	WBGene00020613
Y18D10A.12	7.23391	3.31771	2.1804	clec-106	WBGene00012482
Y40H7A.4	7.23391	3.31771	2.1804	Y40H7A.4	WBGene00012744
Y51A2D.8	7.23391	3.31771	2.1804	Y51A2D.8	WBGene00013076
ZC443.2	7.23391	3.31771	2.1804	ZC443.2	WBGene00013897
ZK1320.5	7.23391	3.31771	2.1804	ZK1320.5	WBGene00014255
F44E7.3	50.6374	23.2239	2.1804	F44E7.3	WBGene00018425
F43D9.1	65.1052	29.8594	2.1804	F43D9.1	WBGene00009653
K12C11.5	79.5731	36.4948	2.1804	K12C11.5	WBGene00044896
F56D5.9	21.7017	9.95312	2.1804	F56D5.9	WBGene00010152
C29F9.12	14.4678	6.63541	2.1804	C29F9.12	WBGene00016226
F21D9.4	14.4678	6.63541	2.1804	F21D9.4	WBGene00009018
F38G1.2	14.4678	6.63541	2.1804	egl-17	WBGene00001185
K08D10.9	14.4678	6.63541	2.1804	K08D10.9	WBGene00019532
ZC262.4	14.4678	6.63541	2.1804	ZC262.4	WBGene00022581
F57H12.2	28.9357	13.2708	2.1804	unc-24	WBGene00006761
B0379.2	518.129	237.769	2.17913	B0379.2	WBGene00007156
F56F4.5	496.427	227.816	2.17907	pept-3	WBGene00003878
C50F4.8	777.646	357.206	2.17702	C50F4.8	WBGene00008233
F10F2.7	897.91	412.501	2.17674	clec-151	WBGene00008659
F42E11.4	783.975	360.524	2.17454	tni-1	WBGene00006584
C01G6.9	105.796	48.6597	2.1742	C01G6.9	WBGene00007229
F35E2.9	651.052	299.699	2.17235	F35E2.9	WBGene00009416
R03D7.8	386.11	178.05	2.16855	R03D7.8	WBGene00010992
F37A8.1	239.623	110.59	2.16677	F37A8.1	WBGene00009501
F08G5.2	370.738	171.415	2.16281	acl-13	WBGene00008581
F26D2.10	552.49	255.463	2.1627	F26D2.10	WBGene00009149
H05L14.1	1035.35	478.856	2.16214	H05L14.1	WBGene00010366
C15A11.3	33.4569	15.4826	2.16093	sol-1	WBGene00004944
T14C1.1	33.4569	15.4826	2.16093	frpr-17	WBGene00011765
F47B3.1	100.371	46.4479	2.16093	F47B3.1	WBGene00018525
R07E5.6	566.054	262.099	2.1597	R07E5.6	WBGene00011114
F21F3.2	398.77	184.686	2.15918	F21F3.2	WBGene00017672
C29E6.5	145.583	67.46	2.15806	nhr-43	WBGene00003633
C31C9.7	145.583	67.46	2.15806	C31C9.7	WBGene00007841
F43H9.2	3043.67	1411.13	2.1569	sptl-2	WBGene00018398
T16A1.2	190.794	88.4722	2.15655	T16A1.2	WBGene00020533
4R79.2	26.2229	12.1649	2.15562	4R79.2	WBGene00007067
C29F3.6	26.2229	12.1649	2.15562	srx-58	WBGene00005949
E03H4.10	116.647	54.1892	2.15259	clec-17	WBGene00008477
K11D12.9	90.4239	42.0243	2.15171	exc-14	WBGene00019649
T01C3.5	218.826	101.743	2.15077	irld-14	WBGene00011322
F49E11.7	166.38	77.4131	2.14925	F49E11.7	WBGene00009893
F44G3.7	665.52	309.653	2.14925	F44G3.7	WBGene00009708
C47D2.2	185.369	86.2604	2.14895	cdd-1	WBGene00000391
C28A5.3	613.074	285.323	2.1487	nex-3	WBGene00003590
C04E6.13	56.9671	26.5416	2.14633	C04E6.13	WBGene00015427
F58D2.2	1405.19	654.694	2.14633	F58D2.2	WBGene00010241
K12G11.6	18.989	8.84722	2.14633	K12G11.6	WBGene00010792
T02G6.2	18.989	8.84722	2.14633	T02G6.2	WBGene00011385
Y48A6B.1	18.989	8.84722	2.14633	dmsr-5	WBGene00012962
Y71H2AM.25	18.989	8.84722	2.14633	Y71H2AM.25	WBGene00044760
C54G4.2	315.58	147.085	2.14556	C54G4.2	WBGene00008312
F37E3.3	555.203	258.781	2.14545	comp-1	WBGene00018158
C50F7.5	1195.4	557.375	2.14471	C50F7.5	WBGene00016845
F19B6.3	106.7	49.7656	2.14406	F19B6.3	WBGene00008949
F27E5.7	106.7	49.7656	2.14406	F27E5.7	WBGene00044035
C32H11.3	68.7222	32.0712	2.1428	C32H11.3	WBGene00007866
C44B7.6	68.7222	32.0712	2.1428	slc-36.5	WBGene00016628
T05C12.5	49.7332	23.2239	2.14146	dylt-3	WBGene00011469
C04H5.3	30.7441	14.3767	2.13847	gcy-29	WBGene00007314
F02E11.7	30.7441	14.3767	2.13847	F02E11.7	WBGene00195073
F36H12.11	30.7441	14.3767	2.13847	rmd-4	WBGene00018125
F52D10.4	30.7441	14.3767	2.13847	F52D10.4	WBGene00009931
T01H10.1	30.7441	14.3767	2.13847	lgc-13	WBGene00011354
T27A3.4	4212.85	1970.72	2.13772	spch-3	WBGene00020840
T28B8.6	281.218	131.602	2.13688	T28B8.6	WBGene00044122
T22C1.8	847.272	397.019	2.13409	T22C1.8	WBGene00011918
H32C10.1	410.525	192.427	2.13341	H32C10.1	WBGene00019255
D1037.5	377.068	176.944	2.131	ipla-4	WBGene00017026
F35F10.11	101.275	47.5538	2.12969	arrd-18	WBGene00018060
F38E1.3	226.06	106.167	2.12929	F38E1.3	WBGene00018178
F08F8.6	124.785	58.6128	2.12897	F08F8.6	WBGene00017271
F55C10.3	2587.03	1215.39	2.12856	col-155	WBGene00000728
T13A10.11	818.337	384.854	2.12636	sams-5	WBGene00006416
C06C6.4	23.5102	11.059	2.12589	nhr-63	WBGene00003653
C39B10.1	23.5102	11.059	2.12589	C39B10.1	WBGene00008021
F44G3.2	23.5102	11.059	2.12589	argk-1	WBGene00009706
F52C9.5	23.5102	11.059	2.12589	F52C9.5	WBGene00018675
K02E7.11	23.5102	11.059	2.12589	K02E7.11	WBGene00019315
T12A2.16	23.5102	11.059	2.12589	hot-4	WBGene00001989
Y73F8A.30	23.5102	11.059	2.12589	acr-24	WBGene00013534
C02H7.1	11.7551	5.52951	2.12589	dyf-11	WBGene00001127
C49A9.1	11.7551	5.52951	2.12589	C49A9.1	WBGene00016755
F55F8.8	11.7551	5.52951	2.12589	F55F8.8	WBGene00018896
R10H10.4	11.7551	5.52951	2.12589	R10H10.4	WBGene00011223
Y106G6E.3	11.7551	5.52951	2.12589	Y106G6E.3	WBGene00013707
T03F6.4	94.0409	44.2361	2.12589	T03F6.4	WBGene00011400
C06E1.4	35.2653	16.5885	2.12589	glr-1	WBGene00001612
F56F3.4	507.278	238.875	2.12362	F56F3.4	WBGene00010155
K07F5.4	314.675	148.191	2.12345	kin-24	WBGene00002206
T22B3.2	2706.39	1275.1	2.12248	alg-3	WBGene00011910
T22C8.7	51.5416	24.3298	2.11845	cutl-12	WBGene00011928
T28A11.2	226.964	107.272	2.11577	T28A11.2	WBGene00020869
C07E3.4	243.24	115.014	2.11488	C07E3.4	WBGene00007415
T10B5.2	163.667	77.4131	2.11421	T10B5.2	WBGene00020388
F32B6.7	95.8494	45.342	2.11392	ssp-32	WBGene00006049
C17E4.1	140.157	66.3541	2.11226	C17E4.1	WBGene00007641
BE10.5	84.0943	39.8125	2.11226	BE10.5	WBGene00044127
C25G4.8	112.126	53.0833	2.11226	C25G4.8	WBGene00007735
F46C5.1	364.408	172.521	2.11226	F46C5.1	WBGene00009778
C08C3.1	72.3391	34.283	2.11006	egl-5	WBGene00001174
F46A8.6	132.923	63.0364	2.10867	F46A8.6	WBGene00009749
F56E10.2	104.892	49.7656	2.10772	daam-1	WBGene00018976
T11B7.3	2067.09	980.935	2.10727	col-118	WBGene00000692
H06H21.10	344.515	163.673	2.10489	tat-2	WBGene00019166
B0432.11	81.3815	38.7066	2.10253	B0432.11	WBGene00015192
F53C3.4	16.2763	7.74131	2.10253	F53C3.4	WBGene00018748
Y113G7A.12	16.2763	7.74131	2.10253	Y113G7A.12	WBGene00013749
Y69E1A.7	16.2763	7.74131	2.10253	aqp-3	WBGene00000171
T23B7.2	85.9027	40.9184	2.09937	T23B7.2	WBGene00044298
C48B6.4	422.28	201.274	2.09803	C48B6.4	WBGene00016742
C49C3.1	1735.24	827.215	2.09768	snf-9	WBGene00004908
R05F9.13	7655.29	3649.48	2.09764	msp-31	WBGene00003429
F44F4.3	90.4239	43.1302	2.09654	F44F4.3	WBGene00009702
C55C3.8	37.0738	17.6944	2.09522	C55C3.8	WBGene00044501
T20B6.1	37.0738	17.6944	2.09522	T20B6.1	WBGene00020597
K10D11.5	453.928	216.757	2.09418	K10D11.5	WBGene00010749
M05B5.7	152.816	72.9895	2.09368	M05B5.7	WBGene00194654
F28H7.6	194.411	92.8958	2.09279	irld-6	WBGene00009239
T02C1.1	62.3925	29.8594	2.08955	T02C1.1	WBGene00011365
F27E5.4	187.178	89.5781	2.08955	phg-1	WBGene00004017
F49C12.10	20.7975	9.95312	2.08955	F49C12.10	WBGene00009879
ZC239.14	20.7975	9.95312	2.08955	ZC239.14	WBGene00022572
F18C5.5	41.595	19.9062	2.08955	F18C5.5	WBGene00017560
T01C4.2	41.595	19.9062	2.08955	odr-2	WBGene00003849
Y46G5A.37	41.595	19.9062	2.08955	Y46G5A.37	WBGene00044042
T25B9.5	179.944	86.2604	2.08605	T25B9.5	WBGene00012011
T20H4.1	46.1162	22.118	2.085	osm-10	WBGene00003890
F14H8.1	1278.59	613.776	2.08316	obr-2	WBGene00008832
F02E11.2	25.3187	12.1649	2.08129	F02E11.2	WBGene00017180
M163.2	25.3187	12.1649	2.08129	ztf-14	WBGene00010936
R01H2.4	126.593	60.8246	2.08129	R01H2.4	WBGene00019812
R02F11.2	25.3187	12.1649	2.08129	R02F11.2	WBGene00019840
R173.3	25.3187	12.1649	2.08129	cest-19	WBGene00020125
Y6B3B.2	25.3187	12.1649	2.08129	Y6B3B.2	WBGene00014861
F57A8.6	186.273	89.5781	2.07945	F57A8.6	WBGene00010181
C35E7.10	774.933	372.689	2.0793	C35E7.10	WBGene00016462
E03H12.7	538.022	258.781	2.07906	E03H12.7	WBGene00017114
T13F2.9	4372.9	2103.43	2.07894	T13F2.9	WBGene00011748
F21D9.2	454.832	218.969	2.07716	F21D9.2	WBGene00009016
E02A10.4	59.6798	28.7535	2.07557	E02A10.4	WBGene00008454
Y57G11C.48	59.6798	28.7535	2.07557	Y57G11C.48	WBGene00013337
F27C8.2	29.8399	14.3767	2.07557	F27C8.2	WBGene00009183
F59C6.8	29.8399	14.3767	2.07557	F59C6.8	WBGene00010327
R08C7.5	447.598	215.651	2.07557	R08C7.5	WBGene00019949
K09C6.2	183.561	88.4722	2.07478	K09C6.2	WBGene00019556
T05F1.8	644.723	310.758	2.07467	T05F1.8	WBGene00011493
F18A12.4	558.82	269.84	2.07093	nep-8	WBGene00017553
C17D12.5	210.688	101.743	2.07078	C17D12.5	WBGene00007639
C47E12.8	421.376	203.486	2.07078	dhp-2	WBGene00000964
C34F11.2	414.142	200.168	2.06897	C34F11.2	WBGene00016414
K07F5.17	38.8823	18.8003	2.06817	K07F5.17	WBGene00045180
T23D8.8	38.8823	18.8003	2.06817	cfi-1	WBGene00000476
F58B6.2	358.983	173.627	2.06756	exc-6	WBGene00019030
M153.1	434.035	210.121	2.06564	M153.1	WBGene00010924
T02B11.4	669.137	324.029	2.06505	T02B11.4	WBGene00020156
T25F10.3	566.054	274.264	2.0639	T25F10.3	WBGene00020806
F13H8.8	244.145	118.332	2.06323	F13H8.8	WBGene00017441
C49C8.1	301.112	145.979	2.0627	C49C8.1	WBGene00016765
T06A1.4	52.4459	25.4357	2.0619	glb-25	WBGene00020279
R02D5.7	348.132	169.203	2.05748	R02D5.7	WBGene00010980
R09E10.1	300.207	145.979	2.05651	R09E10.1	WBGene00011171
C06E1.7	159.146	77.4131	2.0558	C06E1.7	WBGene00015522
F02E11.1	424.992	206.804	2.05505	wht-4	WBGene00017179
H12D21.5	120.264	58.6128	2.05184	H12D21.5	WBGene00010381
C55B7.3	546.161	266.522	2.04921	C55B7.3	WBGene00016942
C15F1.1	480.151	234.451	2.04798	C15F1.1	WBGene00015794
K06H7.8	310.154	151.509	2.04711	K06H7.8	WBGene00019459
R13A5.11	337.281	164.779	2.04687	R13A5.11	WBGene00020053
F10E7.9	108.509	53.0833	2.04412	F10E7.9	WBGene00017350
R07D5.1	108.509	53.0833	2.04412	unc-7	WBGene00006747
T21E12.2	31.6484	15.4826	2.04412		not found
F35H8.1	117.551	57.5069	2.04412	F35H8.1	WBGene00009446
C08G5.3	90.4239	44.2361	2.04412	C08G5.3	WBGene00015616
C06E1.8	9.04239	4.42361	2.04412	ztf-30	WBGene00015523
C08E8.1	4.5212	2.2118	2.04412	C08E8.1	WBGene00007437
C17B7.4	4.5212	2.2118	2.04412	C17B7.4	WBGene00015878
C27H5.7	4.5212	2.2118	2.04412	dyf-13	WBGene00001129
C32B5.12	4.5212	2.2118	2.04412	fbxc-57	WBGene00016305
C39B10.3	4.5212	2.2118	2.04412	C39B10.3	WBGene00008023
C53D5.3	9.04239	4.42361	2.04412	C53D5.3	WBGene00016904
D1022.5	4.5212	2.2118	2.04412	D1022.5	WBGene00017024
D1065.4	4.5212	2.2118	2.04412	srh-210	WBGene00005420
D1079.1	4.5212	2.2118	2.04412	D1079.1	WBGene00017040
F09E5.4	4.5212	2.2118	2.04412	srg-69	WBGene00005226
F10A3.3	4.5212	2.2118	2.04412	fbxa-18	WBGene00008633
F14D7.5	4.5212	2.2118	2.04412	F14D7.5	WBGene00008792
F18E2.5	4.5212	2.2118	2.04412	gpa-13	WBGene00001675
F28A12.1	4.5212	2.2118	2.04412	acd-4	WBGene00017879
F35D2.6	4.5212	2.2118	2.04412	F35D2.6	WBGene00194916
F41D3.7	4.5212	2.2118	2.04412	F41D3.7	WBGene00009612
F44D12.16	9.04239	4.42361	2.04412	F44D12.16	WBGene00194914
F46H5.6	4.5212	2.2118	2.04412	grd-7	WBGene00001696
[truncated: 90 more rows]

## Sheet: hlh_26 down-regulated
Sequence	1: hlh-26_Efm	2: N2_Efm	fold change	WormBase Gene ID	Public Name
F59D8.1	330.952	23695.1	71.5967	WBGene00006927	vit-3
C52D10.9	0.904239	60.8246	67.2661	WBGene00004814	skr-8
C08F1.6	0.904239	44.2361	48.9208	WBGene00015610	C08F1.6
C04F6.1	3141.33	149860	47.7058	WBGene00006929	vit-5
T04D3.2	0.904239	43.1302	47.6977	WBGene00011432	sdz-30
C08F1.10	0.904239	36.4948	40.3596	WBGene00015613	C08F1.10
F59D8.2	905.144	29332.9	32.407	WBGene00006928	vit-4
C14C6.8	0.904239	28.7535	31.7985	WBGene00015762	C14C6.8
F45C12.6	0.904239	25.4357	28.1294	WBGene00018437	btb-8
C25B8.4	10.8509	297.488	27.416	WBGene00016088	clec-266
C04F6.3	24.4145	598.293	24.5057	WBGene00000503	cht-1
M01D1.3	1.80848	44.2361	24.4604	WBGene00019700	btb-11
C43D7.5	0.904239	21.0121	23.2374	WBGene00008068	sdz-6
F16G10.11	0.904239	19.9062	22.0143	WBGene00017526	F16G10.11
F26D10.12	2.71272	58.6128	21.6067	WBGene00009156	clec-196
C44H9.9	0.904239	17.6944	19.5683	WBGene00077564	C44H9.9
F59A7.4	4.5212	82.9426	18.3453	WBGene00001857	hil-6
F59D6.1	0.904239	16.5885	18.3453	WBGene00019103	F59D6.1
K05F6.9	0.904239	16.5885	18.3453	WBGene00019420	fbxb-46
R08C7.13	0.904239	16.5885	18.3453	WBGene00019956	fbxb-75
T28A11.22	0.904239	16.5885	18.3453	WBGene00044526	T28A11.22
Y34F4.2	0.904239	16.5885	18.3453	WBGene00021337	Y34F4.2
M199.4	1.80848	33.1771	18.3453	WBGene00010953	clec-190
C10H11.5	1.80848	32.0712	17.7338	WBGene00015694	ugt-27
T09F5.9	53.3501	916.793	17.1845	WBGene00011668	clec-47
C55B7.4	66.9137	1121.38	16.7587	WBGene00016943	acdh-1
T05D4.2	1.80848	29.8594	16.5108	WBGene00011475	T05D4.2
F16G10.15	0.904239	14.3767	15.8992	WBGene00017529	F16G10.15
W09G12.4	0.904239	14.3767	15.8992	WBGene00001103	dsl-1
Y38H6C.8	0.904239	14.3767	15.8992	WBGene00012621	Y38H6C.8
Y45G5AM.5	0.904239	14.3767	15.8992	WBGene00021557	Y45G5AM.5
F48E3.6	1.80848	28.7535	15.8992	WBGene00018606	F48E3.6
F36G9.11	0.904239	13.2708	14.6762	WBGene00009487	clec-232
F45C12.5	0.904239	13.2708	14.6762	WBGene00018436	fbxb-11
F54F7.7	0.904239	13.2708	14.6762	WBGene00010067	dot-1.2
F55C9.4	0.904239	13.2708	14.6762	WBGene00010101	fbxb-57
T05H10.3	0.904239	13.2708	14.6762	WBGene00011508	T05H10.3
C44C10.8	2.71272	39.8125	14.6762	WBGene00001981	hnd-1
F21D9.8	1.80848	26.5416	14.6762	WBGene00009021	F21D9.8
F17A2.13	6.32967	89.5781	14.1521	WBGene00008904	F17A2.13
F58H7.5	4.5212	61.9305	13.6978	WBGene00019070	F58H7.5
T13F2.8	47.0204	641.423	13.6414	WBGene00000301	cav-1
F25E5.7	0.904239	12.1649	13.4532	WBGene00017788	F25E5.7
F36F12.3	0.904239	12.1649	13.4532	WBGene00018094	F36F12.3
F40G9.15	0.904239	12.1649	13.4532	WBGene00077531	F40G9.15
K05F6.7	0.904239	12.1649	13.4532	WBGene00019418	fbxb-54
Y54F10BM.13	0.904239	12.1649	13.4532	WBGene00021867	Y54F10BM.13
Y63D3A.2	0.904239	12.1649	13.4532	WBGene00013403	fbxb-100
F40H6.4	1.80848	23.2239	12.8417	WBGene00006547	tbx-11
F15E11.13	5.42544	67.46	12.434	WBGene00017499	pud-1.1
M01E5.6	6.32967	77.4131	12.2302	WBGene00010808	sepa-1
F58E1.5	0.904239	11.059	12.2302	WBGene00019037	fbxb-17
Y116F11B.9	0.904239	11.059	12.2302	WBGene00013825	Y116F11B.9
Y46E12BL.1	0.904239	11.059	12.2302	WBGene00021594	tig-3
Y49F6B.7	0.904239	11.059	12.2302	WBGene00021719	fbxb-104
H27M09.4	12.6593	142.661	11.2692	WBGene00001075	dpy-14
F45D11.10	1.80848	19.9062	11.0072	WBGene00018456	fbxc-39
W06D11.2	1.80848	19.9062	11.0072	WBGene00012300	W06D11.2
B0261.9	0.904239	9.95312	11.0072	WBGene00195057	B0261.9
C10A4.7	0.904239	9.95312	11.0072	WBGene00015668	C10A4.7
F40G9.6	0.904239	9.95312	11.0072	WBGene00018242	F40G9.6
F46F2.4	0.904239	9.95312	11.0072	WBGene00009788	F46F2.4
Y17G9B.2	0.904239	9.95312	11.0072	WBGene00021199	Y17G9B.2
C27A7.8	1.80848	18.8003	10.3957	WBGene00007758	C27A7.8
F44F1.7	9.04239	91.7899	10.1511	WBGene00006902	vet-6
F17E9.10	9.04239	89.5781	9.90646	WBGene00001906	his-32
C32B5.16	0.904239	8.84722	9.78415	WBGene00016309	sdz-4
DY3.3	0.904239	8.84722	9.78415	WBGene00001960	hlh-16
F02E11.4	0.904239	8.84722	9.78415	WBGene00017182	F02E11.4
F29A7.2	0.904239	8.84722	9.78415	WBGene00017912	fbxb-107
Y23H5B.7	0.904239	8.84722	9.78415	WBGene00021278	Y23H5B.7
Y40C5A.9	0.904239	8.84722	9.78415	WBGene00166567	21ur-13845
Y73B3A.5	0.904239	8.84722	9.78415	WBGene00022207	elk-2
Y81B9A.1	0.904239	8.84722	9.78415	WBGene00022315	Y81B9A.1
F17E9.12	1.80848	17.6944	9.78415	WBGene00001905	his-31
R07C3.7	1.80848	17.6944	9.78415	WBGene00019923	fbxc-29
R11G11.14	1.80848	17.6944	9.78415	WBGene00020016	lipl-3
Y60A9.3	1.80848	17.6944	9.78415	WBGene00013370	Y60A9.3
R09E10.2	11.7551	108.378	9.21968	WBGene00011172	R09E10.2
F23D12.5	3.61696	33.1771	9.17264	WBGene00009089	jmjd-3.2
M01D1.10	1.80848	16.5885	9.17264	WBGene00019705	fbxb-45
Y40B1B.3	1.80848	16.5885	9.17264	WBGene00044066	fbxb-66
Y57G11C.56	1.80848	16.5885	9.17264	WBGene00045282	Y57G11C.56
F17A2.5	7.23391	63.0364	8.71401	WBGene00000461	ceh-40
K02B12.2	3.61696	30.9653	8.56113	WBGene00010495	K02B12.2
K02E7.9	3.61696	30.9653	8.56113	WBGene00019313	btb-10
C06C3.7	0.904239	7.74131	8.56113	WBGene00007377	C06C3.7
C47C12.4	0.904239	7.74131	8.56113	WBGene00016737	miro-2
C47F8.8	0.904239	7.74131	8.56113	WBGene00003671	nhr-81
F10C2.11	0.904239	7.74131	8.56113	WBGene00198873	F10C2.11
F10E7.1	0.904239	7.74131	8.56113	WBGene00017343	F10E7.1
F32H2.6	0.904239	7.74131	8.56113	WBGene00009343	F32H2.6
F49B2.3	0.904239	7.74131	8.56113	WBGene00009863	F49B2.3
T02H6.5	0.904239	7.74131	8.56113	WBGene00020175	T02H6.5
T04B8.2	0.904239	7.74131	8.56113	WBGene00020204	T04B8.2
Y116A8C.44	0.904239	7.74131	8.56113	WBGene00013815	Y116A8C.44
Y38E10A.29	0.904239	7.74131	8.56113	WBGene00175028	nspe-8
Y48G9A.10	0.904239	7.74131	8.56113	WBGene00021703	cpt-3
ZC239.12	0.904239	7.74131	8.56113	WBGene00022570	sdz-35
F28D1.2	10.8509	92.8958	8.56113	WBGene00009212	atz-1
C35E7.5	54.2544	446.784	8.235	WBGene00016457	C35E7.5
T05E7.5	9.94663	80.7308	8.1164	WBGene00020261	vet-1
F53B6.5	1.80848	14.3767	7.94962	WBGene00009960	F53B6.5
W08F4.12	1.80848	14.3767	7.94962	WBGene00021101	W08F4.12
Y37H2C.1	1.80848	14.3767	7.94962	WBGene00012573	Y37H2C.1
F44F1.6	3.61696	28.7535	7.94962	WBGene00009698	F44F1.6
F28C6.1	4.5212	34.283	7.58272	WBGene00009202	aptf-4
Y39A1B.1	4.5212	34.283	7.58272	WBGene00012661	clec-163
R52.10	2.71272	19.9062	7.33812	WBGene00020081	sdz-29
F12E12.3	1.80848	13.2708	7.33812	WBGene00017404	F12E12.3
F42F12.8	1.80848	13.2708	7.33812	WBGene00009639	nspc-15
T02G5.14	1.80848	13.2708	7.33812	WBGene00020170	T02G5.14
W05B2.2	1.80848	13.2708	7.33812	WBGene00012271	W05B2.2
Y19D2B.1	1.80848	13.2708	7.33812	WBGene00012489	Y19D2B.1
B0462.3	0.904239	6.63541	7.33812	WBGene00007182	fbxb-119
C07G3.3	0.904239	6.63541	7.33812	WBGene00006258	str-227
C32B5.5	0.904239	6.63541	7.33812	WBGene00016298	fbxc-14
F49A5.3	0.904239	6.63541	7.33812	WBGene00009855	clec-22
F52B11.6	0.904239	6.63541	7.33812	WBGene00002117	ins-34
F53C3.3	0.904239	6.63541	7.33812	WBGene00018747	F53C3.3
T13A10.14	0.904239	6.63541	7.33812	WBGene00005739	srv-28
T17A3.3	0.904239	6.63541	7.33812	WBGene00020541	fbxb-81
T22C8.1	0.904239	6.63541	7.33812	WBGene00011922	T22C8.1
W05H5.2	0.904239	6.63541	7.33812	WBGene00012284	W05H5.2
ZK265.5	0.904239	6.63541	7.33812	WBGene00013957	sre-23
C06E1.6	3.61696	26.5416	7.33812	WBGene00015521	fipr-16
F47B7.6	9.94663	71.8836	7.22693	WBGene00018537	F47B7.6
K03A11.1	9.04239	65.2482	7.21581	WBGene00010519	K03A11.1
C40A11.10	3.61696	25.4357	7.03236	WBGene00016553	mir-8199
H17B01.3	6.32967	44.2361	6.98868	WBGene00019208	lips-14
C18A3.8	2.71272	18.8003	6.93044	WBGene00001958	hlh-14
C35E7.3	2.71272	18.8003	6.93044	WBGene00016455	C35E7.3
F22H10.4	2.71272	18.8003	6.93044	not found
F55G7.2	2.71272	18.8003	6.93044	WBGene00010120	dot-1.4
F08G12.10	67.8179	466.691	6.88152	WBGene00002124	inx-2
F15E6.4	11.7551	80.7308	6.86772	WBGene00017485	F15E6.4
F07E5.9	1.80848	12.1649	6.72661	WBGene00017214	F07E5.9
F19C7.3	1.80848	12.1649	6.72661	WBGene00017593	F19C7.3
Y48C3A.1	1.80848	12.1649	6.72661	WBGene00012985	Y48C3A.1
Y61A9LA.9	1.80848	12.1649	6.72661	WBGene00022020	hpo-39
ZK673.5	1.80848	12.1649	6.72661	WBGene00014061	ZK673.5
B0454.7	9.94663	65.2482	6.55983	WBGene00015198	clec-2
C44B12.9	2.71272	17.6944	6.52277	WBGene00044462	C44B12.9
F15A4.8	2.71272	17.6944	6.52277	WBGene00008842	chil-28
T02G5.3	2.71272	17.6944	6.52277	WBGene00020163	T02G5.3
C08F8.5	0.904239	5.52951	6.1151	WBGene00007447	fbxb-9
C17G10.10	0.904239	5.52951	6.1151	WBGene00195182	C17G10.10
C29F3.3	0.904239	5.52951	6.1151	WBGene00007804	C29F3.3
C40A11.3	0.904239	5.52951	6.1151	WBGene00016546	C40A11.3
C44H9.7	0.904239	5.52951	6.1151	WBGene00008102	C44H9.7
F10G2.2	0.904239	5.52951	6.1151	WBGene00017363	F10G2.2
F19B10.7	0.904239	5.52951	6.1151	WBGene00005988	srx-97
F38C2.2	0.904239	5.52951	6.1151	WBGene00001961	hlh-17
F53B7.4	0.904239	5.52951	6.1151	WBGene00009967	F53B7.4
F58E1.2	0.904239	5.52951	6.1151	WBGene00019034	fbxb-25
H06H21.30	0.904239	5.52951	6.1151	WBGene00173294	21ur-10653
M01E10.2	9.94663	60.8246	6.1151	WBGene00001063	dpy-1
T05H4.t2	0.904239	5.52951	6.1151	WBGene00023342	T05H4.t2
T25B9.3	0.904239	5.52951	6.1151	WBGene00012009	T25B9.3
Y116A8A.3	0.904239	5.52951	6.1151	WBGene00013774	clec-193
Y51H4A.1	0.904239	5.52951	6.1151	WBGene00013098	Y51H4A.1
Y71A12C.3	0.904239	5.52951	6.1151	WBGene00050878	Y71A12C.3
T16A1.8	3.61696	22.118	6.1151	WBGene00020537	fbxb-37
F22E5.20	2.71272	16.5885	6.1151	WBGene00017713	F22E5.20
T26C12.3	5.42544	33.1771	6.1151	WBGene00020833	T26C12.3
C11D2.3	4.5212	27.6475	6.1151	WBGene00015701	C11D2.3
F25E5.10	1.80848	11.059	6.1151	WBGene00017791	try-8
F36H5.8	1.80848	11.059	6.1151	WBGene00018106	F36H5.8
Y18H1A.14	1.80848	11.059	6.1151	WBGene00044461	Y18H1A.14
C40A11.8	10.8509	66.3541	6.1151	WBGene00016551	C40A11.8
Y67A10A.4	10.8509	66.3541	6.1151	WBGene00013453	fbxa-83
T24C4.2	10.8509	65.2482	6.01318	WBGene00020758	T24C4.2
F49E12.2	197.124	1182.21	5.99728	WBGene00009898	dod-23
C52D10.8	9.04239	54.1892	5.99279	WBGene00004819	skr-13
R06A4.6	4.5212	26.5416	5.87049	WBGene00011049	sdz-26
T24C2.2	11.7551	68.5659	5.83286	WBGene00011981	nip-2
K07H8.6	81120.2	471321	5.81016	WBGene00006930	vit-6
F42G2.6	14.4678	84.0486	5.80934	WBGene00018355	ceh-86
C10A4.1	2.71272	15.4826	5.70742	WBGene00015662	C10A4.1
F12E12.4	2.71272	15.4826	5.70742	WBGene00017405	bath-31
Y37H9A.2	2.71272	15.4826	5.70742	WBGene00012577	Y37H9A.2
Y53F4B.8	2.71272	15.4826	5.70742	WBGene00013155	Y53F4B.8
C47F8.1	9.04239	50.8715	5.62589	WBGene00008157	C47F8.1
R04A9.7	3.61696	19.9062	5.50359	WBGene00044281	R04A9.7
Y27F2A.8	3.61696	19.9062	5.50359	WBGene00021299	Y27F2A.8
Y40H7A.11	3.61696	19.9062	5.50359	WBGene00012748	Y40H7A.11
C28G1.4	5.42544	29.8594	5.50359	WBGene00016189	C28G1.4
F14B6.3	5.42544	29.8594	5.50359	WBGene00008784	F14B6.3
Y39G10AL.1	5.42544	29.8594	5.50359	WBGene00021458	Y39G10AL.1
F57G8.7	7.23391	39.8125	5.50359	WBGene00010216	F57G8.7
C36A4.1	12.6593	69.6718	5.50359	WBGene00007963	cyp-25A1
C08H9.13	1.80848	9.95312	5.50359	WBGene00007472	chil-7
C17H1.14	1.80848	9.95312	5.50359	WBGene00044709	pals-12
C40A11.4	1.80848	9.95312	5.50359	WBGene00016547	C40A11.4
C47C12.3	1.80848	9.95312	5.50359	WBGene00004335	ref-2
F29A7.1	1.80848	9.95312	5.50359	WBGene00017911	fbxb-106
ZK666.10	1.80848	9.95312	5.50359	WBGene00005520	sri-8
C09B8.5	11.7551	64.1423	5.45655	WBGene00015624	C09B8.5
R09H3.3	11.7551	64.1423	5.45655	WBGene00019991	R09H3.3
F19B10.9	63.2967	345.041	5.45117	WBGene00004750	sea-1
T15B7.16	6.32967	34.283	5.41623	WBGene00020528	lgc-54
C56G3.2	4.5212	24.3298	5.38128	WBGene00016985	C56G3.2
T07A9.7	4.5212	24.3298	5.38128	WBGene00001666	gpa-4
D1005.t1	22.606	120.543	5.33236	WBGene00023263	D1005.t1
T27A1.3	2.71272	14.3767	5.29975	WBGene00020835	T27A1.3
T24A6.21	8.13815	43.1302	5.29975	WBGene00044279	grl-32
F58B3.9	82.2858	429.09	5.21463	WBGene00010234	ttr-50
F45C12.7	46.1162	239.981	5.20383	WBGene00018438	btb-6
H23L24.5	64.201	333.982	5.20214	WBGene00004052	parg-2
C40H5.6	3.61696	18.8003	5.19783	WBGene00008048	hpo-41
JC8.16	3.61696	18.8003	5.19783	WBGene00194915	JC8.16
K02D7.3	3359.25	17396.9	5.17882	WBGene00000675	col-101
F23A7.8	67.8179	349.465	5.15299	WBGene00044638	F23A7.8
C44B12.3	4.5212	23.2239	5.13668	WBGene00016637	C44B12.3
C52A10.3	4.5212	23.2239	5.13668	WBGene00016864	C52A10.3
F33H2.8	4.5212	23.2239	5.13668	WBGene00009371	F33H2.8
B0218.8	212.496	1057.24	4.97535	WBGene00015052	clec-52
F02D10.6	13.5636	67.46	4.97361	WBGene00008526	F02D10.6
F31D5.6	3.61696	17.6944	4.89208	WBGene00017949	F31D5.6
DC2.7	6.32967	30.9653	4.89208	WBGene00017083	kin-33
C45H4.14	7.23391	35.3889	4.89208	WBGene00016695	C45H4.14
T24E12.9	7.23391	35.3889	4.89208	not found
F56C3.4	1.80848	8.84722	4.89208	WBGene00018941	F56C3.4
M02F4.1	1.80848	8.84722	4.89208	WBGene00019735	M02F4.1
M03A1.8	1.80848	8.84722	4.89208	WBGene00077490	M03A1.8
T28F2.6	1.80848	8.84722	4.89208	WBGene00000627	col-50
Y113G7B.15	1.80848	8.84722	4.89208	WBGene00013764	Y113G7B.15
Y116F11B.14	1.80848	8.84722	4.89208	WBGene00013829	Y116F11B.14
Y37H2A.10	1.80848	8.84722	4.89208	WBGene00012570	Y37H2A.10
Y73C8B.4	1.80848	8.84722	4.89208	WBGene00002246	lag-2
ZK1251.7	1.80848	8.84722	4.89208	WBGene00014242	sdz-36
B0563.8	0.904239	4.42361	4.89208	WBGene00015265	B0563.8
C05C10.1	0.904239	4.42361	4.89208	WBGene00007328	pho-10
C06B3.2	0.904239	4.42361	4.89208	WBGene00007361	oac-3
C06B8.4	0.904239	4.42361	4.89208	WBGene00007370	str-264
C12D12.3	0.904239	4.42361	4.89208	WBGene00015714	C12D12.3
C15B12.9	0.904239	4.42361	4.89208	WBGene00044573	C15B12.9
C34D4.7	0.904239	4.42361	4.89208	WBGene00006114	str-49
C36A4.10	0.904239	4.42361	4.89208	WBGene00007970	C36A4.10
C54F6.9	0.904239	4.42361	4.89208	WBGene00016927	nhr-172
F07B10.4	0.904239	4.42361	4.89208	WBGene00008550	F07B10.4
F09C6.10	0.904239	4.42361	4.89208	WBGene00008620	F09C6.10
F10G2.4	9.04239	44.2361	4.89208	WBGene00017365	F10G2.4
F36D3.13	0.904239	4.42361	4.89208	WBGene00005781	srw-34
F36H1.9	0.904239	4.42361	4.89208	WBGene00009494	hrg-5
F36H5.7	0.904239	4.42361	4.89208	WBGene00006223	str-179
F47C10.3	0.904239	4.42361	4.89208	WBGene00018541	nhr-186
F47H4.10	0.904239	4.42361	4.89208	WBGene00004811	skr-5
F48G7.9	0.904239	4.42361	4.89208	WBGene00018620	F48G7.9
F49C12.3	0.904239	4.42361	4.89208	WBGene00009873	F49C12.3
F52C6.5	0.904239	4.42361	4.89208	WBGene00018662	math-30
F53B7.7	0.904239	4.42361	4.89208	WBGene00009969	F53B7.7
F53G2.8	0.904239	4.42361	4.89208	not found
F58E10.2	0.904239	4.42361	4.89208	WBGene00001310	end-1
F59B2.14	0.904239	4.42361	4.89208	WBGene00050931	F59B2.14
H06H21.22	0.904239	4.42361	4.89208	WBGene00168597	21ur-6355
K09C4.3	9.04239	44.2361	4.89208	WBGene00002006	hsp-2
K10C9.4	0.904239	4.42361	4.89208	WBGene00019625	K10C9.4
M162.2	0.904239	4.42361	4.89208	WBGene00010928	clec-258
R11D1.2	0.904239	4.42361	4.89208	WBGene00011243	R11D1.2
R11G10.2	0.904239	4.42361	4.89208	WBGene00011249	R11G10.2
T01C4.5	0.904239	4.42361	4.89208	WBGene00005926	srx-35
T01G6.10	0.904239	4.42361	4.89208	WBGene00020154	T01G6.10
T07D3.3	0.904239	4.42361	4.89208	WBGene00020306	T07D3.3
T08D10.4	0.904239	4.42361	4.89208	WBGene00044148	T08D10.4
T14G12.4	0.904239	4.42361	4.89208	WBGene00001434	fkh-2
T19C9.10	0.904239	4.42361	4.89208	WBGene00050934	T19C9.10
T20G5.15	0.904239	4.42361	4.89208	WBGene00194683	T20G5.15
T24A6.19	0.904239	4.42361	4.89208	WBGene00020755	grl-31
W04G5.3	0.904239	4.42361	4.89208	WBGene00012264	W04G5.3
Y37E3.24	0.904239	4.42361	4.89208	WBGene00195032	Y37E3.24
Y43F8B.6	0.904239	4.42361	4.89208	WBGene00012817	Y43F8B.6
Y53G8AM.4	0.904239	4.42361	4.89208	WBGene00021804	Y53G8AM.4
Y54E10A.13	0.904239	4.42361	4.89208	WBGene00021833	Y54E10A.13
Y57G11C.412	0.904239	4.42361	4.89208	WBGene00049945	21ur-1296
ZC334.8	0.904239	4.42361	4.89208	WBGene00002108	ins-25
ZK1025.2	0.904239	4.42361	4.89208	WBGene00014182	ZK1025.2
ZK1321.1	0.904239	4.42361	4.89208	WBGene00014260	ZK1321.1
ZK265.4	0.904239	4.42361	4.89208	WBGene00000433	ceh-8
ZK666.1	0.904239	4.42361	4.89208	WBGene00014041	ZK666.1
C49A1.4	11.7551	57.5069	4.89208	WBGene00001377	eya-1
C52D10.6	11.7551	57.5069	4.89208	WBGene00004818	skr-12
E02H4.4	48.8289	236.663	4.84678	WBGene00008462	E02H4.4
K09F5.2	12525.5	60614.5	4.83928	WBGene00006925	vit-1
C35E7.1	32.5526	157.038	4.82413	WBGene00016453	vet-2
B0281.5	26.2229	124.967	4.76556	WBGene00015112	B0281.5
C32B5.1	3.61696	16.5885	4.58632	WBGene00016295	fbxc-40
F54D10.1	24.4145	111.696	4.575	WBGene00004821	skr-15
T09B4.5	38.8823	176.944	4.55077	WBGene00020379	T09B4.5
F54F7.9	6.32967	28.7535	4.54264	WBGene00045251	F54F7.9
F12E12.11	105.796	476.644	4.50531	WBGene00044811	F12E12.11
K12H6.11	2.71272	12.1649	4.4844	WBGene00019690	set-13
Y63D3A.3	2.71272	12.1649	4.4844	WBGene00013404	fbxb-101
T23G11.11	55.1586	246.616	4.47104	WBGene00077728	T23G11.11
F11A5.18	7.23391	32.0712	4.43344	WBGene00045511	F11A5.18
T06D10.3	7.23391	32.0712	4.43344	WBGene00077558	T06D10.3
Y106G6D.1	7.23391	32.0712	4.43344	WBGene00013698	Y106G6D.1
C04G6.5	64.201	284.217	4.42698	WBGene00015455	C04G6.5
R03H10.6	20.7975	91.7899	4.4135	WBGene00019858	R03H10.6
F45B8.1	48.8289	214.545	4.39381	WBGene00004354	rgs-11
F45C12.2	6.32967	27.6475	4.36793	WBGene00018433	ceh-82
W07A12.8	6.32967	27.6475	4.36793	WBGene00012325	W07A12.8
K09A11.3	33.4569	144.873	4.33015	WBGene00010706	cyp-14A2
M151.3	23.5102	101.743	4.32761	WBGene00019795	M151.3
F17E9.2	7.23391	30.9653	4.28057	WBGene00017539	F17E9.2
W03F8.9	7.23391	30.9653	4.28057	WBGene00020997	gpa-18
Y25C1A.6	7.23391	30.9653	4.28057	WBGene00021293	Y25C1A.6
C48E7.10	14.4678	61.9305	4.28057	WBGene00005000	spp-15
C44C10.5	5.42544	23.2239	4.28057	WBGene00008086	C44C10.5
C01B4.9	3.61696	15.4826	4.28057	WBGene00015273	mct-2
C23H5.7	1.80848	7.74131	4.28057	WBGene00000487	che-6
F12A10.7	1.80848	7.74131	4.28057	WBGene00017396	suex-1
F22E10.4	1.80848	7.74131	4.28057	WBGene00004009	pgp-15
F38H4.2	1.80848	7.74131	4.28057	WBGene00009546	fbxb-3
K01A12.2	1.80848	7.74131	4.28057	WBGene00019286	K01A12.2
T22B2.2	1.80848	7.74131	4.28057	WBGene00020666	T22B2.2
Y40H7A.5	1.80848	7.74131	4.28057	WBGene00005101	srd-23
Y73F8A.109	1.80848	7.74131	4.28057	WBGene00046372	21ur-4897
Y80D3A.3	1.80848	7.74131	4.28057	WBGene00013583	ceh-51
Y9C9A.13	1.80848	7.74131	4.28057	WBGene00021180	Y9C9A.13
F56D5.5	14.4678	60.8246	4.20413	WBGene00010149	F56D5.5
B0280.2	6.32967	26.5416	4.19321	WBGene00015100	B0280.2
R02C2.1	6.32967	26.5416	4.19321	WBGene00019814	R02C2.1
C36C9.3	45.212	189.109	4.18273	WBGene00016486	fbxa-170
F54D8.1	63.2967	263.205	4.15827	WBGene00001076	dpy-17
F23A7.4	84.0943	347.253	4.12933	WBGene00009069	F23A7.4
C54F6.14	7.23391	29.8594	4.12769	WBGene00001500	ftn-1
F59C12.4	70.5307	288.64	4.09241	WBGene00045272	F59C12.4
F29G9.1	5.42544	22.118	4.07673	WBGene00017930	F29G9.1
F55G7.1	8.13815	33.1771	4.07673	WBGene00010119	F55G7.1
R07C3.6	8.13815	33.1771	4.07673	WBGene00019922	fbxc-28
T22B2.1	8.13815	33.1771	4.07673	WBGene00020665	T22B2.1
C42D8.2	116008	468416	4.03777	WBGene00006926	vit-2
K04G2.10	49.7332	200.168	4.02484	WBGene00010568	K04G2.10
F58E1.13	6.32967	25.4357	4.01849	WBGene00019044	F58E1.13
F09E10.1	126.593	504.291	3.98355	WBGene00017294	F09E10.1
F19H6.3	3.61696	14.3767	3.97481	WBGene00008958	F19H6.3
Y38E10A.19	3.61696	14.3767	3.97481	WBGene00012597	nhr-235
C29F7.5	29.8399	118.332	3.96555	WBGene00001436	fkh-4
T11F8.5	8.13815	32.0712	3.94084	WBGene00044499	T11F8.5
W04C9.5	8.13815	32.0712	3.94084	WBGene00021027	W04C9.5
K05F6.6	4.5212	17.6944	3.91366	WBGene00019417	fbxb-52
K08H2.4	4.5212	17.6944	3.91366	WBGene00010691	K08H2.4
Y73C8C.8	4.5212	17.6944	3.91366	WBGene00022265	Y73C8C.8
C08A9.1	23.5102	90.684	3.85721	WBGene00004932	sod-3
C06E2.5	31.6484	120.543	3.80883	WBGene00015529	C06E2.5
F15E11.15	222.443	847.121	3.80826	WBGene00017501	pud-3
F38E11.1	56.0628	212.333	3.78741	WBGene00002012	hsp-12.3
F22H10.6	47.9247	181.368	3.78444	WBGene00017730	F22H10.6
T25E12.6	16.2763	60.8246	3.737	WBGene00012021	T25E12.6
F22F4.2	258.612	953.288	3.68616	WBGene00002125	inx-3
B0281.6	3.61696	13.2708	3.66906	WBGene00015113	B0281.6
C27A12.5	3.61696	13.2708	3.66906	WBGene00000429	ceh-2
D2005.1	3.61696	13.2708	3.66906	WBGene00008397	D2005.1
F43G6.5	3.61696	13.2708	3.66906	WBGene00009658	F43G6.5
F53C11.2	3.61696	13.2708	3.66906	WBGene00009972	oac-33
K04A8.5	3.61696	13.2708	3.66906	WBGene00019376	lipl-4
F38A1.4	5.42544	19.9062	3.66906	WBGene00009517	clec-167
Y57G11C.46	5.42544	19.9062	3.66906	WBGene00013335	Y57G11C.46
ZC196.2	5.42544	19.9062	3.66906	WBGene00022546	ZC196.2
B0035.7	2.71272	9.95312	3.66906	WBGene00001921	his-47
C28D4.13	2.71272	9.95312	3.66906	WBGene00169089	21ur-12235
F21D9.6	2.71272	9.95312	3.66906	WBGene00009020	F21D9.6
F53G2.2	2.71272	9.95312	3.66906	WBGene00018767	F53G2.2
K07B1.1	2.71272	9.95312	3.66906	WBGene00006623	try-5
Y43F8B.18	2.71272	9.95312	3.66906	WBGene00050911	Y43F8B.18
Y71G12B.28	2.71272	9.95312	3.66906	WBGene00022163	Y71G12B.28
ZC21.10	2.71272	9.95312	3.66906	WBGene00044443	ZC21.10
ZK353.10	2.71272	9.95312	3.66906	WBGene00044677	ZK353.10
F11G11.1	6.32967	23.2239	3.66906	WBGene00001756	gst-8
C09B8.4	1.80848	6.63541	3.66906	WBGene00015623	C09B8.4
C10E2.5	1.80848	6.63541	3.66906	WBGene00015675	C10E2.5
C16C10.9	1.80848	6.63541	3.66906	WBGene00007629	C16C10.9
E02C12.10	1.80848	6.63541	3.66906	WBGene00017095	E02C12.10
F17C11.16	1.80848	6.63541	3.66906	WBGene00050890	F17C11.16
F36F12.5	1.80848	6.63541	3.66906	WBGene00018096	clec-207
F54F11.1	1.80848	6.63541	3.66906	WBGene00010069	F54F11.1
H02I12.4	1.80848	6.63541	3.66906	WBGene00001108	dsl-6
K10G4.10	1.80848	6.63541	3.66906	WBGene00044202	K10G4.10
M28.1	1.80848	6.63541	3.66906	WBGene00010893	cutl-9
R52.7	1.80848	6.63541	3.66906	WBGene00005408	srh-195
T05C12.2	1.80848	6.63541	3.66906	WBGene00000053	acr-14
T06H11.2	1.80848	6.63541	3.66906	not found
W07G1.6	1.80848	6.63541	3.66906	WBGene00012333	sre-43
Y38A10A.1	1.80848	6.63541	3.66906	WBGene00005098	srd-20
Y41E3.14	1.80848	6.63541	3.66906	WBGene00012772	srt-49
Y51H7BR.3	1.80848	6.63541	3.66906	not found
Y53F4B.10	1.80848	6.63541	3.66906	WBGene00013157	Y53F4B.10
Y73B3B.3	1.80848	6.63541	3.66906	WBGene00022225	Y73B3B.3
Y92H12BR.4	1.80848	6.63541	3.66906	WBGene00022370	Y92H12BR.4
Y9D1A.2	1.80848	6.63541	3.66906	WBGene00021187	Y9D1A.2
ZC334.13	1.80848	6.63541	3.66906	WBGene00086553	ZC334.13
B0350.11	0.904239	3.31771	3.66906	WBGene00047205	21ur-1749
B0350.40	0.904239	3.31771	3.66906	WBGene00168666	21ur-5896
B0393.7	0.904239	3.31771	3.66906	WBGene00007172	B0393.7
B0513.7	0.904239	3.31771	3.66906	WBGene00007199	B0513.7
C03G6.12	0.904239	3.31771	3.66906	WBGene00015397	nhr-149
C04E6.8	0.904239	3.31771	3.66906	WBGene00015424	C04E6.8
C06A12.5	0.904239	3.31771	3.66906	WBGene00007358	lact-6
C13G5.1	0.904239	3.31771	3.66906	WBGene00000439	ceh-16
C18A3.9	0.904239	3.31771	3.66906	WBGene00015945	C18A3.9
C24A8.5	4.5212	16.5885	3.66906	WBGene00016039	C24A8.5
C24H12.11	0.904239	3.31771	3.66906	WBGene00016080	C24H12.11
C24H12.7	0.904239	3.31771	3.66906	WBGene00016076	C24H12.7
C25G6.5	4.5212	16.5885	3.66906	WBGene00016110	npr-11
C31A11.10	0.904239	3.31771	3.66906	WBGene00044106	srbc-84
C34E10.7	0.904239	3.31771	3.66906	WBGene00000561	cnd-1
C40C9.4	0.904239	3.31771	3.66906	WBGene00008037	C40C9.4
C43D7.4	0.904239	3.31771	3.66906	WBGene00008067	C43D7.4
C52D10.10	0.904239	3.31771	3.66906	WBGene00023259	C52D10.10
C52D10.127	0.904239	3.31771	3.66906	WBGene00174826	21ur-15700
C52D10.16	0.904239	3.31771	3.66906	WBGene00045797	21ur-2624
C54C8.12	0.904239	3.31771	3.66906	WBGene00044242	C54C8.12
C55A6.19	0.904239	3.31771	3.66906	WBGene00201538	C55A6.19
F02E11.5	0.904239	3.31771	3.66906	WBGene00017183	scl-15
F07C4.9	0.904239	3.31771	3.66906	WBGene00017202	clec-46
F08A8.6	0.904239	3.31771	3.66906	WBGene00006484	tag-138
F11A1.13	0.904239	3.31771	3.66906	WBGene00200458	F11A1.13
F11D11.3	0.904239	3.31771	3.66906	WBGene00008698	F11D11.3
F12E12.5	0.904239	3.31771	3.66906	WBGene00017406	sdz-12
F13G3.2	0.904239	3.31771	3.66906	WBGene00005131	srd-53
F14D2.6	0.904239	3.31771	3.66906	WBGene00017454	irld-5
F14H3.1	0.904239	3.31771	3.66906	WBGene00005598	srj-10
F20B6.6	0.904239	3.31771	3.66906	WBGene00017630	F20B6.6
F22B8.5	0.904239	3.31771	3.66906	WBGene00006075	str-7
F23A7.1	4.5212	16.5885	3.66906	WBGene00009067	F23A7.1
F28G4.3	0.904239	3.31771	3.66906	WBGene00009228	F28G4.3
F35E2.8	0.904239	3.31771	3.66906	WBGene00009415	F35E2.8
F35G2.19	0.904239	3.31771	3.66906	WBGene00201133	F35G2.19
F35H8.7	0.904239	3.31771	3.66906	WBGene00006938	wee-1.1
F37B12.11	0.904239	3.31771	3.66906	WBGene00200154	F37B12.11
F37B12.5	0.904239	3.31771	3.66906	WBGene00044985	F37B12.5
F44G3.12	0.904239	3.31771	3.66906	WBGene00044659	fbxa-142
F46B3.17	0.904239	3.31771	3.66906	WBGene00000736	col-163
F48E3.9	4.5212	16.5885	3.66906	WBGene00018608	F48E3.9
F54E12.1	0.904239	3.31771	3.66906	WBGene00001929	his-55
F54G8.1	0.904239	3.31771	3.66906	WBGene00010074	irld-34
F55G1.13	0.904239	3.31771	3.66906	WBGene00018906	egas-4
F58E10.5	0.904239	3.31771	3.66906	WBGene00001311	end-3
F59E11.3	0.904239	3.31771	3.66906	WBGene00005535	sri-23
H02I12.2	0.904239	3.31771	3.66906	WBGene00010352	fbxb-76
K02B12.6	0.904239	3.31771	3.66906	WBGene00010499	K02B12.6
K06B4.10	0.904239	3.31771	3.66906	WBGene00010604	nhr-199
K08D8.8	0.904239	3.31771	3.66906	WBGene00185093	K08D8.8
K11D12.6	0.904239	3.31771	3.66906	WBGene00019646	K11D12.6
R07C3.15	0.904239	3.31771	3.66906	WBGene00045302	fbxc-30
R13D11.6	0.904239	3.31771	3.66906	WBGene00020060	srab-16
T05A7.8	0.904239	3.31771	3.66906	WBGene00020225	sre-40
T06A10.2	9.04239	33.1771	3.66906	WBGene00020285	T06A10.2
T07C12.10	0.904239	3.31771	3.66906	WBGene00011574	T07C12.10
T07D10.10	0.904239	3.31771	3.66906	WBGene00194657	T07D10.10
T10B9.5	0.904239	3.31771	3.66906	WBGene00011675	cyp-13A3
T27E9.8	0.904239	3.31771	3.66906	WBGene00012098	fbxb-86
Y108F1.5	0.904239	3.31771	3.66906	WBGene00022433	Y108F1.5
Y116A8C.18	0.904239	3.31771	3.66906	WBGene00013795	nhr-229
Y47D7A.3	0.904239	3.31771	3.66906	WBGene00021617	Y47D7A.3
Y53C12C.1	0.904239	3.31771	3.66906	WBGene00013147	eyg-1
Y73B3A.23	0.904239	3.31771	3.66906	WBGene00195519	Y73B3A.23
Y77E11A.8	0.904239	3.31771	3.66906	WBGene00022311	Y77E11A.8
ZK380.4	0.904239	3.31771	3.66906	WBGene00022724	ZK380.4
ZK666.11	0.904239	3.31771	3.66906	WBGene00014049	ZK666.11
ZK742.6	0.904239	3.31771	3.66906	WBGene00045277	ZK742.6
ZK930.13	0.904239	3.31771	3.66906	WBGene00202478	ZK930.13
T28C6.3	7.23391	26.5416	3.66906	WBGene00012119	T28C6.3
F58D2.4	10.8509	39.8125	3.66906	WBGene00185077	F58D2.4
R11A5.3	10.8509	39.8125	3.66906	WBGene00011231	R11A5.3
B0416.4	37.978	137.132	3.61082	WBGene00015180	B0416.4
C14A6.1	314.675	1134.66	3.6058	WBGene00007565	clec-48
T14G8.4	31.6484	113.908	3.59917	WBGene00011772	T14G8.4
R06B10.5	12.6593	45.342	3.5817	WBGene00019915	tbc-10
C08F11.12	67.8179	242.193	3.57122	WBGene00007459	C08F11.12
F28D1.5	665.52	2373.27	3.56603	WBGene00009215	thn-2
F35D11.1	9.04239	32.0712	3.54676	WBGene00018043	F35D11.1
K06G5.2	17.1805	60.8246	3.54032	WBGene00010606	cyp-13B2
C06E1.1	22.606	79.6249	3.5223	WBGene00015518	C06E1.1
F23B12.9	7.23391	25.4357	3.51618	WBGene00001170	egl-1
K08H2.1	39.7865	139.344	3.50228	WBGene00004827	skr-21
T14C1.3	6.32967	22.118	3.49434	WBGene00045292	fbxa-179
F54F7.6	113.03	394.807	3.49294	WBGene00010066	F54F7.6
C39B5.14	11.7551	40.9184	3.4809	WBGene00189950	C39B5.14
F14H8.6	63.2967	220.074	3.47687	WBGene00000562	cng-1
M02D8.4	2095.12	7260.25	3.46531	WBGene00019730	asns-2
K11H12.5	5.42544	18.8003	3.46522	WBGene00019661	K11H12.5
T05A1.5	5.42544	18.8003	3.46522	WBGene00011456	T05A1.5
Y46G5A.20	5.42544	18.8003	3.46522	WBGene00012910	Y46G5A.20
F15E11.1	15.3721	53.0833	3.45323	WBGene00017490	pud-2.1
ZK39.6	15.3721	53.0833	3.45323	WBGene00013931	clec-97
F15E11.14	9.94663	34.283	3.44669	WBGene00017500	pud-2.2
F55A3.5	9.94663	34.283	3.44669	WBGene00018850	gpx-8
H29C22.1	155.529	534.151	3.43441	WBGene00045261	H29C22.1
D2096.5	4.5212	15.4826	3.42445	WBGene00017072	D2096.5
Y57A10B.6	4.5212	15.4826	3.42445	WBGene00013278	Y57A10B.6
K10C2.3	1975.76	6712.83	3.39759	WBGene00019619	asp-14
F35D2.3	27.1272	91.7899	3.38369	WBGene00018041	F35D2.3
B0205.5	3.61696	12.1649	3.3633	WBGene00015020	B0205.5
F35G2.3	3.61696	12.1649	3.3633	WBGene00009437	F35G2.3
F59D12.3	3.61696	12.1649	3.3633	WBGene00010331	F59D12.3
R03G8.4	3.61696	12.1649	3.3633	WBGene00010999	R03G8.4
T08A9.4	3.61696	12.1649	3.3633	not found
VW02B12L.2	3.61696	12.1649	3.3633	WBGene00012155	VW02B12L.2
Y17D7A.4	3.61696	12.1649	3.3633	WBGene00012448	cyp-33D3
C48B6.9	32.5526	109.484	3.3633	WBGene00016745	C48B6.9
C45G7.3	20.7975	69.6718	3.35001	WBGene00016670	ilys-3
T01G5.7	47.9247	160.356	3.346	WBGene00011342	T01G5.7
F15A4.2	9.94663	33.1771	3.33551	WBGene00008838	F15A4.2
F56A11.3	58.7756	193.533	3.29274	WBGene00001165	efn-4
F55B11.6	17.1805	56.401	3.28284	WBGene00044249	F55B11.6
EEED8.15	37.0738	121.649	3.28127	WBGene00017143	EEED8.15
BE10.3	2.71272	8.84722	3.26138	WBGene00007211	BE10.3
C15H9.3	2.71272	8.84722	3.26138	WBGene00015799	C15H9.3
C48B6.5	2.71272	8.84722	3.26138	WBGene00016743	srb-15
F44F1.5	5.42544	17.6944	3.26138	WBGene00009697	F44F1.5
T10C6.16	2.71272	8.84722	3.26138	WBGene00077607	T10C6.16
T21B4.2	2.71272	8.84722	3.26138	WBGene00000660	col-85
Y105C5B.14	2.71272	8.84722	3.26138	WBGene00013653	Y105C5B.14
C17F4.8	7.23391	23.2239	3.21043	WBGene00015914	C17F4.8
C39B10.7	7.23391	23.2239	3.21043	WBGene00164973	C39B10.7
F15A4.10	59.6798	191.321	3.20579	WBGene00008844	F15A4.10
R52.1	11.7551	37.6007	3.19867	WBGene00020073	sdz-28
C01G6.3	263.134	840.486	3.19414	WBGene00007225	C01G6.3
T13B5.6	4.5212	14.3767	3.17985	WBGene00020473	lips-12
Y46G5A.7	4.5212	14.3767	3.17985	WBGene00012899	Y46G5A.7
ZK1067.8	4.5212	14.3767	3.17985	not found
F52G3.5	9.04239	28.7535	3.17985	WBGene00018713	F52G3.5
C38D9.2	30.7441	97.3194	3.16546	WBGene00008010	C38D9.2
C32F10.6	71.4349	225.604	3.15818	WBGene00003601	nhr-2
F19H6.4	209.784	660.223	3.14717	WBGene00008959	F19H6.4
C49F5.3	81.3815	255.463	3.13908	WBGene00008207	C49F5.3
T24E12.11	27.1272	85.1545	3.13908	WBGene00020778	T24E12.11
F53A3.1	9.94663	30.9653	3.11314	WBGene00018720	F53A3.1
K09E3.5	9.94663	30.9653	3.11314	WBGene00019576	lido-5
T18D3.9	11.7551	36.4948	3.10459	WBGene00011826	T18D3.9
C27C12.1	95.8494	297.488	3.1037	WBGene00007771	C27C12.1
K11G9.6	788.497	2430.77	3.08279	WBGene00003473	mtl-1
T07G12.8	85.9027	263.205	3.06398	WBGene00011599	T07G12.8
F08F1.5	16.2763	49.7656	3.05755	WBGene00000422	ced-8
F07G11.5	3.61696	11.059	3.05755	WBGene00005617	srj-32
F15H9.7	3.61696	11.059	3.05755	WBGene00077535	F15H9.7
W04G3.13	3.61696	11.059	3.05755	WBGene00194793	W04G3.13
Y46H3A.5	3.61696	11.059	3.05755	WBGene00021601	Y46H3A.5
B0563.1	1.80848	5.52951	3.05755	WBGene00015261	B0563.1
C04C3.4	1.80848	5.52951	3.05755	WBGene00015414	C04C3.4
C06E2.3	1.80848	5.52951	3.05755	WBGene00006716	ubc-21
C13D9.2	1.80848	5.52951	3.05755	WBGene00005656	srr-5
C25E10.7	1.80848	5.52951	3.05755	WBGene00016096	C25E10.7
C26D10.7	1.80848	5.52951	3.05755	WBGene00023420	C26D10.7
C27C7.7	1.80848	5.52951	3.05755	WBGene00007769	C27C7.7
C33D9.2	1.80848	5.52951	3.05755	WBGene00007897	clec-182
C39B10.5	1.80848	5.52951	3.05755	WBGene00008025	C39B10.5
C47E8.6	1.80848	5.52951	3.05755	WBGene00008144	gasr-8
C56A3.1	5.42544	16.5885	3.05755	WBGene00001726	grl-17
F14H8.9	1.80848	5.52951	3.05755	WBGene00169583	21ur-14673
F17C11.13	1.80848	5.52951	3.05755	WBGene00023503	F17C11.13
F25B4.3	1.80848	5.52951	3.05755	WBGene00023276	F25B4.3
F26D11.2	1.80848	5.52951	3.05755	WBGene00017819	F26D11.2
F31E8.3	1.80848	5.52951	3.05755	WBGene00006380	tab-1
F33D11.4	1.80848	5.52951	3.05755	WBGene00000436	ceh-12
F38B6.3	1.80848	5.52951	3.05755	WBGene00018173	F38B6.3
F40E3.8	1.80848	5.52951	3.05755	WBGene00197940	F40E3.8
F59C6.10	1.80848	5.52951	3.05755	WBGene00014789	F59C6.10
K12B6.4	1.80848	5.52951	3.05755	WBGene00019669	K12B6.4
R02D5.6	1.80848	5.52951	3.05755	WBGene00010979	R02D5.6
R05C11.2	1.80848	5.52951	3.05755	WBGene00019874	R05C11.2
T01D1.5	1.80848	5.52951	3.05755	WBGene00020150	T01D1.5
T10C6.11	1.80848	5.52951	3.05755	WBGene00001878	his-4
T10H4.13	1.80848	5.52951	3.05755	WBGene00045339	T10H4.13
T26A8.2	1.80848	5.52951	3.05755	WBGene00020825	tmem-231
T27B7.7	1.80848	5.52951	3.05755	WBGene00020853	fbxa-137
T27C10.4	1.80848	5.52951	3.05755	WBGene00020859	bath-25
W08F4.9	1.80848	5.52951	3.05755	WBGene00021098	fbxb-14
W10G6.1	1.80848	5.52951	3.05755	WBGene00012378	W10G6.1
Y11D7A.19	1.80848	5.52951	3.05755	WBGene00077756	Y11D7A.19
Y54G2A.38	1.80848	5.52951	3.05755	WBGene00043061	Y54G2A.38
Y66D12A.1	1.80848	5.52951	3.05755	WBGene00013427	Y66D12A.1
Y73F8A.32	1.80848	5.52951	3.05755	WBGene00013536	Y73F8A.32
ZK643.8	1.80848	5.52951	3.05755	WBGene00001734	grl-25
C31C9.8	7.23391	22.118	3.05755	WBGene00045289	fbxa-169
ZC239.17	7.23391	22.118	3.05755	WBGene00022575	ZC239.17
B0511.1	9.04239	27.6475	3.05755	WBGene00001432	fkb-7
T12A2.3	12.6593	38.7066	3.05755	WBGene00020438	T12A2.3
F27C1.4	10.8509	33.1771	3.05755	WBGene00017854	F27C1.4
F59A7.7	10.8509	33.1771	3.05755	WBGene00019094	F59A7.7
F23F12.9	29.8399	90.684	3.03902	WBGene00017755	zip-8
F40B5.1	15.3721	46.4479	3.02158	WBGene00018225	nep-14
H25K10.4	11.7551	35.3889	3.01051	WBGene00010413	H25K10.4
T04H1.9	23.5102	70.7777	3.01051	WBGene00006539	tbb-6
T19H12.5	11.7551	35.3889	3.01051	WBGene00005110	srd-32
C27C12.3	149.199	448.996	3.00937	WBGene00007773	C27C12.3
B0205.12	39.7865	119.437	3.00196	WBGene00044413	B0205.12
C06B3.7	22.606	67.46	2.98417	WBGene00007366	C06B3.7
M02E1.3	31.6484	94.0017	2.97019	WBGene00023458	M02E1.3
AH10.4	4.5212	13.2708	2.93525	WBGene00007085	AH10.4
F26F2.11	4.5212	13.2708	2.93525	WBGene00195158	F26F2.11
F49F1.8	9.04239	26.5416	2.93525	WBGene00018648	F49F1.8
C35A5.6	231.485	679.024	2.93334	WBGene00007950	C35A5.6
C49F5.6	330.047	964.347	2.92184	WBGene00008210	C49F5.6
F25D1.5	343.611	1003.05	2.91915	WBGene00009110	F25D1.5
F42A6.3	14.4678	42.0243	2.90467	WBGene00018325	F42A6.3
H01M10.1	28.9357	84.0486	2.90467	WBGene00019143	H01M10.1
C54C6.7	21.7017	63.0364	2.90467	WBGene00044166	C54C6.7
F45E10.2	27.1272	78.519	2.89448	WBGene00009729	F45E10.2
F08H9.9	9.94663	28.7535	2.89077	WBGene00008597	clec-55
Y40H7A.7	9.94663	28.7535	2.89077	WBGene00012745	Y40H7A.7
C04A11.2	22.606	65.2482	2.88633	WBGene00007286	C04A11.2
K09C4.1	26.2229	75.2013	2.86777	WBGene00019547	K09C4.1
B0410.2	74.1476	212.333	2.86365	WBGene00015171	vang-1
F16H11.3	179.039	512.033	2.85989	WBGene00017532	ent-5
T02G6.5	40.6908	116.12	2.85371	WBGene00011388	T02G6.5
F15E6.3	16.2763	46.4479	2.85371	WBGene00017484	F15E6.3
C08A9.7	2.71272	7.74131	2.85371	WBGene00015587	lido-2
C10G8.7	2.71272	7.74131	2.85371	WBGene00000454	ceh-33
C24H11.4	2.71272	7.74131	2.85371	WBGene00007701	srd-74
C24H12.1	2.71272	7.74131	2.85371	WBGene00016071	C24H12.1
C25A8.1	2.71272	7.74131	2.85371	WBGene00016082	C25A8.1
C33F10.13	2.71272	7.74131	2.85371	WBGene00016359	fbxb-88
E03A3.5	2.71272	7.74131	2.85371	WBGene00008465	E03A3.5
F09F3.8	2.71272	7.74131	2.85371	WBGene00014732	F09F3.8
F10C1.5	2.71272	7.74131	2.85371	WBGene00017326	dmd-5
F47B3.2	2.71272	7.74131	2.85371	WBGene00018526	F47B3.2
F53B6.8	2.71272	7.74131	2.85371	WBGene00009963	fipr-26
R06B9.1	2.71272	7.74131	2.85371	WBGene00011052	arrd-11
R09B5.13	2.71272	7.74131	2.85371	WBGene00044900	cnc-11
T17A3.1	2.71272	7.74131	2.85371	WBGene00006894	ver-1
T20D4.13	2.71272	7.74131	2.85371	WBGene00020619	T20D4.13
T22E7.2	2.71272	7.74131	2.85371	WBGene00020694	dhhc-11
T22G5.7	2.71272	7.74131	2.85371	WBGene00004997	spp-12
T27B7.2	2.71272	7.74131	2.85371	WBGene00020849	nhr-225
W04D2.2	2.71272	7.74131	2.85371	WBGene00012242	srt-39
Y70G10A.1	2.71272	7.74131	2.85371	WBGene00014946	Y70G10A.1
Y73B6BL.28	2.71272	7.74131	2.85371	WBGene00022249	Y73B6BL.28
K09E3.6	13.5636	38.7066	2.85371	WBGene00019577	lido-6
B0207.5	5.42544	15.4826	2.85371	WBGene00015028	B0207.5
M01B2.13	5.42544	15.4826	2.85371	WBGene00045338	M01B2.13
Y48G10A.7	5.42544	15.4826	2.85371	WBGene00045238	rpr-1
ZC15.3	5.42544	15.4826	2.85371	WBGene00013832	ZC15.3
C52B11.3	10.8509	30.9653	2.85371	WBGene00016872	dop-4
T24B8.6	10.8509	30.9653	2.85371	WBGene00001950	hlh-3
Y13C8A.2	10.8509	30.9653	2.85371	not found
F09F3.9	112.126	319.606	2.85042	WBGene00008629	cpt-5
F16B4.8	179.039	507.609	2.83518	WBGene00000387	cdc-25.2
F02C12.8	17.1805	48.6597	2.83225	WBGene00194814	linc-34
C29F7.4	23.5102	66.3541	2.82235	WBGene00001435	fkh-3
T07C4.4	237.815	670.177	2.81806	WBGene00004986	spp-1
C44B12.1	5737.4	16168.3	2.81805	WBGene00016636	perm-2
K07E8.5	9.04239	25.4357	2.81294	WBGene00019496	frpr-14
R04D3.3	821.953	2302.49	2.80124	WBGene00011011	R04D3.3
C45G7.2	172.71	483.279	2.79822	WBGene00016669	ilys-2
F39F10.3	59.6798	166.991	2.79812	WBGene00018203	F39F10.3
F36F12.4	6.32967	17.6944	2.79547	not found
F47C12.1	6.32967	17.6944	2.79547	not found
F41B5.1	35.2653	98.4253	2.79099	WBGene00023284	F41B5.1
F44C4.5	16.2763	45.342	2.78577	WBGene00004092	ppt-1
K07C11.3	52.4459	145.979	2.78342	WBGene00019476	timp-1
B0393.8	9.94663	27.6475	2.77959	WBGene00007173	B0393.8
F20B6.9	7.23391	19.9062	2.75179	WBGene00017632	F20B6.9
B0284.1	3.61696	9.95312	2.75179	WBGene00007131	pals-26
C47G2.6	3.61696	9.95312	2.75179	WBGene00044038	C47G2.6
K10D3.1	3.61696	9.95312	2.75179	WBGene00001614	glr-3
W05F2.8	3.61696	9.95312	2.75179	WBGene00195045	W05F2.8
Y49F6C.1	3.61696	9.95312	2.75179	WBGene00021723	bath-8
Y74C10AR.2	3.61696	9.95312	2.75179	WBGene00022282	Y74C10AR.2
F38A1.9	10.8509	29.8594	2.75179	WBGene00009522	F38A1.9
C38D9.12	11.7551	32.0712	2.72827	WBGene00045293	fbxa-175
M199.5	246.857	672.388	2.72379	WBGene00000708	col-135
C46F4.1	32.5526	88.4722	2.71782	WBGene00001175	egl-6
D2024.10	8.13815	22.118	2.71782	WBGene00044505	D2024.10
F49C5.4	8.13815	22.118	2.71782	WBGene00009867	F49C5.4
T19C3.6	8.13815	22.118	2.71782	WBGene00020564	T19C3.6
ZC204.11	8.13815	22.118	2.71782	WBGene00022561	btb-13
C17E7.4	239.623	650.27	2.71372	WBGene00015899	C17E7.4
F14B6.1	12.6593	34.283	2.70811	WBGene00008782	sdz-14
C33E10.2	42.4992	115.014	2.70626	WBGene00016346	fbxa-120
F46C3.4	17.1805	46.4479	2.70352	WBGene00044702	F46C3.4
C07F11.2	21.7017	58.6128	2.70083	WBGene00015570	C07F11.2
F15E11.12	53.3501	143.767	2.69479	WBGene00017498	pud-4
T27F2.4	80.4773	216.757	2.69339	WBGene00012101	zip-10
C18B2.1	4.5212	12.1649	2.69064	WBGene00015952	C18B2.1
R05D3.6	4.5212	12.1649	2.69064	WBGene00019880	R05D3.6
R09H10.7	4.5212	12.1649	2.69064	WBGene00011184	R09H10.7
Y9C9A.16	4.5212	12.1649	2.69064	WBGene00021183	Y9C9A.16
ZC404.15	4.5212	12.1649	2.69064	WBGene00194910	ZC404.15
F14D2.5	18.0848	48.6597	2.69064	WBGene00017453	F14D2.5
T08D10.2	108.509	290.852	2.68045	WBGene00011615	lsd-1
F15B10.3	28.9357	77.4131	2.67535	WBGene00017481	F15B10.3
C13G3.1	29.8399	79.6249	2.66841	WBGene00007553	C13G3.1
R09A8.2	124.785	332.876	2.6676	WBGene00011153	R09A8.2
C03A7.2	45.212	120.543	2.66618	WBGene00015366	C03A7.2
F45C12.15	89.5197	237.769	2.65605	WBGene00018446	ceh-83
C42C1.6	5.42544	14.3767	2.64987	not found
F09C12.2	5.42544	14.3767	2.64987	WBGene00017277	F09C12.2
C44C10.4	48.8289	129.391	2.64987	WBGene00008085	smcl-1
F54F7.2	338.185	890.251	2.63243	WBGene00010064	F54F7.2
F12E12.1	85.9027	225.604	2.62627	WBGene00017402	F12E12.1
C45B2.3	12.6593	33.1771	2.62076	WBGene00016660	C45B2.3
Y46H3A.3	12.6593	33.1771	2.62076	WBGene00002016	hsp-16.2
F55E10.6	147.391	384.854	2.61111	WBGene00018885	drd-5
F09F7.4	1311.15	3419.45	2.60798	WBGene00017301	hach-1
F13H8.3	143.774	374.901	2.60757	WBGene00017436	F13H8.3
F55A8.1	186.273	484.385	2.6004	WBGene00001186	egl-18
T23F11.6	14.4678	37.6007	2.59892	WBGene00011957	T23F11.6
F52F12.6	47.0204	121.649	2.58716	WBGene00009939	ztf-11
T23B12.3	71.4349	184.686	2.58537	WBGene00020718	mrps-2
F23A7.6	16.2763	42.0243	2.58193	WBGene00009071	F23A7.6
B0238.15	8.13815	21.0121	2.58193	WBGene00044537	B0238.15
Y49E10.30	8.13815	21.0121	2.58193	WBGene00194981	Y49E10.30
Y53F4B.17	8.13815	21.0121	2.58193	WBGene00013163	Y53F4B.17
R03A10.1	33.4569	86.2604	2.57826	WBGene00010981	blos-8
K09E4.5	9.04239	23.2239	2.56834	WBGene00001805	gur-4
T08D10.3	9.04239	23.2239	2.56834	WBGene00011616	T08D10.3
F31F6.1	75.0519	192.427	2.56392	WBGene00009300	F31F6.1
F59C6.16	76.8603	196.851	2.56115	WBGene00077764	F59C6.16
F54B11.11	9.94663	25.4357	2.55722	WBGene00010034	F54B11.11
F41C6.4	21.7017	55.2951	2.54796	WBGene00018278	F41C6.4
H35N09.2	32.5526	82.9426	2.54796	WBGene00019266	H35N09.2
C44B12.5	10574.2	26862.4	2.54037	WBGene00016638	perm-4
F32H5.6	11.7551	29.8594	2.54012	WBGene00006016	srx-125
T10C6.10	89.5197	226.71	2.53251	WBGene00011691	T10C6.10
F18H3.5	66.0095	166.991	2.52981	WBGene00000406	cdk-4
F54F7.5	153.721	388.172	2.52517	WBGene00003219	mes-1
C29G2.2	28.0314	70.7777	2.52494	WBGene00016230	C29G2.2
E02C12.4	28.0314	70.7777	2.52494	WBGene00017091	ttr-40
C41H7.7	57.8713	145.979	2.52248	WBGene00016577	clec-3
F53E10.2	15.3721	38.7066	2.51798	WBGene00000056	acr-17
F53F4.4	16.2763	40.9184	2.51398	WBGene00009988	F53F4.4
F09G8.5	17.1805	43.1302	2.51041	WBGene00017320	F09G8.5
F14E5.1	18.989	47.5538	2.50428	WBGene00008799	F14E5.1
F53B3.5	80.4773	201.274	2.50101	WBGene00018743	F53B3.5
R07E4.5	175.422	437.937	2.49647	WBGene00019938	R07E4.5
C33G8.3	24.4145	60.8246	2.49134	WBGene00016361	drd-10
C25H3.18	85.9027	213.439	2.48466	WBGene00194836	C25H3.18
T08D2.5	30.7441	76.3072	2.48201	WBGene00011610	T08D2.5
K02B9.2	273.08	673.494	2.46629	WBGene00010493	meg-2
H13N06.6	1520.93	3722.47	2.44749	WBGene00006541	tbh-1
F44F1.4	15.3721	37.6007	2.44604	WBGene00009696	F44F1.4
C49F5.9	5.42544	13.2708	2.44604	WBGene00045316	C49F5.9
Y1H11.1	5.42544	13.2708	2.44604	WBGene00001782	gst-34
C18D4.10	3.61696	8.84722	2.44604	WBGene00077438	C18D4.10
C56E6.4	3.61696	8.84722	2.44604	WBGene00016972	C56E6.4
F12F6.8	3.61696	8.84722	2.44604	WBGene00008723	F12F6.8
K01A12.4	3.61696	8.84722	2.44604	WBGene00044578	K01A12.4
K02E11.5	3.61696	8.84722	2.44604	WBGene00010514	K02E11.5
K03D3.2	3.61696	8.84722	2.44604	WBGene00010528	K03D3.2
Y102A11A.6	3.61696	8.84722	2.44604	WBGene00022416	Y102A11A.6
Y37A1B.13	3.61696	8.84722	2.44604	WBGene00006598	tor-2
K09E3.7	55.1586	134.92	2.44604	WBGene00019578	K09E3.7
B0348.2	2.71272	6.63541	2.44604	WBGene00015152	B0348.2
C18F10.5	2.71272	6.63541	2.44604	WBGene00005160	srg-2
C25A1.2	2.71272	6.63541	2.44604	WBGene00001442	fkh-10
C33E10.3	2.71272	6.63541	2.44604	WBGene00023245	C33E10.3
C55B6.5	2.71272	6.63541	2.44604	WBGene00016941	C55B6.5
E04F6.2	2.71272	6.63541	2.44604	WBGene00017122	pcrg-1
F14F4.1	2.71272	6.63541	2.44604	WBGene00008808	ntr-2
F19B10.8	2.71272	6.63541	2.44604	WBGene00005989	srx-98
F37A4.3	2.71272	6.63541	2.44604	WBGene00018133	F37A4.3
F41E6.8	2.71272	6.63541	2.44604	WBGene00018289	F41E6.8
F41H10.24	2.71272	6.63541	2.44604	WBGene00170143	21ur-8571
H15N14.4	2.71272	6.63541	2.44604	WBGene00077552	H15N14.4
K10B4.5	2.71272	6.63541	2.44604	WBGene00005081	srd-3
T13F2.5	2.71272	6.63541	2.44604	WBGene00011745	sre-4
T24A6.7	2.71272	6.63541	2.44604	WBGene00020747	T24A6.7
W01B6.7	2.71272	6.63541	2.44604	WBGene00000593	col-2
Y108F1.3	2.71272	6.63541	2.44604	WBGene00022431	set-33
Y17D7B.2	2.71272	6.63541	2.44604	WBGene00012450	Y17D7B.2
Y49E10.25	2.71272	6.63541	2.44604	WBGene00013044	Y49E10.25
Y8A9A.6	2.71272	6.63541	2.44604	WBGene00002115	ins-32
ZC64.4	2.71272	6.63541	2.44604	WBGene00002987	lim-4
ZK131.5	2.71272	6.63541	2.44604	WBGene00001885	his-11
ZK673.10	2.71272	6.63541	2.44604	WBGene00014064	sdz-37
ZK697.14	2.71272	6.63541	2.44604	WBGene00022809	ZK697.14
C53A5.2	12.6593	30.9653	2.44604	WBGene00008263	C53A5.2
F29C4.5	7.23391	17.6944	2.44604	WBGene00001111	duo-2
R31.3	7.23391	17.6944	2.44604	WBGene00003886	osm-6
AC3.1	0.904239	2.2118	2.44604	WBGene00005532	sri-20
AC8.5	4.5212	11.059	2.44604	WBGene00007077	AC8.5
AH6.4	0.904239	2.2118	2.44604	WBGene00005027	sra-1
B0238.5	0.904239	2.2118	2.44604	WBGene00015069	srt-67
B0284.5	0.904239	2.2118	2.44604	WBGene00045188	B0284.5
B0285.10	0.904239	2.2118	2.44604	WBGene00000513	ckb-3
C04A11.t1	0.904239	2.2118	2.44604	WBGene00000308	C04A11.t1
C04E6.10	0.904239	2.2118	2.44604	WBGene00005093	srd-15
C06B3.13	0.904239	2.2118	2.44604	WBGene00044115	srxa-12
C07A9.16	0.904239	2.2118	2.44604	WBGene00200150	C07A9.16
C09H10.13	0.904239	2.2118	2.44604	WBGene00198692	C09H10.13
C16B8.t1	0.904239	2.2118	2.44604	WBGene00022927	C16B8.t1
C18C4.1	0.904239	2.2118	2.44604	WBGene00015964	glb-5
C18C4.14	0.904239	2.2118	2.44604	WBGene00198248	C18C4.14
C23H5.11	4.5212	11.059	2.44604	WBGene00044649	C23H5.11
C30H6.12	0.904239	2.2118	2.44604	WBGene00044238	C30H6.12
C33E10.4	0.904239	2.2118	2.44604	WBGene00023246	C33E10.4
C36C5.1	0.904239	2.2118	2.44604	WBGene00016470	srab-5
C40H5.7	0.904239	2.2118	2.44604	not found
C44B9.6	0.904239	2.2118	2.44604	WBGene00043996	fbxb-87
C49C3.12	0.904239	2.2118	2.44604	WBGene00008202	clec-197
C50F2.9	4.5212	11.059	2.44604	WBGene00000012	abf-1
C52D10.20	0.904239	2.2118	2.44604	WBGene00046198	21ur-1812
C52E4.10	0.904239	2.2118	2.44604	WBGene00169538	21ur-10927
C53A3.1	0.904239	2.2118	2.44604	WBGene00016891	C53A3.1
C53C7.3	0.904239	2.2118	2.44604	WBGene00008279	C53C7.3
C54C8.7	0.904239	2.2118	2.44604	WBGene00008294	clec-11
D1054.7	0.904239	2.2118	2.44604	WBGene00008374	clec-220
D1081.17	0.904239	2.2118	2.44604	WBGene00201589	D1081.17
D1086.19	0.904239	2.2118	2.44604	WBGene00045406	D1086.19
E02C12.3	0.904239	2.2118	2.44604	WBGene00005938	srx-47
E03H4.7	0.904239	2.2118	2.44604	WBGene00008475	oac-13
F10G8.10	0.904239	2.2118	2.44604	WBGene00196146	F10G8.10
F11D11.11	0.904239	2.2118	2.44604	WBGene00045361	clec-253
F15A4.1	0.904239	2.2118	2.44604	WBGene00008837	sre-38
F19C6.8	0.904239	2.2118	2.44604	WBGene00194847	F19C6.8
F21F12.1	0.904239	2.2118	2.44604	not found
F25D1.10	0.904239	2.2118	2.44604	WBGene00200884	F25D1.10
F25D7.9	0.904239	2.2118	2.44604	WBGene00201075	F25D7.9
F25H10.9	0.904239	2.2118	2.44604	WBGene00201070	F25H10.9
F25H9.3	0.904239	2.2118	2.44604	WBGene00009136	lurp-3
F28H7.10	0.904239	2.2118	2.44604	WBGene00003838	ocr-1
F31F4.14	0.904239	2.2118	2.44604	WBGene00005688	sru-25
F33D4.7	0.904239	2.2118	2.44604	WBGene00017999	emc-6
F35B12.2	9.04239	22.118	2.44604	WBGene00000983	dhs-20
F36H5.6	0.904239	2.2118	2.44604	WBGene00018105	clec-19
F37F2.3	0.904239	2.2118	2.44604	WBGene00001773	gst-25
F40C5.2	9.04239	22.118	2.44604	WBGene00018229	F40C5.2
F40G9.10	0.904239	2.2118	2.44604	WBGene00018246	clec-148
F41G3.17	0.904239	2.2118	2.44604	WBGene00002098	ins-15
F45F2.6	0.904239	2.2118	2.44604	WBGene00018479	otpl-6
F46B3.11	0.904239	2.2118	2.44604	WBGene00009763	srz-18
F46C3.5	0.904239	2.2118	2.44604	WBGene00044703	F46C3.5
F47D2.9	0.904239	2.2118	2.44604	WBGene00005406	srh-193
F47G4.1	0.904239	2.2118	2.44604	WBGene00009822	clec-113
F53F1.7	0.904239	2.2118	2.44604	WBGene00005719	srv-8
F53G2.1	0.904239	2.2118	2.44604	WBGene00018766	F53G2.1
F54D7.9	0.904239	2.2118	2.44604	WBGene00200104	F54D7.9
F55A12.13	0.904239	2.2118	2.44604	WBGene00197234	F55A12.13
F58E10.6	0.904239	2.2118	2.44604	WBGene00010261	srh-308
F59A6.3	0.904239	2.2118	2.44604	WBGene00019085	F59A6.3
H12D21.4	0.904239	2.2118	2.44604	WBGene00010380	mpst-2
H31G24.1	4.5212	11.059	2.44604	WBGene00019253	H31G24.1
K04G11.1	0.904239	2.2118	2.44604	WBGene00010570	K04G11.1
K07E8.4	0.904239	2.2118	2.44604	WBGene00023320	K07E8.4
K09D9.10	0.904239	2.2118	2.44604	WBGene00005953	srx-62
K09E3.4	0.904239	2.2118	2.44604	WBGene00019575	K09E3.4
K10F12.8	0.904239	2.2118	2.44604	WBGene00023104	K10F12.8
R04B5.6	0.904239	2.2118	2.44604	WBGene00011004	R04B5.6
R09D1.5	0.904239	2.2118	2.44604	WBGene00011161	chil-18
R09E12.2	0.904239	2.2118	2.44604	WBGene00019982	srbc-58
R10D12.17	0.904239	2.2118	2.44604	WBGene00011197	srw-145
R11E3.13	0.904239	2.2118	2.44604	WBGene00172271	21ur-7600
T03F6.7	0.904239	2.2118	2.44604	WBGene00044228	T03F6.7
T04F8.4	0.904239	2.2118	2.44604	WBGene00011443	cutl-11
T05F1.10	36.1696	88.4722	2.44604	WBGene00000968	dhs-4
T06G6.11	0.904239	2.2118	2.44604	WBGene00011550	T06G6.11
T07H3.8	0.904239	2.2118	2.44604	WBGene00194704	T07H3.8
T09B4.19	0.904239	2.2118	2.44604	WBGene00201901	T09B4.19
T15B7.10	0.904239	2.2118	2.44604	WBGene00020522	T15B7.10
T16A9.2	0.904239	2.2118	2.44604	WBGene00006261	str-230
T19H5.5	0.904239	2.2118	2.44604	WBGene00044806	T19H5.5
T20F10.8	0.904239	2.2118	2.44604	WBGene00077765	T20F10.8
T23E1.7	0.904239	2.2118	2.44604	WBGene00201211	T23E1.7
T24A6.16	0.904239	2.2118	2.44604	WBGene00020753	T24A6.16
T25C12.5	0.904239	2.2118	2.44604	WBGene00197733	T25C12.5
T25G12.1	4.5212	11.059	2.44604	WBGene00020809	T25G12.1
T26H2.10	4.5212	11.059	2.44604	WBGene00044976	T26H2.10
W01A11.10	0.904239	2.2118	2.44604	WBGene00196877	W01A11.10
W02D9.9	0.904239	2.2118	2.44604	WBGene00012215	W02D9.9
W06G6.1	0.904239	2.2118	2.44604	WBGene00012308	oac-53
Y102A5C.13	0.904239	2.2118	2.44604	WBGene00013619	fbxa-112
Y10G11A.3	0.904239	2.2118	2.44604	WBGene00012425	dlc-4
Y113G7B.1	0.904239	2.2118	2.44604	WBGene00013754	fbxa-116
Y113G7B.11	4.5212	11.059	2.44604	WBGene00013761	Y113G7B.11
Y37E11AL.9	0.904239	2.2118	2.44604	WBGene00021364	Y37E11AL.9
Y39D8B.1	0.904239	2.2118	2.44604	WBGene00021449	mltn-7
Y40A1A.2	0.904239	2.2118	2.44604	WBGene00021484	Y40A1A.2
Y40C7B.3	0.904239	2.2118	2.44604	not found
Y43D4A.6	0.904239	2.2118	2.44604	WBGene00012792	Y43D4A.6
Y43F8C.22	0.904239	2.2118	2.44604	WBGene00045120	Y43F8C.22
Y46E12A.5	0.904239	2.2118	2.44604	WBGene00194738	Y46E12A.5
Y47C4A.1	0.904239	2.2118	2.44604	WBGene00021615	Y47C4A.1
Y49C4A.5	0.904239	2.2118	2.44604	WBGene00005895	srx-4
Y55B1BR.1	0.904239	2.2118	2.44604	WBGene00021911	Y55B1BR.1
Y57G11C.20	0.904239	2.2118	2.44604	WBGene00013315	Y57G11C.20
Y59A8B.4	0.904239	2.2118	2.44604	WBGene00005351	srh-134
Y67D8A.8	0.904239	2.2118	2.44604	WBGene00197555	Y67D8A.8
Y73B6BL.43	4.5212	11.059	2.44604	WBGene00043067	dlc-5
Y76B12C.10	0.904239	2.2118	2.44604	WBGene00201141	Y76B12C.10
Y77E11A.3	0.904239	2.2118	2.44604	WBGene00022308	Y77E11A.3
Y7A5A.10	0.904239	2.2118	2.44604	WBGene00044154	Y7A5A.10
Y9C9A.14	0.904239	2.2118	2.44604	WBGene00021181	srz-27
ZC190.9	0.904239	2.2118	2.44604	not found
ZC455.7	0.904239	2.2118	2.44604	WBGene00013907	sre-20
ZK1025.6	0.904239	2.2118	2.44604	WBGene00014186	nhr-244
ZK666.4	0.904239	2.2118	2.44604	WBGene00014044	ZK666.4
ZK909.5	0.904239	2.2118	2.44604	WBGene00014149	fbxb-70
ZK973.5	0.904239	2.2118	2.44604	WBGene00000045	acr-6
C05E11.6	11.7551	28.7535	2.44604	WBGene00015495	C05E11.6
R11G1.7	11.7551	28.7535	2.44604	WBGene00044725	R11G1.7
B0391.9	1.80848	4.42361	2.44604	WBGene00007164	fbxa-139
C06E4.6	1.80848	4.42361	2.44604	WBGene00015535	C06E4.6
C17B7.8	1.80848	4.42361	2.44604	WBGene00015882	C17B7.8
C35D10.15	1.80848	4.42361	2.44604	WBGene00016451	clec-6
C47D12.4	1.80848	4.42361	2.44604	WBGene00008138	C47D12.4
CD4.13	1.80848	4.42361	2.44604	WBGene00196854	CD4.13
F01D5.4	1.80848	4.42361	2.44604	WBGene00014730	F01D5.4
F17E9.3	1.80848	4.42361	2.44604	WBGene00017540	F17E9.3
F19G12.3	1.80848	4.42361	2.44604	WBGene00017611	F19G12.3
F32D1.8	1.80848	4.42361	2.44604	WBGene00017987	F32D1.8
F36H12.15	1.80848	4.42361	2.44604	not found
F46B3.12	1.80848	4.42361	2.44604	WBGene00009764	srz-17
F49F1.14	1.80848	4.42361	2.44604	WBGene00044477	F49F1.14
F53B2.2	1.80848	4.42361	2.44604	WBGene00006630	tsp-4
F56F4.8	1.80848	4.42361	2.44604	WBGene00045498	F56F4.8
K05C4.3	1.80848	4.42361	2.44604	WBGene00010580	K05C4.3
LLC1.34	1.80848	4.42361	2.44604	WBGene00049414	21ur-898
T14E8.2	1.80848	4.42361	2.44604	WBGene00020505	T14E8.2
T22H6.1	1.80848	4.42361	2.44604	WBGene00011937	ilc-17.1
T23B3.3	1.80848	4.42361	2.44604	WBGene00020711	rmd-5
W07A8.5	1.80848	4.42361	2.44604	WBGene00012321	srxa-6
W10G11.10	1.80848	4.42361	2.44604	WBGene00005281	srh-59
Y17D7B.3	1.80848	4.42361	2.44604	WBGene00012451	Y17D7B.3
Y17G7B.22	1.80848	4.42361	2.44604	WBGene00012473	Y17G7B.22
Y40H7A.9	1.80848	4.42361	2.44604	WBGene00012746	Y40H7A.9
Y43B11AR.6	1.80848	4.42361	2.44604	WBGene00005206	srg-49
Y43D4A.7	1.80848	4.42361	2.44604	WBGene00012793	Y43D4A.7
Y49F6C.7	1.80848	4.42361	2.44604	WBGene00021729	Y49F6C.7
Y63D3A.9	1.80848	4.42361	2.44604	WBGene00013408	fbxb-93
Y73B3A.16	1.80848	4.42361	2.44604	WBGene00022218	Y73B3A.16
C08G5.6	6.32967	15.4826	2.44604	WBGene00015618	C08G5.6
K02C4.2	6.32967	15.4826	2.44604	WBGene00010501	K02C4.2
T12D8.5	485.576	1183.32	2.43693	WBGene00011733	T12D8.5
T05E7.1	113.03	275.37	2.43625	WBGene00020258	T05E7.1
E01G4.5	93.1366	226.71	2.43416	WBGene00008447	E01G4.5
F42A10.7	92.2324	224.498	2.43405	WBGene00018343	F42A10.7
F59A1.7	179.944	436.831	2.4276	WBGene00010293	fbxa-108
T24D3.2	94.0409	227.816	2.42252	WBGene00023492	T24D3.2
B0432.9	41.595	100.637	2.41945	WBGene00015190	B0432.9
F47C10.6	33.4569	80.7308	2.41298	WBGene00018543	ugt-32
C43G2.5	28.0314	67.46	2.40659	WBGene00006621	try-3
F08D12.3	109.413	263.205	2.40561	WBGene00017247	F08D12.3
F15D4.5	27.1272	65.2482	2.40527	WBGene00008862	F15D4.5
C10G8.4	1123.07	2691.77	2.3968	WBGene00015683	C10G8.4
F46G11.4	17.1805	40.9184	2.38167	WBGene00018517	F46G11.4
T26H5.9	420.471	999.735	2.37765	WBGene00044206	T26H5.9
F08A8.3	123.881	294.17	2.37462	WBGene00008566	acox-1.3
C26F1.9	12528.2	29709	2.37136	WBGene00004453	rpl-39
K01G5.3	234.198	555.163	2.37049	WBGene00010477	enu-3.6
F58A4.2	547.969	1297.22	2.36733	WBGene00010227	F58A4.2
F43C9.1	25.3187	59.7187	2.35868	WBGene00018375	F43C9.1
H37A05.4	56.0628	131.602	2.34741	WBGene00044200	H37A05.4
F31B9.3	98.5621	231.134	2.34506	WBGene00009280	F31B9.3
F11C1.7	21.7017	50.8715	2.34412	WBGene00045495	F11C1.7
F52C6.13	10.8509	25.4357	2.34412	WBGene00018670	F52C6.13
F53B2.6	43.4035	101.743	2.34412	WBGene00001820	ham-1
T16G1.10	148.295	347.253	2.34163	WBGene00004151	pqn-68
B0513.4	739.668	1730.74	2.33988	WBGene00007196	B0513.4
F01D5.2	20.7975	48.6597	2.33969	WBGene00008493	F01D5.2
B0244.5	9.94663	23.2239	2.33485	WBGene00015080	B0244.5
C33C12.6	19.8933	46.4479	2.33485	WBGene00016338	srb-14
F14H12.6	9.94663	23.2239	2.33485	WBGene00017473	F14H12.6
F02H6.5	201.645	470.008	2.33087	WBGene00008538	sqrd-1
T26C11.7	226.964	528.621	2.3291	WBGene00000460	ceh-39
C06A5.12	47.0204	109.484	2.32844	WBGene00044414	C06A5.12
T07D3.9	306.537	713.307	2.32698	WBGene00020311	T07D3.9
C33D9.13	18.0848	42.0243	2.32374	WBGene00194651	C33D9.13
K02E7.12	8.13815	18.8003	2.31015	WBGene00019316	K02E7.12
K11H12.11	8.13815	18.8003	2.31015	WBGene00044723	K11H12.11
Y55D5A.6	8.13815	18.8003	2.31015	WBGene00021919	cutl-25
K02B9.1	1140.25	2632.05	2.30832	WBGene00010492	meg-1
T20F7.1	316.484	729.895	2.30626	WBGene00020630	T20F7.1
F29C12.5	23.5102	54.1892	2.30492	WBGene00009247	bath-45
C44B7.5	1702.68	3922.63	2.3038	WBGene00016627	C44B7.5
F28A12.4	784.88	1808.15	2.30373	WBGene00017881	asp-13
F28H1.1	84.9985	195.745	2.30292	WBGene00017908	F28H1.1
F53G12.13	21.7017	49.7656	2.29316	not found
C40H5.8	14.4678	33.1771	2.29316	WBGene00044585	C40H5.8
F45C12.8	14.4678	33.1771	2.29316	WBGene00018439	fbxa-184
F47H4.7	14.4678	33.1771	2.29316	WBGene00009838	fbxa-187
R09B5.3	14.4678	33.1771	2.29316	WBGene00000556	cnc-2
C40D2.3	7.23391	16.5885	2.29316	WBGene00016556	math-21
Y106G6G.3	7.23391	16.5885	2.29316	WBGene00013712	dlc-6
Y59H11AM.3	7.23391	16.5885	2.29316	WBGene00022007	mpst-6
C07D10.5	137.444	315.182	2.29316	WBGene00015569	C07D10.5
F44A6.2	142.87	326.241	2.28349	WBGene00004786	sex-1
F19B10.2	67.8179	154.826	2.28297	WBGene00017584	F19B10.2
R09D1.11	19.8933	45.342	2.27926	WBGene00011167	chil-23
C30F12.3	38.8823	88.4722	2.27538	WBGene00016262	C30F12.3
B0353.1	6.32967	14.3767	2.27132	WBGene00015155	B0353.1
W08A12.4	6.32967	14.3767	2.27132	WBGene00021081	pals-33
Y116F11B.13	6.32967	14.3767	2.27132	WBGene00013828	Y116F11B.13
Y2H9A.6	6.32967	14.3767	2.27132	WBGene00086568	Y2H9A.6
Y56A3A.14	6.32967	14.3767	2.27132	WBGene00013233	sdz-33
Y67D8C.7	6.32967	14.3767	2.27132	WBGene00022071	Y67D8C.7
ZC204.7	6.32967	14.3767	2.27132	WBGene00022557	fbxb-15
T05H10.4	279.41	633.682	2.26793	WBGene00011509	T05H10.4
C17E7.9	136.54	309.653	2.26785	WBGene00015903	C17E7.9
T07D1.4	122.977	277.581	2.25719	WBGene00001484	fox-1
C17E7.3	5.42544	12.1649	2.2422	WBGene00015898	sre-9
K09H11.9	5.42544	12.1649	2.2422	WBGene00044539	K09H11.9
Y39H10A.2	5.42544	12.1649	2.2422	WBGene00021479	oac-55
Y51H7C.15	5.42544	12.1649	2.2422	WBGene00044439	Y51H7C.15
T04D3.1	113.03	253.252	2.24057	WBGene00011431	T04D3.1
E04F6.9	358.983	803.991	2.23963	WBGene00017128	E04F6.9
F43G6.7	180.848	404.76	2.23813	WBGene00009659	F43G6.7
B0047.1	20.7975	46.4479	2.23334	WBGene00015012	bath-20
Y40A1A.3	20.7975	46.4479	2.23334	WBGene00021485	Y40A1A.3
F07C3.10	30.7441	68.5659	2.23021	WBGene00017198	nhr-36
K04C1.5	318.292	707.777	2.22367	WBGene00010555	K04C1.5
B0205.14	9.94663	22.118	2.22367	WBGene00044646	B0205.14
K09H11.11	19.8933	44.2361	2.22367	WBGene00044541	K09H11.11
T08E11.5	9.94663	22.118	2.22367	WBGene00020361	fbxc-19
Y69A2AR.20	9.94663	22.118	2.22367	not found
F49E12.1	1864.54	4139.39	2.22006	WBGene00009897	skpo-1
T03E6.7	10433.1	23162	2.22005	WBGene00000776	cpl-1
F29G9.7	28.9357	64.1423	2.21672	WBGene00017933	F29G9.7
F53H2.2	18.989	42.0243	2.21308	WBGene00010005	cnc-7
C25A11.2	188.986	418.031	2.21197	WBGene00016087	C25A11.2
T07F12.2	197.124	435.725	2.21041	WBGene00020322	T07F12.2
F43G6.10	103.083	227.816	2.21002	WBGene00009662	F43G6.10
F16B12.4	97.6578	215.651	2.20823	WBGene00008880	F16B12.4
F40H3.6	9.04239	19.9062	2.20143	WBGene00018252	F40H3.6
K10G6.5	9.04239	19.9062	2.20143	WBGene00044381	K10G6.5
C28A5.4	45.212	99.5312	2.20143	WBGene00000463	ceh-43
C33A12.21	4.5212	9.95312	2.20143	WBGene00045109	smy-2
C33E10.1	4.5212	9.95312	2.20143	WBGene00016345	C33E10.1
C36C9.5	4.5212	9.95312	2.20143	WBGene00016488	C36C9.5
C39E9.9	4.5212	9.95312	2.20143	WBGene00000706	col-132
C46A5.2	4.5212	9.95312	2.20143	WBGene00016699	del-7
F20B6.7	4.5212	9.95312	2.20143	WBGene00017631	F20B6.7
R10E8.10	4.5212	9.95312	2.20143	WBGene00195374	R10E8.10
R10E8.3	4.5212	9.95312	2.20143	WBGene00011209	R10E8.3
T07F8.1	4.5212	9.95312	2.20143	WBGene00020318	T07F8.1
Y38H6C.20	4.5212	9.95312	2.20143	WBGene00012632	Y38H6C.20
F36D1.9	48.8289	107.272	2.1969	WBGene00009468	F36D1.9
C01B10.5	21.7017	47.5538	2.19124	WBGene00001858	hil-7
R08H2.1	479.247	1049.5	2.1899	WBGene00000986	dhs-23
H11L12.1	150.104	328.453	2.18817	WBGene00019189	H11L12.1
C17E4.2	127.498	278.687	2.18582	WBGene00007642	C17E4.2
T08A9.8	323.718	706.671	2.18299	WBGene00004989	spp-4
C02A12.4	4009.4	8733.31	2.17821	WBGene00003096	lys-7
T02B5.3	143.774	312.97	2.17682	WBGene00011364	cest-1.2
T21E8.1	698.073	1518.4	2.17514	WBGene00004000	pgp-6
C24B9.9	16.2763	35.3889	2.17426	WBGene00016052	dod-3
R07H5.10	8.13815	17.6944	2.17426	WBGene00011130	zip-6
F45C12.12	36.1696	78.519	2.17086	WBGene00018443	btb-7
T21B4.17	64.201	139.344	2.17043	WBGene00044032	ceh-99
F14H3.3	66.9137	144.873	2.16507	WBGene00008822	F14H3.3
F22D3.5	11.7551	25.4357	2.1638	WBGene00017701	F22D3.5
C05E4.3	160.05	346.147	2.16274	WBGene00005642	srp-1
C31G12.1	18.989	40.9184	2.15484	WBGene00007850	C31G12.1
F45D11.9	18.989	40.9184	2.15484	WBGene00018455	fbxc-42
C07D8.6	2188.26	4703.4	2.14938	WBGene00015565	C07D8.6
F08F1.4	111.221	238.875	2.14774	WBGene00017258	F08F1.4
F01D5.3	122.072	262.099	2.14708	WBGene00008494	F01D5.3
R09F10.8	673.658	1445.41	2.14562	WBGene00019989	R09F10.8
T25G12.5	760.465	1631.21	2.14501	WBGene00020812	acdh-7
C47A10.6	3.61696	7.74131	2.14028	WBGene00008128	srab-12
F31B9.1	3.61696	7.74131	2.14028	WBGene00009278	npr-33
H31G24.2	3.61696	7.74131	2.14028	WBGene00023314	H31G24.2
W01A8.7	3.61696	7.74131	2.14028	WBGene00044764	W01A8.7
Y43F8B.8	3.61696	7.74131	2.14028	WBGene00014888	Y43F8B.8
ZK1055.5	3.61696	7.74131	2.14028	WBGene00022846	ZK1055.5
H01M10.3	242.336	518.668	2.14028	WBGene00045268	ttr-42
C09G9.5	7.23391	15.4826	2.14028	WBGene00007495	C09G9.5
F22F1.2	7.23391	15.4826	2.14028	WBGene00017714	F22F1.2
T02G5.1	7.23391	15.4826	2.14028	not found
Y18D10A.10	7.23391	15.4826	2.14028	WBGene00012480	clec-104
C33A12.12	10.8509	23.2239	2.14028	WBGene00007887	gadr-2
F02H6.2	155.529	331.771	2.13317	WBGene00008535	F02H6.2
F55H12.2	267.655	570.645	2.13202	WBGene00010133	F55H12.2
F56C3.9	87.7112	186.897	2.13083	WBGene00018946	F56C3.9
C08F11.6	28.0314	59.7187	2.13042	WBGene00014672	C08F11.6
K06B9.2	37.978	80.7308	2.12572	WBGene00019439	K06B9.2
F25H5.10	17.1805	36.4948	2.12419	WBGene00077773	F25H5.10
F54F7.1	27.1272	57.5069	2.1199	WBGene00006388	taf-7.1
F54D5.17	23.5102	49.7656	2.11676	WBGene00195146	F54D5.17
T24D8.1	29.8399	63.0364	2.11249	WBGene00020767	lgc-40
F28F8.1	178.135	376.007	2.11079	WBGene00000057	acr-18
C46E10.8	26.2229	55.2951	2.10865	WBGene00016712	C46E10.8
T08A9.12	1765.98	3716.94	2.10475	WBGene00004987	spp-2
F48E3.4	1227.05	2581.18	2.10356	WBGene00018605	F48E3.4
T24E12.1	54.2544	113.908	2.09952	WBGene00020771	T24E12.1
F45B8.5	66.9137	140.45	2.09897	WBGene00194794	F45B8.5
T26C11.5	101.275	212.333	2.0966	WBGene00000462	ceh-41
F26F2.1	6.32967	13.2708	2.0966	WBGene00009166	F26F2.1
F46F3.1	6.32967	13.2708	2.0966	WBGene00000449	ceh-27
R02E4.1	6.32967	13.2708	2.0966	WBGene00019826	R02E4.1
Y61A9LA.4	6.32967	13.2708	2.0966	WBGene00022016	Y61A9LA.4
F31C3.11	135.636	284.217	2.09544	WBGene00004567	rrn-2.1
F07C3.9	84.9985	178.05	2.09475	WBGene00017197	F07C3.9
T10H9.1	21.7017	45.342	2.08932	WBGene00020424	T10H9.1
T11B7.1	21.7017	45.342	2.08932	WBGene00011706	T11B7.1
T28A8.8	74.1476	154.826	2.08808	WBGene00194852	T28A8.8
C09G9.8	9.04239	18.8003	2.07913	WBGene00007497	C09G9.8
F58A4.14	9.04239	18.8003	2.07913	WBGene00043992	bbs-4
Y43F8C.18	9.04239	18.8003	2.07913	WBGene00012839	Y43F8C.18
D2023.7	18.0848	37.6007	2.07913	WBGene00000731	col-158
F46A8.1	18.0848	37.6007	2.07913	WBGene00014759	F46A8.1
F21F8.6	32.5526	67.46	2.07234	WBGene00017680	F21F8.6
F53G2.4	32.5526	67.46	2.07234	WBGene00004129	pqn-42
F42F12.6	147.391	305.229	2.07088	WBGene00009637	nspc-13
B0212.5	11.7551	24.3298	2.06972	WBGene00003889	osm-9
F38A1.10	11.7551	24.3298	2.06972	WBGene00009523	clec-165
F57B1.6	11.7551	24.3298	2.06972	WBGene00010189	F57B1.6
W07A12.6	11.7551	24.3298	2.06972	WBGene00012323	oac-54
T15B7.15	14.4678	29.8594	2.06384	WBGene00020527	T15B7.15
Y46G5A.8	14.4678	29.8594	2.06384	WBGene00012900	Y46G5A.8
C25A8.4	2975.85	6126.7	2.0588	WBGene00016084	cht-3
F23C8.3	19.8933	40.9184	2.0569	WBGene00017732	F23C8.3
K03E5.1	19.8933	40.9184	2.0569	WBGene00019360	neto-1
F33H2.7	67.8179	139.344	2.05467	WBGene00009370	set-10
F33H2.3	600.415	1231.97	2.05187	WBGene00009367	F33H2.3
T04G9.7	915.09	1876.72	2.05085	WBGene00020218	T04G9.7
C02B8.6	97.6578	200.168	2.04969	WBGene00015324	C02B8.6
E_BE45912.2	113.934	233.345	2.04807	WBGene00017153	E_BE45912.2
F53A3.7	151.912	310.758	2.04565	WBGene00018723	F53A3.7
T15B7.3	16164.2	32976.9	2.04012	WBGene00000716	col-143
C39B5.2	51.5416	105.061	2.03837	WBGene00016520	C39B5.2
K07C5.13	16.2763	33.1771	2.03837	WBGene00050947	K07C5.13
C09F9.7	2.71272	5.52951	2.03837	WBGene00045322	C09F9.7
C15A7.4	2.71272	5.52951	2.03837	WBGene00045385	lgc-24
C29A12.7	2.71272	5.52951	2.03837	not found
F18E2.4	2.71272	5.52951	2.03837	WBGene00008937	srt-43
F19G12.t1	2.71272	5.52951	2.03837	WBGene00023271	F19G12.t1
F35B3.1	2.71272	5.52951	2.03837	not found
F55A4.3	2.71272	5.52951	2.03837	WBGene00018855	F55A4.3
F55C9.5	2.71272	5.52951	2.03837	WBGene00010102	F55C9.5
H06H21.26	2.71272	5.52951	2.03837	WBGene00170539	21ur-14699
K10G6.4	2.71272	5.52951	2.03837	WBGene00019641	K10G6.4
M05D6.8	2.71272	5.52951	2.03837	WBGene00010880	M05D6.8
R07C3.12	2.71272	5.52951	2.03837	WBGene00019928	clec-44
T20B3.8	2.71272	5.52951	2.03837	WBGene00011851	clec-23
T23G4.4	2.71272	5.52951	2.03837	WBGene00011960	oac-48
W04G5.8	2.71272	5.52951	2.03837	WBGene00012268	W04G5.8
W06A11.2	2.71272	5.52951	2.03837	WBGene00021053	gadr-4
Y102A5C.7	2.71272	5.52951	2.03837	WBGene00013614	clec-237
Y37E3.23	2.71272	5.52951	2.03837	WBGene00195031	Y37E3.23
Y4C6B.37	2.71272	5.52951	2.03837	WBGene00165983	21ur-8589
Y57E12B.4	2.71272	5.52951	2.03837	WBGene00021964	Y57E12B.4
ZC21.6	2.71272	5.52951	2.03837	WBGene00022506	ZC21.6
ZK6.3	2.71272	5.52951	2.03837	WBGene00022638	scl-27
ZK892.7	2.71272	5.52951	2.03837	WBGene00014131	sdz-38
M05B5.5	143.774	293.064	2.03837	WBGene00001949	hlh-2
C03E10.3	13.5636	27.6475	2.03837	WBGene00007281	C03E10.3
C08B6.2	13.5636	27.6475	2.03837	WBGene00007423	C08B6.2
F19B10.5	37.978	77.4131	2.03837	WBGene00017587	F19B10.5
F35C8.8	5.42544	11.059	2.03837	WBGene00018038	F35C8.8
K09E2.2	5.42544	11.059	2.03837	WBGene00019571	K09E2.2
R09E10.5	13.5636	27.6475	2.03837	WBGene00011175	R09E10.5
F14B6.4	8.13815	16.5885	2.03837	WBGene00008785	F14B6.4
K02A6.2	8.13815	16.5885	2.03837	WBGene00019293	K02A6.2
Y73E7A.5	8.13815	16.5885	2.03837	WBGene00022272	Y73E7A.5
C49G7.7	10.8509	22.118	2.03837	WBGene00016785	C49G7.7
C53B7.2	270.368	549.633	2.03291	WBGene00016893	C53B7.2
T08D10.1	109.413	222.286	2.03163	WBGene00011614	nfya-1
T07H6.2	47.9247	97.3194	2.03067	WBGene00003394	mom-1
F54D10.4	45.212	91.7899	2.03021	WBGene00018805	F54D10.4
F52H2.5	63.2967	128.285	2.02672	WBGene00018717	F52H2.5
K09C8.7	20.7975	42.0243	2.02064	WBGene00010717	K09C8.7
Y110A7A.21	20.7975	42.0243	2.02064	WBGene00045212	Y110A7A.21
T06E6.1	1102.27	2226.18	2.01964	WBGene00011538	T06E6.1
T14G10.4	77.7646	157.038	2.0194	WBGene00011774	ttr-54
H04D03.4	18.0848	36.4948	2.01798	WBGene00010365	H04D03.4
R03D7.2	211.592	426.878	2.01746	WBGene00010989	R03D7.2
T23E1.2	110.317	222.286	2.01497	WBGene00020729	T23E1.2
H12C20.3	151.008	304.123	2.01395	WBGene00003658	nhr-68
T04D3.5	229.677	461.161	2.00787	WBGene00011434	T04D3.5
K12B6.9	151.008	303.017	2.00663	WBGene00023432	K12B6.9
F40F8.5	2020.07	4052.02	2.00588	WBGene00009578	F40F8.5
C39D10.7	9063.19	18155.6	2.00322	WBGene00016534	C39D10.7
F57F4.3	5953.51	11924.9	2.00301	WBGene00001581	gfi-1
F01D4.1	9.94663	19.9062	2.0013	WBGene00008485	ugt-43
F28E10.5	9.94663	19.9062	2.0013	WBGene00044302	F28E10.5
F59A7.12	9.94663	19.9062	2.0013	WBGene00044520	F59A7.12
Y54F10BM.6	9.94663	19.9062	2.0013	WBGene00021861	Y54F10BM.6
F08B6.1	39.7865	79.6249	2.0013	WBGene00017239	F08B6.1
M163.4	264.942	529.727	1.99941	WBGene00001583	gfi-3

## Sheet: hlh_26_binding_up
hlh-26 up-regulated genes with HLH-26 binding site
WormBase Gene ID	Public Name	Sequence Name
WBGene00010987	R03C1.1	R03C1.1
WBGene00000024	abu-1	AC3.3
WBGene00004146	pqn-63	T06E4.11
WBGene00001695	grd-6	T18H9.1
WBGene00077691	T06E4.14	T06E4.14
WBGene00007262	jud-4	C02D4.1
WBGene00000681	col-107	C34H4.4
WBGene00008559	F07H5.8	F07H5.8
WBGene00007174	mboa-1	B0395.2
WBGene00004098	pqn-2	AC3.4
WBGene00011530	T06D8.10	T06D8.10
WBGene00007903	lgc-21	C33G3.3
WBGene00001736	grl-27	F40C5.3
WBGene00018080	F36A4.1	F36A4.1
WBGene00020983	W03D2.9	W03D2.9
WBGene00017073	D2096.6	D2096.6
WBGene00189946	W04E12.10	W04E12.10
WBGene00044683	C36E6.8	C36E6.8
WBGene00020539	T16D1.1	T16D1.1
WBGene00003525	nas-6	4R79.1
WBGene00018213	F39H12.2	F39H12.2
WBGene00020766	T24C12.4	T24C12.4
WBGene00006651	tts-2	R05H5.8
WBGene00010267	lips-9	F58G1.5
WBGene00001079	dpy-20	T22B3.1
WBGene00044441	Y119C1B.11	Y119C1B.11
WBGene00001672	gpa-10	C55H1.2
WBGene00006955	wrt-9	B0344.2
WBGene00012086	clec-144	T27D12.3
WBGene00020342	fbxa-201	T08B1.5
WBGene00011266	R13H4.8	R13H4.8
WBGene00007177	oac-1	B0399.2
WBGene00002095	ins-12	C17C3.19
WBGene00015573	C07G1.7	C07G1.7
WBGene00019350	K02H11.9	K02H11.9
WBGene00001512	gab-1	ZC482.1
WBGene00020551	T17H7.7	T17H7.7
WBGene00018627	F49D11.3	F49D11.3
WBGene00019482	K07C11.10	K07C11.10
WBGene00194888	K10H10.13	K10H10.13
WBGene00005235	srh-9	T11F9.17
WBGene00194658	R09E10.13	R09E10.13
WBGene00004219	ptr-4	C45B2.7
WBGene00008556	F07D3.3	F07D3.3
WBGene00010804	M01E5.1	M01E5.1
WBGene00015748	C14A11.2	C14A11.2
WBGene00017211	fbxb-36	F07E5.6
WBGene00009193	F27E5.3	F27E5.3
WBGene00020140	ant-1.4	T01B11.4
WBGene00007346	frpr-2	C05E7.4
WBGene00008083	cyp-29A1	C44C10.2
WBGene00019177	H10D18.1	H10D18.1
WBGene00020672	T22B7.3	T22B7.3
WBGene00015841	skpo-2	C16C8.2
WBGene00011405	clec-155	T04A8.3
WBGene00008994	F21A3.4	F21A3.4
WBGene00195209	C07B5.8	C07B5.8
WBGene00016107	C25G6.1	C25G6.1
WBGene00200685	D2023.17	D2023.17
WBGene00009811	F47B8.10	F47B8.10
WBGene00011357	T01H10.4	T01H10.4
WBGene00043981	T14E8.4	T14E8.4
WBGene00004264	qua-1	T05C12.10
WBGene00009630	F42E8.1	F42E8.1
WBGene00007169	B0393.4	B0393.4
WBGene00011027	R05D7.2	R05D7.2
WBGene00018113	F36H9.5	F36H9.5
WBGene00016468	C36B7.5	C36B7.5
WBGene00005085	srd-7	C06G8.4
WBGene00008943	srz-36	F19B2.4
WBGene00000399	cdh-7	R05H10.6
WBGene00019954	R08C7.11	R08C7.11
WBGene00020474	lips-13	T13B5.7
WBGene00008186	best-11	C49A1.3
WBGene00020283	T06A4.3	T06A4.3
WBGene00018803	fbxa-24	F54D10.2
WBGene00011460	ttr-14	T05A10.3
WBGene00189953	R155.5	R155.5
WBGene00006645	tsp-19	D2092.7
WBGene00001704	grd-15	Y87G2A.15
WBGene00011369	T02C12.4	T02C12.4
WBGene00010485	ant-1.3	K01H12.2
WBGene00021974	Y57G7A.11	Y57G7A.11
WBGene00195253	H16D19.5	H16D19.5
WBGene00015689	spch-2	C10G11.9
WBGene00009528	F38A6.4	F38A6.4
WBGene00010743	K10D6.3	K10D6.3
WBGene00016286	C31H1.1	C31H1.1
WBGene00008245	fipr-10	C50H2.12
WBGene00045456	C10A4.9	C10A4.9
WBGene00008725	F13A7.7	F13A7.7
WBGene00007461	C08F11.14	C08F11.14
WBGene00020136	nlp-45	T01B6.4
WBGene00195056	C45E1.5	C45E1.5
WBGene00017424	F13C5.3	F13C5.3
WBGene00017873	F28A10.5	F28A10.5
WBGene00009601	F40G12.6	F40G12.6
WBGene00010599	K06B4.4	K06B4.4
WBGene00006221	str-177	T18H9.4
WBGene00020946	W02D7.11	W02D7.11
WBGene00016276	C30G12.4	C30G12.4
WBGene00016017	C23G10.11	C23G10.11
WBGene00003527	nas-8	C34D4.9
WBGene00016285	C31B8.12	C31B8.12
WBGene00021309	Y32G9B.1	Y32G9B.1
WBGene00000389	cdc-25.4	R05H5.2
WBGene00001414	fer-1	F43G9.6
WBGene00194886	C05B5.12	C05B5.12
WBGene00016945	sulp-1	C55B7.6
WBGene00195004	K08D12.8	K08D12.8
WBGene00009465	F36D1.6	F36D1.6
WBGene00011927	T22C8.6	T22C8.6
WBGene00020700	T22F3.11	T22F3.11
WBGene00018789	F54C1.1	F54C1.1
WBGene00020066	dhhc-5	R13F6.5
WBGene00016748	aexr-3	C48C5.3
WBGene00020011	R11G1.2	R11G1.2
WBGene00008079	C44B9.2	C44B9.2
WBGene00009178	uggt-2	F26H9.8
WBGene00011817	T16H12.9	T16H12.9
WBGene00014728	E03A3.1	E03A3.1
WBGene00018498	F46F5.7	F46F5.7
WBGene00050899	T10C6.15	T10C6.15
WBGene00009846	F48F5.2	F48F5.2
WBGene00017172	F02C9.1	F02C9.1
WBGene00017841	F26G1.5	F26G1.5
WBGene00015630	C09B9.7	C09B9.7
WBGene00016915	C54D2.1	C54D2.1
WBGene00002105	ins-22	M04D8.2
WBGene00018505	F46F5.14	F46F5.14
WBGene00019216	H20J04.1	H20J04.1
WBGene00015421	C04E6.4	C04E6.4
WBGene00010949	M195.4	M195.4
WBGene00201168	B0457.16	B0457.16
WBGene00195081	C04F6.7	C04F6.7
WBGene00199687	C50E10.13	C50E10.13
WBGene00010857	M04C9.2	M04C9.2
WBGene00020982	ilys-6	W03D2.7
WBGene00194746	pals-20	Y82E9BR.25
WBGene00005849	srw-102	ZK697.12
WBGene00016789	djr-1.2	C49G7.11
WBGene00009742	F45H10.5	F45H10.5
WBGene00020648	T21D12.7	T21D12.7
WBGene00014752	F38E11.8	F38E11.8
WBGene00011379	T02E1.7	T02E1.7
WBGene00020714	T23B3.6	T23B3.6
WBGene00018493	F46F5.1	F46F5.1
WBGene00009916	F52A8.3	F52A8.3
WBGene00012102	T27F6.1	T27F6.1
WBGene00010895	M28.4	M28.4
WBGene00019212	zmp-2	H19M22.3
WBGene00010245	F58D5.6	F58D5.6
WBGene00010247	F58D5.8	F58D5.8
WBGene00043986	fut-5	T05A7.10
WBGene00010147	F56D5.2	F56D5.2
WBGene00007323	fbxa-155	C05B5.6
WBGene00018082	F36A4.3	F36A4.3
WBGene00018494	F46F5.2	F46F5.2
WBGene00020048	lgc-12	R13A5.4
WBGene00015660	catp-3	C09H5.2
WBGene00022004	npr-22	Y59H11AL.1
WBGene00004008	pgp-14	F22E10.3
WBGene00013047	Y50E8A.2	Y50E8A.2
WBGene00022825	ZK816.1	ZK816.1
WBGene00044602	C31B8.16	C31B8.16
WBGene00017628	F20B6.4	F20B6.4
WBGene00022710	ZK354.9	ZK354.9
WBGene00015781	rml-3	C14F11.6
WBGene00015306	C01G5.4	C01G5.4
WBGene00012877	Y45F10C.1	Y45F10C.1
WBGene00010031	F54B11.8	F54B11.8
WBGene00007224	C01G6.2	C01G6.2
WBGene00007170	B0393.5	B0393.5
WBGene00008141	C47E8.1	C47E8.1
WBGene00008821	best-12	F14H3.2
WBGene00006717	ubc-22	C06E2.7
WBGene00044313	M02D8.7	M02D8.7
WBGene00011254	R12G8.1	R12G8.1
WBGene00018645	F49F1.5	F49F1.5
WBGene00019975	flp-34	R09A1.5
WBGene00019169	H06I04.5	H06I04.5
WBGene00020118	R155.4	R155.4
WBGene00009755	F46A9.2	F46A9.2
WBGene00020117	R155.3	R155.3
WBGene00019148	H03E18.1	H03E18.1
WBGene00009390	F35C5.1	F35C5.1
WBGene00020116	moa-1	R155.2
WBGene00019067	F58H7.1	F58H7.1
WBGene00008299	C54D10.4	C54D10.4
WBGene00018980	F56F4.3	F56F4.3
WBGene00020444	T12B3.1	T12B3.1
WBGene00012170	W01B6.3	W01B6.3
WBGene00021284	Y24D9A.6	Y24D9A.6
WBGene00000650	col-74	ZK1248.2
WBGene00016523	C39B5.5	C39B5.5
WBGene00086554	D1081.12	D1081.12
WBGene00008583	ugt-65	F08G5.5
WBGene00013776	Y116A8A.6	Y116A8A.6
WBGene00019929	R07C3.13	R07C3.13
WBGene00012509	Y26D4A.12	Y26D4A.12
WBGene00001806	gur-5	ZK622.2
WBGene00019783	M70.1	M70.1
WBGene00002243	lad-2	Y54G2A.25
WBGene00011617	T08G3.4	T08G3.4
WBGene00010175	F56H11.2	F56H11.2
WBGene00010167	bgnt-1.6	F56H6.6
WBGene00006611	tre-5	C23H3.7
WBGene00002067	ifp-1	C43C3.1
WBGene00000401	cdh-9	F59C12.1
WBGene00015093	B0261.5	B0261.5
WBGene00021907	Y55B1AR.3	Y55B1AR.3
WBGene00007699	C24H11.1	C24H11.1
WBGene00007489	C09G5.7	C09G5.7
WBGene00018196	nep-13	F39E9.4
WBGene00018081	F36A4.2	F36A4.2
WBGene00019587	K09F6.4	K09F6.4
WBGene00011294	R102.7	R102.7
WBGene00009502	F37A8.2	F37A8.2
WBGene00045468	F08A8.8	F08A8.8
WBGene00008811	F14F7.4	F14F7.4
WBGene00020203	T04B8.1	T04B8.1
WBGene00006505	lagr-1	Y6B3B.10
WBGene00195517	C05E11.10	C05E11.10
WBGene00016834	sre-50	C50E10.11
WBGene00005347	srh-130	F14F9.1
WBGene00008902	phf-32	F17A2.3
WBGene00009185	pei-1	F27C8.5
WBGene00017942	fbxc-37	F31A9.4
WBGene00198126	F32G8.9	F32G8.9
WBGene00005575	sri-63	F39E9.3
WBGene00010095	F55C5.6	F55C5.6
WBGene00018918	F56A4.10	F56A4.10
WBGene00005932	srx-41	F59B1.7
WBGene00010322	F59B10.6	F59B10.6
WBGene00010466	K01D12.7	K01D12.7
WBGene00201600	K02B2.38	K02B2.38
WBGene00197021	M01G5.8	M01G5.8
WBGene00006085	str-18	T23D5.6
WBGene00198042	T28F4.7	T28F4.7
WBGene00005205	srg-48	Y43B11AR.5
WBGene00045143	Y43D4A.8	Y43D4A.8
WBGene00001779	gst-31	Y53F4B.35
WBGene00022339	Y82E9BR.6	Y82E9BR.6
WBGene00044354	ZK418.11	ZK418.11
WBGene00011178	R09E10.9	R09E10.9
WBGene00008301	pals-39	C54D10.7
WBGene00001593	glc-3	ZC317.3
WBGene00011293	R102.6	R102.6
WBGene00006310	sul-3	C54D2.4
WBGene00019810	R01H2.2	R01H2.2
WBGene00001786	gst-38	F35E8.8
WBGene00018318	F41H10.5	F41H10.5
WBGene00007734	C25G4.7	C25G4.7
WBGene00020978	W03B1.9	W03B1.9
WBGene00017050	D2024.1	D2024.1
WBGene00007987	C36H8.1	C36H8.1
WBGene00008929	F18A11.2	F18A11.2
WBGene00015892	C17C3.9	C17C3.9
WBGene00194894	T05B4.14	T05B4.14
WBGene00003562	ncr-2	F09G8.4
WBGene00016247	C30B5.6	C30B5.6
WBGene00020699	T22F3.10	T22F3.10
WBGene00016125	C26B2.2	C26B2.2
WBGene00044333	C01G12.13	C01G12.13
WBGene00003237	mif-4	Y73B6BL.13
WBGene00002193	kin-5	T13H10.1
WBGene00010712	K09B11.5	K09B11.5
WBGene00017055	D2062.1	D2062.1
WBGene00022814	ZK742.4	ZK742.4
WBGene00016800	C50C3.2	C50C3.2
WBGene00020045	glb-23	R13A1.8
WBGene00044640	B0432.14	B0432.14
WBGene00011008	R04B5.11	R04B5.11
WBGene00016839	C50F2.5	C50F2.5
WBGene00015408	C03H5.6	C03H5.6
WBGene00022419	Y102A11A.9	Y102A11A.9
WBGene00018978	ttr-58	F56F4.1
WBGene00010446	K01A6.4	K01A6.4
WBGene00010679	K08F4.5	K08F4.5
WBGene00019356	K03B4.6	K03B4.6
WBGene00009075	F23B2.7	F23B2.7
WBGene00019081	F59A3.8	F59A3.8
WBGene00007571	C14A6.7	C14A6.7
WBGene00015944	C18A3.7	C18A3.7
WBGene00044272	nspa-4	H12D21.13
WBGene00017948	mth-1	F31D5.5
WBGene00007792	C28D4.4	C28D4.4
WBGene00009413	oac-19	F35E2.6
WBGene00007408	C07B5.3	C07B5.3
WBGene00008623	spe-43	F09E8.1
WBGene00018783	cbs-2	F54A3.4
WBGene00018135	F37A4.5	F37A4.5
WBGene00010046	F54D1.1	F54D1.1
WBGene00004740	scd-2	T10H9.2
WBGene00018652	F49F1.12	F49F1.12
WBGene00016389	C34B2.4	C34B2.4
WBGene00015049	B0218.5	B0218.5
WBGene00007203	best-1	B0564.3
WBGene00016302	fbxc-7	C32B5.9
WBGene00003770	nlp-32	F30H5.2
WBGene00014255	ZK1320.5	ZK1320.5
WBGene00016226	C29F9.12	C29F9.12
WBGene00008659	clec-151	F10F2.7
WBGene00009416	F35E2.9	F35E2.9
WBGene00010992	R03D7.8	R03D7.8
WBGene00009149	F26D2.10	F26D2.10
WBGene00004944	sol-1	C15A11.3
WBGene00018525	F47B3.1	F47B3.1
WBGene00007841	C31C9.7	C31C9.7
WBGene00005949	srx-58	C29F3.6
WBGene00019649	exc-14	K11D12.9
WBGene00009708	F44G3.7	F44G3.7
WBGene00018158	comp-1	F37E3.3
WBGene00008949	F19B6.3	F19B6.3
WBGene00016628	slc-36.5	C44B7.6
WBGene00009931	F52D10.4	F52D10.4
WBGene00044122	T28B8.6	T28B8.6
WBGene00019315	K02E7.11	K02E7.11
WBGene00013707	Y106G6E.3	Y106G6E.3
WBGene00011910	alg-3	T22B3.2
WBGene00006049	ssp-32	F32B6.7
WBGene00007735	C25G4.8	C25G4.8
WBGene00009749	F46A8.6	F46A8.6
WBGene00015192	B0432.11	B0432.11
WBGene00044501	C55C3.8	C55C3.8
WBGene00009239	irld-6	F28H7.6
WBGene00008832	obr-2	F14H8.1
WBGene00010181	F57A8.6	F57A8.6
WBGene00017114	E03H12.7	E03H12.7
WBGene00009016	F21D9.2	F21D9.2
WBGene00008454	E02A10.4	E02A10.4
WBGene00019556	K09C6.2	K09C6.2
WBGene00011493	T05F1.8	T05F1.8
WBGene00020156	T02B11.4	T02B11.4
WBGene00016765	C49C8.1	C49C8.1
WBGene00017179	wht-4	F02E11.1
WBGene00010381	H12D21.5	H12D21.5
WBGene00017350	F10E7.9	F10E7.9
WBGene00016305	fbxc-57	C32B5.12
WBGene00005420	srh-210	D1065.4
WBGene00017040	D1079.1	D1079.1
WBGene00019639	K10F12.7	K10F12.7
WBGene00019718	M01H9.2	M01H9.2
WBGene00005611	srj-23	R09B5.7
WBGene00020179	T02H6.9	T02H6.9
WBGene00000525	clc-4	T05A10.2
WBGene00012618	dct-10	Y38H6C.5
WBGene00077687	Y52B11A.14	Y52B11A.14
WBGene00013498	Y70G10A.2	Y70G10A.2
WBGene00008997	lgc-31	F21A3.7
WBGene00009250	F29D10.1	F29D10.1
WBGene00019119	F59E12.3	F59E12.3
WBGene00020282	mps-3	T06A4.2
WBGene00016294	C31H2.4	C31H2.4
WBGene00011450	ttr-22	T04H1.3
WBGene00000531	clh-4	T06F4.2
WBGene00015511	C06A6.7	C06A6.7
WBGene00007777	C27D8.1	C27D8.1

## Sheet: hlh_26_binding_down
hlh-26 down-regulated genes with HLH-26 binding site
WormBase Gene ID	Public Name	Sequence Name
WBGene00015610	C08F1.6	C08F1.6
WBGene00008068	sdz-6	C43D7.5
WBGene00019103	F59D6.1	F59D6.1
WBGene00012621	Y38H6C.8	Y38H6C.8
WBGene00010067	dot-1.2	F54F7.7
WBGene00019070	F58H7.5	F58H7.5
WBGene00006547	tbx-11	F40H6.4
WBGene00021199	Y17G9B.2	Y17G9B.2
WBGene00006902	vet-6	F44F1.7
WBGene00017182	F02E11.4	F02E11.4
WBGene00166567	21ur-13845	Y40C5A.9
WBGene00020016	lipl-3	R11G11.14
WBGene00044066	fbxb-66	Y40B1B.3
WBGene00009863	F49B2.3	F49B2.3
WBGene00175028	nspe-8	Y38E10A.29
WBGene00007182	fbxb-119	B0462.3
WBGene00011922	T22C8.1	T22C8.1
WBGene00013957	sre-23	ZK265.5
WBGene00018537	F47B7.6	F47B7.6
WBGene00016455	C35E7.3	C35E7.3
WBGene00022020	hpo-39	Y61A9LA.9
WBGene00017713	F22E5.20	F22E5.20
WBGene00020833	T26C12.3	T26C12.3
WBGene00020758	T24C4.2	T24C4.2
WBGene00009898	dod-23	F49E12.2
WBGene00021299	Y27F2A.8	Y27F2A.8
WBGene00021458	Y39G10AL.1	Y39G10AL.1
WBGene00044709	pals-12	C17H1.14
WBGene00004335	ref-2	C47C12.3
WBGene00001666	gpa-4	T07A9.7
WBGene00023263	D1005.t1	D1005.t1
WBGene00020835	T27A1.3	T27A1.3
WBGene00016864	C52A10.3	C52A10.3
WBGene00017949	F31D5.6	F31D5.6
WBGene00015265	B0563.8	B0563.8
WBGene00007370	str-264	C06B8.4
WBGene00044573	C15B12.9	C15B12.9
WBGene00008550	F07B10.4	F07B10.4
WBGene00017365	F10G2.4	F10G2.4
WBGene00009494	hrg-5	F36H1.9
WBGene00050934	T19C9.10	T19C9.10
WBGene00021833	Y54E10A.13	Y54E10A.13
WBGene00000433	ceh-8	ZK265.4
WBGene00010706	cyp-14A2	K09A11.3
WBGene00008086	C44C10.5	C44C10.5
WBGene00015273	mct-2	C01B4.9
WBGene00009546	fbxb-3	F38H4.2
WBGene00045272	F59C12.4	F59C12.4
WBGene00019922	fbxc-28	R07C3.6
WBGene00012597	nhr-235	Y38E10A.19
WBGene00021027	W04C9.5	W04C9.5
WBGene00019417	fbxb-52	K05F6.6
WBGene00008397	D2005.1	D2005.1
WBGene00015623	C09B8.4	C09B8.4
WBGene00050890	F17C11.16	F17C11.16
WBGene00018096	clec-207	F36F12.5
WBGene00010893	cutl-9	M28.1
WBGene00012333	sre-43	W07G1.6
WBGene00005098	srd-20	Y38A10A.1
WBGene00168666	21ur-5896	B0350.40
WBGene00015424	C04E6.8	C04E6.8
WBGene00000439	ceh-16	C13G5.1
WBGene00016076	C24H12.7	C24H12.7
WBGene00201538	C55A6.19	C55A6.19
WBGene00017183	scl-15	F02E11.5
WBGene00006075	str-7	F22B8.5
WBGene00009067	F23A7.1	F23A7.1
WBGene00044985	F37B12.5	F37B12.5
WBGene00001311	end-3	F58E10.5
WBGene00185093	K08D8.8	K08D8.8
WBGene00020285	T06A10.2	T06A10.2
WBGene00194657	T07D10.10	T07D10.10
WBGene00195519	Y73B3A.23	Y73B3A.23
WBGene00022724	ZK380.4	ZK380.4
WBGene00001170	egl-1	F23B12.9
WBGene00019730	asns-2	M02D8.4
WBGene00019661	K11H12.5	K11H12.5
WBGene00010331	F59D12.3	F59D12.3
WBGene00012155	VW02B12L.2	VW02B12L.2
WBGene00008838	F15A4.2	F15A4.2
WBGene00164973	C39B10.7	C39B10.7
WBGene00003473	mtl-1	K11G9.6
WBGene00000422	ced-8	F08F1.5
WBGene00005617	srj-32	F07G11.5
WBGene00021601	Y46H3A.5	Y46H3A.5
WBGene00015261	B0563.1	B0563.1
WBGene00015414	C04C3.4	C04C3.4
WBGene00006716	ubc-21	C06E2.3
WBGene00007769	C27C7.7	C27C7.7
WBGene00001726	grl-17	C56A3.1
WBGene00023276	F25B4.3	F25B4.3
WBGene00000436	ceh-12	F33D11.4
WBGene00018173	F38B6.3	F38B6.3
WBGene00014789	F59C6.10	F59C6.10
WBGene00012378	W10G6.1	W10G6.1
WBGene00013427	Y66D12A.1	Y66D12A.1
WBGene00018325	F42A6.3	F42A6.3
WBGene00019143	H01M10.1	H01M10.1
WBGene00009729	F45E10.2	F45E10.2
WBGene00017532	ent-5	F16H11.3
WBGene00016071	C24H12.1	C24H12.1
WBGene00045238	rpr-1	Y48G10A.7
WBGene00016669	ilys-2	C45G7.2
WBGene00044038	C47G2.6	C47G2.6
WBGene00001614	glr-3	K10D3.1
WBGene00195045	W05F2.8	W05F2.8
WBGene00022282	Y74C10AR.2	Y74C10AR.2
WBGene00001175	egl-6	C46F4.1
WBGene00015899	C17E7.4	C17E7.4
WBGene00015570	C07F11.2	C07F11.2
WBGene00007553	C13G3.1	C13G3.1
WBGene00018885	drd-5	F55E10.6
WBGene00009071	F23A7.6	F23A7.6
WBGene00044537	B0238.15	B0238.15
WBGene00006016	srx-125	F32H5.6
WBGene00011610	T08D2.5	T08D2.5
WBGene00010493	meg-2	K02B9.2
WBGene00009696	F44F1.4	F44F1.4
WBGene00045316	C49F5.9	C49F5.9
WBGene00010528	K03D3.2	K03D3.2
WBGene00016941	C55B6.5	C55B6.5
WBGene00008808	ntr-2	F14F4.1
WBGene00022431	set-33	Y108F1.3
WBGene00002115	ins-32	Y8A9A.6
WBGene00002987	lim-4	ZC64.4
WBGene00022809	ZK697.14	ZK697.14
WBGene00007077	AC8.5	AC8.5
WBGene00005093	srd-15	C04E6.10
WBGene00023246	C33E10.4	C33E10.4
WBGene00043996	fbxb-87	C44B9.6
WBGene00001773	gst-25	F37F2.3
WBGene00009763	srz-18	F46B3.11
WBGene00200104	F54D7.9	F54D7.9
WBGene00010380	mpst-2	H12D21.4
WBGene00023104	K10F12.8	K10F12.8
WBGene00011197	srw-145	R10D12.17
WBGene00201901	T09B4.19	T09B4.19
WBGene00006261	str-230	T16A9.2
WBGene00201211	T23E1.7	T23E1.7
WBGene00021449	mltn-7	Y39D8B.1
WBGene00014186	nhr-244	ZK1025.6
WBGene00015495	C05E11.6	C05E11.6
WBGene00015882	C17B7.8	C17B7.8
WBGene00008138	C47D12.4	C47D12.4
WBGene00017540	F17E9.3	F17E9.3
WBGene00017611	F19G12.3	F19G12.3
WBGene00017987	F32D1.8	F32D1.8
WBGene00005206	srg-49	Y43B11AR.6
WBGene00008447	E01G4.5	E01G4.5
WBGene00010293	fbxa-108	F59A1.7
WBGene00018375	F43C9.1	F43C9.1
WBGene00001820	ham-1	F53B2.6
WBGene00020311	T07D3.9	T07D3.9
WBGene00020630	T20F7.1	T20F7.1
WBGene00017908	F28H1.1	F28H1.1
WBGene00000556	cnc-2	R09B5.3
WBGene00017584	F19B10.2	F19B10.2
WBGene00015155	B0353.1	B0353.1
WBGene00022071	Y67D8C.7	Y67D8C.7
WBGene00021485	Y40A1A.3	Y40A1A.3
WBGene00017198	nhr-36	F07C3.10
WBGene00000776	cpl-1	T03E6.7
WBGene00008880	F16B12.4	F16B12.4
WBGene00017631	F20B6.7	F20B6.7
WBGene00019189	H11L12.1	H11L12.1
WBGene00004989	spp-4	T08A9.8
WBGene00018443	btb-7	F45C12.12
WBGene00018946	F56C3.9	F56C3.9
WBGene00014672	C08F11.6	C08F11.6
WBGene00019439	K06B9.2	K06B9.2
WBGene00195146	F54D5.17	F54D5.17
WBGene00020767	lgc-40	T24D8.1
WBGene00004987	spp-2	T08A9.12
WBGene00019826	R02E4.1	R02E4.1
WBGene00020424	T10H9.1	T10H9.1
WBGene00009523	clec-165	F38A1.10
WBGene00012323	oac-54	W07A12.6
WBGene00017732	F23C8.3	F23C8.3
WBGene00019928	clec-44	R07C3.12
WBGene00011175	R09E10.5	R09E10.5
WBGene00020729	T23E1.2	T23E1.2
WBGene00044302	F28E10.5	F28E10.5
WBGene00044520	F59A7.12	F59A7.12

## Sheet: Downregulated Wnt targets
Downregulated Wnt targets
Sequence	WormBase Gene ID	Gene	1: hlh-26_Efm	2: N2_Efm	fold change
F15E6.4	WBGene00017485	F15E6.4	11.7551	80.7308	6.86772
F49E12.2	WBGene00009898	dod-23	197.124	1182.21	5.99728
T10C6.11	WBGene00001878	his-4	1.80848	5.52951	3.05755
T04H1.9	WBGene00006539	tbb-6	23.5102	70.7777	3.01051
C33E10.2	WBGene00016346	fbxa-120	42.4992	115.014	2.70626
F13H8.3	WBGene00017436	F13H8.3	143.774	374.901	2.60757
F18H3.5	WBGene00000406	cdk-4	66.0095	166.991	2.52981
ZK131.5	WBGene00001885	his-11	2.71272	6.63541	2.44604
Y113G7B.1	WBGene00013754	fbxa-116	0.904239	2.2118	2.44604
ZK1025.6	WBGene00014186	nhr-244	0.904239	2.2118	2.44604
F40H3.6	WBGene00018252	F40H3.6	9.04239	19.9062	2.20143
R02E4.1	WBGene00019826	R02E4.1	6.32967	13.2708	2.0966
W07A12.6	WBGene00012323	oac-54	11.7551	24.3298	2.06972
T04D3.5	WBGene00011434	T04D3.5	229.677	461.161	2.00787
Overlap of HLH-26 down-regulated and Wnt targets.
Wnt target genes were matched from Gorrepati L et al. G3 (Bethesda). 2015;5(8):1551-66.
