# Supplementary material for: The transcription factor HLH-26 controls probiotic-mediated protection against intestinal infection through up-regulation of the Wnt/BAR-1 pathway
Source: PLoS Biol. 2022 Mar 9;20(3):e3001581. doi: 10.1371/journal.pbio.3001581 (PMC8936500; doi:10.1371/journal.pbio.3001581)
Supplement: S5 Table — (XLSX) [file pbio.3001581.s018.xlsx]

## Sheet: hlh-26_up regulated
Term	%	PValue	Fold Enrichment	Bonferroni	Benjamini	FDR
metabolic process	5.94737	0.000305	1.37791	0.154405	0.0151311	0.444708
protein phosphorylation	5.26842	5.8e-07	1.91588	0.000318	6.37e-05	0.000846
transport	4.10526	0.0297033	1.2482	1	0.458341	35.5916
ion transport	3.15763	0.0288333	1.40423	1	0.460858	34.7439
proteolysis	2.78947	1.55e-05	1.85673	0.00845057	0.00141341	0.0225502
signal transduction	2.68421	0.00129986	1.57397	0.51036	0.043649	1.87978
regulation of cell shape	1.78947	1.07e-13	4.49705	5.86e-11	5.86e-11	1.56e-10
cuticle development	1.05263	0.000963	2.29418	0.41076	0.0370753	1.39577
polysaccharide biosynthesis	0.684211	0.000319	3.37014	0.160867	0.0145092	0.465001
tyrosine kinase signaling pathway	0.631579	0.00202688	2.93481	0.671719	0.0634221	2.91675

## Sheet: hlh-26_down regulated
Term	%	PValue	Fold Enrichment	Bonferroni	Benjamini	FDR
regulation of transcription	6.4257	0.00192641	1.60152	0.510053	0.510053	2.62399
immune /defense response	3.61446	0.0141148	1.78711	0.994803	0.528285	17.8009
oxidation-reduction process	2.81124	0.0505238	1.44703	1	0.721639	51.0772
sensory perception of chemical stimulus	1.40562	0.0242136	1.98776	0.999885	0.530352	28.681
nucleosome assembly	0.803213	0.023473	2.80278	0.999848	0.584742	27.931
cell fate specification	0.702811	0.0108918	3.7027	0.982614	0.555326	14.0168
protein homooligomerization	0.702811	0.0119395	3.63149	0.988254	0.523221	15.2643
lipid transport	0.60241	0.00278173	5.99484	0.643234	0.402701	3.76844
gastrulation	0.502008	0.00934433	5.86452	0.968997	0.580383	12.1432
microtubule-based process	0.502008	0.0236213	4.49613	0.999856	0.552495	28.0817
