# Supplementary material for: The transcription factor HLH-26 controls probiotic-mediated protection against intestinal infection through up-regulation of the Wnt/BAR-1 pathway
Source: PLoS Biol. 2022 Mar 9;20(3):e3001581. doi: 10.1371/journal.pbio.3001581 (PMC8936500; doi:10.1371/journal.pbio.3001581)
Supplement: S6 Table — (XLSX) [file pbio.3001581.s019.xlsx]

## Sheet: down regulated immune genes
Table S6. Downregulated immune genes in hlh-26(ok1453) compared with wild-type animals exposed to E. faecium
gene	Sequence Name	fold change
vit-3	F59D8.1	-71.5967
vit-5	C04F6.1	-47.7058
vit-4	F59D8.2	-32.407
acdh-1	C55B7.4	-16.7587
vit-6	K07H8.6	-5.81016
clec-52	B0218.8	-4.97535
fbxa-116	Y113G7B.1	-4.89208
clec-258	M162.2	-4.89208
txt-9	C04G6.5	-4.42698
vit-2	C42D8.2	-4.03777
F11D11.3	F11D11.3	-3.66906
clec-167	F38A1.4	-3.66906
thn-2	F28D1.5	-3.56603
asp-14	K10C2.3	-3.39759
ilys-3	C45G7.3	-3.35001
F26F2.1	F26F2.1	-2.93525
cnc-11	R09B5.13	-2.85371
spp-1	T07C4.4	-2.81806
ilys-2	C45G7.2	-2.79822
F38A1.9	F38A1.9	-2.75179
zip-10	T27F2.4	-2.69339
F54B11.11	F54B11.11	-2.55722
his-11	ZK131.5	-2.44604
K11H12.11	K11H12.11	-2.31015
cnc-2	R09B5.3	-2.29316
skpo-1	F49E12.1	-2.22006
Y38H6C.20	Y38H6C.20	-2.20143
lys-7	C02A12.4	-2.17821
F01D5.3	F01D5.3	-2.14708
spp-2	T08A9.12	-2.10475
clec-165	F38A1.10	-2.06972
