# Supplementary material for: The transcription factor HLH-26 controls probiotic-mediated protection against intestinal infection through up-regulation of the Wnt/BAR-1 pathway
Source: PLoS Biol. 2022 Mar 9;20(3):e3001581. doi: 10.1371/journal.pbio.3001581 (PMC8936500; doi:10.1371/journal.pbio.3001581)
Supplement: S7 Table — (XLSX) [file pbio.3001581.s020.xlsx]

## Sheet: Sheet1
Table S7. Gene enrichment analysis of HLH-26-regulated genes
Category	Terms	Counts	List size	PotHit	Pop Size	Pvalue	Bonferroni	FDR
TF Targets	alg-3/alg-4 26G-RNA Targets	302	3141	1407	29469	1.6e-33	4.6e-31	4.6e-31
TF Targets	reduction in small RNA reads in rsd-2 late-generation	140	3141	479	29469	4.5e-29	1.3e-26	6.6e-27
TF Targets	RNA bound by lin-28	231	3141	1165	29469	6.5e-21	1.9e-18	6.4e-19
TF Targets	WAGO 22G-RNA Targets	425	3141	2704	29469	2.3e-17	6.8e-15	1.7e-15
TF Targets	putative Wnt targets from seam cells and VPCs	60	3141	237	29469	3.6e-10	1.1e-07	2.1e-08
TF Targets	Targets 26G-RNAs in wild type	438	3141	3138	29469	8e-10	2.4e-07	4e-08
TF Targets	alg-3/alg-4 negatively regulated targets	49	3141	204	29469	1e-07	3e-05	4.2e-06
TF Targets	Targets of DEAD box (mut-14, smut-1) influenced endogenous siRNAs	287	3141	2022	29469	2.4e-07	7.2e-05	9e-06
TF Targets	alg-3/alg-4 positively regulated targets	49	3141	213	29469	4e-07	0.00012	1.3e-05
TF Targets	MXL-3 targets	222	3141	1579	29469	1.2e-05	0.0036	0.00036
TF Targets	HLH-2 and HLH-3 targets	500	3141	4012	29469	6.4e-05	0.019	0.0017
TF Targets	HLH-2 and HLH-10 targets	703	3141	5818	29469	6.9e-05	0.021	0.0017
TF Targets	MDL-1 and MXL-1 targets	669	3141	5519	29469	7.7e-05	0.023	0.0018
TF Targets	Targets of the DBL-1 pathway	12	3141	30	29469	0.00016	0.047	0.0033
TF Targets	REF-1 targets	178	3141	1281	29469	0.00018	0.052	0.0035
TF Targets	UP by csr-1 mutant and without csr-1-bound 22G RNA Homology	40	3141	210	29469	0.00041	0.12	0.0075
TF Targets	HLH-30 targets	83	3141	541	29469	0.00069	0.21	0.012
TF Targets	let-60 targets (heatshock activated)	94	3141	645	29469	0.0016	0.48	0.026
TF Targets	LIN-32 targets genes	388	3141	3169	29469	0.0017	0.51	0.027
TF Targets	HLH-2 and CND-1 targets	294	3141	2361	29469	0.0026	0.78	0.039
TF Targets	Increased siRNA reads by mut-16(pk710) mutant	22	3141	104	29469	0.0029	0.87	0.04
TF Targets	Targeted by mut-7, rde-3 and MAGO12	146	3141	1092	29469	0.0031	0.93	0.04
TF Targets	depleted of 22G-RNAs in rrf-1 mutant	43	3141	256	29469	0.0031	0.93	0.04
TF Targets	21U-RNA targets	44	3141	267	29469	0.004	1	0.049
TF Targets	piRNA targets	130	3141	967	29469	0.0044	1	0.052
TF Targets	HLH-26 targets	63	3141	419	29469	0.005	1	0.057
TF Targets	HLH-2 and HLH-4 targets	412	3141	3443	29469	0.0058	1	0.063
TF Targets	Lost RNA Polymerase II binding by sig-7 RNAi	66	3141	448	29469	0.0064	1	0.068
TF Targets	Increased siRNA reads by mut-16(mg461) mutant	13	3141	52	29469	0.0075	1	0.077
TF Targets	HLH-2 and HLH-14 targets	305	3141	2512	29469	0.0086	1	0.085
