# Supplementary material for: The transcription factor HLH-26 controls probiotic-mediated protection against intestinal infection through up-regulation of the Wnt/BAR-1 pathway
Source: PLoS Biol. 2022 Mar 9;20(3):e3001581. doi: 10.1371/journal.pbio.3001581 (PMC8936500; doi:10.1371/journal.pbio.3001581)
Supplement: S8 Table — (XLSX) [file pbio.3001581.s021.xlsx]

## Sheet: Sheet1
Representation factors for downregulated genes in hlh-26(ok1453) animals (n=1172)
Gene set	Genes in Set	Genes in Common	Representation Factor	P-value
BAR-1_whole animal	105	15	2.1	P<0.004
BAR-1_whole animal	710	38	0.8	P<0.086
BAR-1_ Seam and vulval cells	239	14	0.9	P<0.369
The representation factor is the number of overlapping genes divided by the expected number of overlapping genes drawn from the group of hlh-26-downregulated genes and the group corresponding to a given gene set.
Note: A representation factor >1 means enriched, and a representation factor <1 means underrepresented.
For details, see http://nemates.org/MA/progs/overlap_stats.html
References:
van der Bent et al. Loss-of-function of β-catenin bar-1 slows development and activates the Wnt pathway in Caenorhabditis elegans. 2014, Sci Rep 4, 4926.
Jackson et al., Use of an activated beta-catenin to identify Wnt pathway target genes in Caenorhabditis elegans, including a subset of collagen genes expressed in late larval development. 2014, G3 (Bethesda) 4: 733–747.
Gorrepati, et al., Identification of Wnt Pathway Target Genes Regulating the Division and Differentiation of Larval Seam Cells and Vulval Precursor Cells in Caenorhabditis elegans. G3 (Bethesda), 2015. 5(8): p. 1551-66.
