# Supplementary material for: The transcription factor HLH-26 controls probiotic-mediated protection against intestinal infection through up-regulation of the Wnt/BAR-1 pathway
Source: PLoS Biol. 2022 Mar 9;20(3):e3001581. doi: 10.1371/journal.pbio.3001581 (PMC8936500; doi:10.1371/journal.pbio.3001581)
Supplement: S9 Table — (XLSX) [file pbio.3001581.s022.xlsx]

## Sheet: Sheet1
Strains
Reagent type (species) or resource	Designation	Source or reference	Identifiers	Additional information
Strain, strain background (Escherichia coli)	OP50	Caenorhabditis Genetics Center (CGC)	OP50
Strain, strain background (Escherichia coli)	HT115	Source BioScience	HT115
Strain, strain background (Enterococcus faecium)	NCTC 7171	ATCC	NCTC 7171
Strain, strain background (Salmonella enterica)	Salmonella enterica 14028s	Michael McClelland Laboratory	S. enterica
Strain, strain background (C. elegans)	N2 Bristol	CGC	N2
Strain, strain background (C. elegans)	hlh-26(ok1453)	CGC	RB1337
Strain, strain background (C. elegans)	ref-1(ok288)	CGC	PS3931
Strain, strain background (C. elegans)	ces-2(gk1020)	CGC	VC1689
Strain, strain background (C. elegans)	ztf-11(ok646)	CGC	RB824
Strain, strain background (C. elegans)	atf-6(ok551)	CGC	RB772
Strain, strain background (C. elegans)	alxIs9 [vha-6p::sid-1::SL2::GFP]	CGC	MGH171
Strain, strain background (C. elegans)	mkcSi13 [sun-1p::rde-1::sun-1 3'UTR + unc-119(+)]	CGC	DCL569
Strain, strain background (C. elegans)	uIs69 [pCFJ90 (myo-2p::mCherry) + unc-119p::sid-1]	CGC	Tu3401
Strain, strain background (C. elegans)	unc-119(ed3) III; eEx650 [ilys-3p::GFP + unc-119(+)].	CGC	CB6710
Strain, strain background (C. elegans)	hlh-26(st12174[hlh-26::GFP + loxP + unc-119(+) + loxP] II.	CGC	RW12174
Strain, strain background (C. elegans)	pPD95.75_hlh-26p_SL2_GFP	This study	AY169
Strain, strain background (C. elegans)	(alg-4(ok1041) III; alg-3(tm1155) IV),	CGC	WM300
Strain, strain background (C. elegans)	rsd-2(pk3307)	CGC	NL3307
Strain, strain background (C. elegans)	lin-28(n719)	CGC	MT1524
Strain, strain background (C. elegans)	prg-1(n4357)	CGC	SX922
Strain, strain background (C. elegans)	dbl-1(ok3749)	CGC	VC3044
Strain, strain background (C. elegans)	hlh-30(tm1978)	CGC	JIN1375
Strain, strain background (C. elegans)	bar-1(ga80)	CGC	EW15
Strain, strain background (C. elegans)	fshr-1(ok778)	CGC	RB911
Strain, strain background (C. elegans)	unc-30(e191)IV; gaIs45 [pDE218(bar-1::bar-1::GFP); unc-30+]	David Eisenmann Laboratory	EW25
Strain, strain background (C. elegans)	cwn-2(ok895)	CGC	VC636
Strain, strain background (C. elegans)	pPD95.77_vha-6p_hlh-26_SL2_GFP	This study	AY170
Strain, strain background (C. elegans)	pPD95.77_vha-6p_bar-1_SL2_GFP	This study	AY171
