# Supplementary material for: The transcription factor HLH-26 controls probiotic-mediated protection against intestinal infection through up-regulation of the Wnt/BAR-1 pathway
Source: PLoS Biol. 2022 Mar 9;20(3):e3001581. doi: 10.1371/journal.pbio.3001581 (PMC8936500; doi:10.1371/journal.pbio.3001581)
Supplement: S10 Table — (XLSX) [file pbio.3001581.s023.xlsx]

## Sheet: Sheet1
Primers
Primers for quantitative reverse transcription-PCR
Gene name	Forward primer sequence (5'-3')	Reverse primer sequence (5’-3’)
pan-act	TCGGTATGGGACAGAAGGAC	CATCCCAGTTGGTGACGATA
C23G10.11	TTGTCAGAATGCGAAGCTAGCAC	GTGGAGGGAGAAGCTTCGAG
cyp-32B1	CATGACACAACTTCGTCCGGGAT	TTCGGAATCCGCTCGAAATCCTC
fmo-2	TGAACACGCGTTTCTTCTCAC	ACACACGATGAGCTGGCTTT
aqp-1	CATCCGGAAAATCATGACGGC	TCGGCGATGAGGTTCCTTG
F41E6.5	GATGGATGGTGGCGTACGAA	CGGAACCCGATGTGGCAAG
C54D10.3	CGACCAAGGACCATGTCTCA	CAGCTGTTGTGGTGGTCGTA
C49C8.5	TCAAAGCCGAGGAAGAGAGGGAT	TCTTCCCGACTCCAGATTCACCA
acs-2	CTGATGCTCATGTCGTCGGT	TTAATGTGCTCCGCGGTGAT
acs-11	CCGATCCTTCGAAGCTCCTC	CTAGCCATCACACGGTCTCC
T16G1.4	CGAACGTGATGTCTTGGTGC	TCCCATGTGAATGAGCTGGT
ilys-2	TGGCAAGAAGCACGGAGAAT	CAGTTCCGGCACATTCATGC
ilys-3	TCCGGAGAAACAACTGAAGCCGC	CTTCGCATGCTCCCTGTCCAGTT
asp-14	ATCCGCCACCAACTCCAACAACA	TGCCAAGGGAGTCAAACACCTGG
fbxa-116	CTCGTTGGCTGCACTGTTTGGTG	CGTCACACACTGCGTACAAGCTG
his-11	GATCCTTCCAGGAGAGCTTGCCA	GCCGTTGGGTTCGGTTGTTGTT
C04G6.5	CCTCCCGCCATTAGCAATCTGGT	CTGGAAGCCAGAAGAGCAGGCAA
cnc-11	TTCTCCTAGTCGCCCTTCTCGCA	AGCCCGAGAAGTCCTCCACCATA
F01D5.3	CCGACAGGGAGCTCGAATTGTGT	CCGGGTTGCAGAAGCCACATGAT
lys-7	TGCCATTCGGCATCAGTCAAGGT	ATTTGGAGCAGGCTCCGCAATGA
skr-8	TGGTTGCCAACATGGCTATCGGA	TTCTCCTTTGCAGCTCTCTCCGC
zip-10	TTATGCTCGCCAGTACCGTGCTC	GACCACTAACTGCTTGCCGGAGA
bar-1	ACTGGGATGGACCTGGATCCGAA	CAGGGCGTTGAGCCCATGTGTAT
cwn-2	GGAAGACGGTGCAAACAGGGACT	TCTCCACATCCACCCCAACTCCA
mig-1	AACCCACAGAAGGTTGGGCAGAC	TCGAGACGTGATAAGCCGACTATG
pop-1	TGGCGAAGGATCGCAGAAAGAA	GCTCGGTCCCATTCGAGTTAGC
oac-54	TGCCTCTATGTTCATCCGTGCG	CTGCGGGATCTTGTCCTGGTTT
cwn-2	GGAAGACGGTGCAAACAGGGACT	TCTCCACATCCACCCCAACTCCA
bar-1	ACTGGGATGGACCTGGATCCGAA	CAGGGCGTTGAGCCCATGTGTAT
pop-1	CCTTTTTCGATGCGGCGTGCTT	ATGGTGGTGGGGAAGGGGGTAT
bli-1	AGCCAGGAGTAATGGGTGTACCA	TGAATTCCTGGGCTTCCGTCTTG
his-11	GATCCTTCCAGGAGAGCTTGCCA	GCCGTTGGGTTCGGTTGTTGTT
oac-30	TCAGGTTACGGTAGCCCTGGTAG	CAGTAACCAAGGGCCTGATCACC
R02E4.1	TGGCGAAGGATCGCAGAAAGAA	GCTCGGTCCCATTCGAGTTAGC
oac-54	TGCCTCTATGTTCATCCGTGCG	CTGCGGGATCTTGTCCTGGTTT
Primers for the generation of transgenic animals
	Primer sequence (5'-3')	Discription
hlh-26_-2.3k_SaLI F	ACGCGTCGACCTTCATTTTCTTCCTCGTCACTAGTTTC	hlh-26 promoter amplification
hlh-26_+1 BamHI R	CGGGATCCTTATGAGTCAAGGATCTGAAATATAAT	hlh-26 promoter amplification
pPD95.75_check F	ATTGATAATCGACTTCTTTGACGT	check and sequencing
pPD95.75_check R	CCATCTAATTCAACAAGAATTGGG	check and sequencing
sequencing_hlh-26_-1800 F	GGAAGAGAACTACTTCTTGTCTAAA	sequencing
sequencing_hlh-26_-1100 F	TCTCATGAGAACGAGTCAGGAC	sequencing
hlh-26_ATG SaLI F	ACGCGTCGACATGTCTTCCTCTCCAACTTCGTCATCA	hlh-26 amplification
hlh-26_TAA_SmaI R	TCCCCCGGGTCAGCCAACAATATCGATATCTTTCTCA	hlh-26 amplification
pPD95.77_vha-6p_check F	ATTGATAATCGACTTCTTTGACGT	check and sequencing
pPD95.77_vha-6p_check R	TCAAGGGTCCTCCTGAAAATGTT	check and sequencing
bar-1_ATG_SaLI F	ACGCGTCGACATGGACCTGGATCCGAACCTAGTTAT	bar-1 amplification
bar-1 TAA_SmaI R	TCCCCCGGGTTAAAATCGACTATTCCTAGAAGGATAAT	bar-1 amplification
bar-1_+1100_sequencing F	GCCGGTGTTTGAACTTTTGATTG	sequencing
bar-1_+1800_sequencing F	GCGTCAACAAGATGCGATTACT	sequencing
bar-1_+2400_sequencing F	TTGCAAACAACAGGCATAACAAG	sequencing
bar-1_+3100_sequencing F	GTTGTTTTCTTCCTGCAAACTCC	sequencing
